# Supplementary material for: Transcriptome and excretory–secretory proteome of infective-stage larvae of the nematode Gnathostoma spinigerum reveal potential immunodiagnostic targets for development
Source: Parasite. 2019 Jun 5;26:34. doi: 10.1051/parasite/2019033 (PMC6550564; doi:10.1051/parasite/2019033)
Supplement: Supplementary Tables — Supplementary Table S1: Statistical summary of raw read and detailed information of assembled transcript BLAST annotation (XLSX 9.7 MB). Supplementary Table S2: Predicted peptide sequences (XLSX 10 MB). Supplementary Table S3: Predicted peptide sequences (cont.) (XLSX 10 MB). Supplementary Table S4: Potential functional proteins among classical and non-classical excretory–secretory proteins from the advanced third-stage larvae of Gnathostoma spinigerum (aL3Gs) transcriptome (XLSX 290 KB). [file parasite180164-parasite-26-34-tables.zip]

Archive with 5 entries (4 files):
- parasite180164-olm-tables/
- parasite180164-olm-tables/parasite180164-2-olm.xlsx
- parasite180164-olm-tables/parasite180164-4-olm.xlsx
- parasite180164-olm-tables/parasite180164-1-olm.xlsx
- parasite180164-olm-tables/parasite180164-3-olm.xlsx
