# Supplementary material for: Transcriptome and excretory–secretory proteome of infective-stage larvae of the nematode Gnathostoma spinigerum reveal potential immunodiagnostic targets for development
Source: Parasite. 2019 Jun 5;26:34. doi: 10.1051/parasite/2019033 (PMC6550564; doi:10.1051/parasite/2019033)
Supplement: Supplementary Tables — Supplementary Table S1: Statistical summary of raw read and detailed information of assembled transcript BLAST annotation (XLSX 9.7 MB). Supplementary Table S2: Predicted peptide sequences (XLSX 10 MB). Supplementary Table S3: Predicted peptide sequences (cont.) (XLSX 10 MB). Supplementary Table S4: Potential functional proteins among classical and non-classical excretory–secretory proteins from the advanced third-stage larvae of Gnathostoma spinigerum (aL3Gs) transcriptome (XLSX 290 KB). [file parasite180164-parasite-26-34-tables.zip › parasite180164-olm-tables/parasite180164-2-olm.xlsx]

## Sheet: Sheet1
Supplementary Table S2 Predicted peptide sequences
>comp0_seq0_orf-1 [organism=Gnathostoma spinigerum] [moltype=protein]
IRKPSINRHILSYLFTNSAALNFIDLNDIHTHRYTSLKHGC
>comp0_seq0_peptide-2 [organism=Gnathostoma spinigerum] [moltype=protein]
MDAMVPKWNPIVDVVRRIEKYWLSCGCVLCSFL
>comp0_seq0_orf-3 [organism=Gnathostoma spinigerum] [moltype=protein]
SRRFKTTRITRGLLRALSHSHQKDSKKAFFWNNTYSRTWRFPRNFNSTTV
>comp0_seq0_orf-4 [organism=Gnathostoma spinigerum] [moltype=protein]
ASELLLLGLLYTDMNLFLFRHTVIDLHFYVCCQMFSLKTISFVNY
>comp0_seq0_orf-5 [organism=Gnathostoma spinigerum] [moltype=protein]
LDAALKYFVQYKTWLPVLLRRNYMLNGRVRYIATIIYRVYSLVLSSLLCSLLLVL
>comp0_seq0_orf-6 [organism=Gnathostoma spinigerum] [moltype=protein]
HFFIGSIFRHGRQGPVRYGNLLSISWTLFRLAQDMKDKLLQKDDLQQLSEEIISSQLPQRLVRC
>comp0_seq0_orf-7 [organism=Gnathostoma spinigerum] [moltype=protein]
LFPINVFIIQHCDTAYWLQPNIHHRFSALEIYFYQ
>comp0_seq0_orf-8 [organism=Gnathostoma spinigerum] [moltype=protein]
SINCIHRSQSVDYHVQNDSVTKTLLLSYFVT
>comp0_seq0_orf-9 [organism=Gnathostoma spinigerum] [moltype=protein]
LCSSSAFYTGIYVYILNSVLIGCLKLKYTIMYLCSCSSGFICRSI
>comp0_seq0_orf-10 [organism=Gnathostoma spinigerum] [moltype=protein]
LTPATIYVQFNYFACKHLNYAGFTLIYQWSTV
>comp0_seq0_orf-11 [organism=Gnathostoma spinigerum] [moltype=protein]
FITTLTFHSKNFFISLLPLNAHVPSTDTDLHLIVVI
>comp0_seq0_orf-12 [organism=Gnathostoma spinigerum] [moltype=protein]
YLLHGLLLYWIGLLLYLNRVNLPLRYFISLFCTTVTVSSQLLLVVVWYFCHYGIPFRICMYISSLFVRI
>comp0_seq1_orf-1 [organism=Gnathostoma spinigerum] [moltype=protein]
KLAMWRHSGEKAKRENKKETLLTIKEQEQWDNQYNDHCGLLIAVLLDRLRKL
>comp0_seq1_orf-2 [organism=Gnathostoma spinigerum] [moltype=protein]
PSVLVRTSSTLPIFQLPRVTFSSLTNTRSPTFGIFFSHDLGFRCCMFCFSRRLRRYSSNHIFQRASNVFKLCPNVCNKRSLDSFGM
>comp0_seq1_orf-3 [organism=Gnathostoma spinigerum] [moltype=protein]
VRGLEFTTASISVSTVWNCSIVKMCLPMDFFKDPLTTPTSLS
>comp0_seq1_orf-4 [organism=Gnathostoma spinigerum] [moltype=protein]
IVLGCPLLAMNLRKAFRNFSLVRSVTSSKWMALVTKQVNKQPHTLPCCPSSDLTRIGPK
>comp0_seq1_orf-5 [organism=Gnathostoma spinigerum] [moltype=protein]
RNSHSVCCIPAWNNFRCVSCIRSRVSNFLDGRSIGNFAFSLISVFAYLPTQRNRPLRSCIPS
>comp0_seq1_orf-6 [organism=Gnathostoma spinigerum] [moltype=protein]
SFSKFLLLFRRASHTSGYSVSCSCLIRNSIAIFSSSGMILPLVFIDCKILISRGSFSFVPSDNFGHTLPFRNRSTYTVTLFSLERDEKRVISTIGSVSMSVDATSIAVSPCSISSLAGTACGHSASSFISHSGPLHHSSVSSSSAAVEPRDAISAGFSFVGTNRNSISVVDIISFTRLLTNVDSCLVDVNHDKTHFESDHTTTRSNFMGTSCLTKFDALVPMSIAINSNRGMEISFFGLSRFFAKTIRLLALAPD
>comp0_seq1_orf-7 [organism=Gnathostoma spinigerum] [moltype=protein]
LLASLLKTFLFVIFVLSSSSTFNLIHMTSSFTSQFRPRTLTLFSFIRSLSSIDSLKKDELDIHSLRFIEASAKIFFAR
>comp0_seq1_orf-8 [organism=Gnathostoma spinigerum] [moltype=protein]
RTSSFLFWFLATSLIFCRWYLMVAFNRNGLEITPKAILVKRKYSMLSHRTPNSEFFTHRKRVVSRSLSSNEICRKAFSTSATIAMSCSLKRSNIPQRSGNMIGPR
>comp0_seq1_orf-9 [organism=Gnathostoma spinigerum] [moltype=protein]
CITSPRVEVGVTFSMIPFSSCSAITASYFFIISGHS
>comp0_seq1_orf-10 [organism=Gnathostoma spinigerum] [moltype=protein]
VVSLNSASATSSSLTIGDSLTPIASKLQKSSMLLGMTFVSVLSSDMLRR
>comp0_seq1_orf-11 [organism=Gnathostoma spinigerum] [moltype=protein]
VLIIDLRDPITVVVSRFISSIPATKFPMTVGIRCNPLGKRLYSVGIMNSQ
>comp0_seq1_orf-12 [organism=Gnathostoma spinigerum] [moltype=protein]
SPPMRISGVIIFSPVVVVFSVFSAIISLPSTLLRSSFVMIGSEFNCIIFVSPVSVTIPNSTTDERRSVGFFEANVYTLSASSLMVLRHSLSLTASLINDL
>comp0_seq1_orf-13 [organism=Gnathostoma spinigerum] [moltype=protein]
GSSKFSTTAFAVRRITSFLSASSLIFISLSLFDEDTLAAAFTASLIGWLSPS
>comp0_seq1_orf-14 [organism=Gnathostoma spinigerum] [moltype=protein]
LSSSSFGCPMYLSFLVTECAGTSLSTSLWSLRLSSWITFLSQRAR
>comp0_seq1_orf-15 [organism=Gnathostoma spinigerum] [moltype=protein]
HGLESAAFELKVEILCTVKPTSTGQKTANMALTKQDKNSEVDSLW
>comp0_seq1_orf-16 [organism=Gnathostoma spinigerum] [moltype=protein]
GRQHTMLLSIKTYKQSQCMNASNGYEITYEASRSHTVNDLLHDIFLNI
>comp0_seq1_orf-17 [organism=Gnathostoma spinigerum] [moltype=protein]
RGYCISCSNFTFRFSVCFFRFRYFSFVSFPGRPFLFIQF
>comp0_seq1_orf-18 [organism=Gnathostoma spinigerum] [moltype=protein]
FLNLADTVLENLIFSLSIGFSAQYKILFESHHK
>comp0_seq1_orf-19 [organism=Gnathostoma spinigerum] [moltype=protein]
TALSGNSNCSFTNCPARTPSNIPINSSRGMDMPDVGVSLRLEYTRAVSLKLFFRLLTYTATAYALLDASVKMCNCVLQLTMNAKRVKCVISPPVHFSAICCHFRCFAEFSLLSHPYLFFHRLCRNTFISTNIGVKNPRRS
>comp0_seq1_orf-20 [organism=Gnathostoma spinigerum] [moltype=protein]
QAATNCKISVFVERSQQVFGIPTTILSLIGSQEIPKTFIRSVIVSLSSVGILFMNS
>comp0_seq1_orf-21 [organism=Gnathostoma spinigerum] [moltype=protein]
LSLVNCRMFIFAELSSAFVSVYSLMASSVEFAFSITLST
>comp0_seq1_orf-22 [organism=Gnathostoma spinigerum] [moltype=protein]
RFFNIFRAVSEPSYCKCFSSVAARRNGLEITPKGIRQKR
>comp0_seq1_orf-23 [organism=Gnathostoma spinigerum] [moltype=protein]
VIRLFPSAGRFASFTHKNLVVTRSFSFNPICKNAFSTSTMRTYGLDLNRSNILHMFRNNVGPRSKLLLSESPFLSFELASKTICNLVVSLCAVITG
>comp0_seq1_orf-24 [organism=Gnathostoma spinigerum] [moltype=protein]
CGMYEMTVPFCFRSTLSIMCSPSCCLNVSSYCSHSVGSSLILLSVGFSRPRQRPKLYGALGSAVFHGQFTDYRPSSSRLMVSENCFTASDSIVSLSAGSIPICSSFQ
>comp0_seq1_orf-25 [organism=Gnathostoma spinigerum] [moltype=protein]
RSTSLPFKCSVKILFAVNIVVGTKVSAMRPFPHITAPTSVSMTSKPDLSFFAVPLTNSW
>comp0_seq1_orf-26 [organism=Gnathostoma spinigerum] [moltype=protein]
SRPASNYRWSTSCCRIQIWSAFAMIAVPISSSSLTRQSRMCLGILNRKMLLQWQQALDFSDFRRALLYMEAVLSSFRLSEIGLEWLLLPPFRFGHPFLHHFHGCVLRDYSLLIYSQRVPLCDFAWIVLLFAPDCSSLCRGQSSVLVFCNRNISFFLNILLSDNLCEDS
>comp0_seq1_orf-27 [organism=Gnathostoma spinigerum] [moltype=protein]
STAYALLPFACALALSRNSCTGRSSAPPRRKHSAALAE
>comp0_seq1_orf-28 [organism=Gnathostoma spinigerum] [moltype=protein]
DVIVLLFLVTVENALIEVIGLHPDKYVMLLRVCVRFFEVYFVVRSLTKLGDVP
>comp0_seq1_peptide-29 [organism=Gnathostoma spinigerum] [moltype=protein]
MKASGDSHRRKALNVAAEDELRSWMTVGAGLGPPSVAC
>comp0_seq1_orf-30 [organism=Gnathostoma spinigerum] [moltype=protein]
EYHLFLRCACSDWQSYRLPLLVFPRSFRIHL
>comp0_seq1_orf-31 [organism=Gnathostoma spinigerum] [moltype=protein]
RTCGADFQSARLGRQTKAPPSAGGRLRMQPF
>comp0_seq1_orf-32 [organism=Gnathostoma spinigerum] [moltype=protein]
RGENSSVLKSLYIVRVTYCVEYERYDVVPGSRRV
>comp0_seq1_orf-33 [organism=Gnathostoma spinigerum] [moltype=protein]
ERDRVREIFCERFCLPLLVIGDCDDDGDIAIAVAVISIFSLCG
>comp0_seq1_orf-34 [organism=Gnathostoma spinigerum] [moltype=protein]
RNRPLLNRNKSKSADSFFAYLLVSSPQVLELGLVLRPCVLLYQHLKLG
>comp0_seq1_orf-35 [organism=Gnathostoma spinigerum] [moltype=protein]
ISRSARRNRDSHVLTLMSDRPCYSLYPLPFFGSDPTPKISLCIIIAVFAIFCDTYLILSCTAA
>comp0_seq1_orf-36 [organism=Gnathostoma spinigerum] [moltype=protein]
GAFTIIHLRVSYSAYLVLSVCCRLTCCTTTRR
>comp0_seq1_orf-37 [organism=Gnathostoma spinigerum] [moltype=protein]
FGESPVVLLKFTISLAFPKNSSELTGRSAKGT
>comp0_seq1_orf-38 [organism=Gnathostoma spinigerum] [moltype=protein]
SKHRRCVHRISREKKQYGFFRSQDFRNVPSHRLIAFSVNLSSNEFLDD
>comp0_seq1_orf-39 [organism=Gnathostoma spinigerum] [moltype=protein]
SMISKKLEVLSLFSEKNSPACAEFCKQHSVLLLQ
>comp0_seq1_orf-40 [organism=Gnathostoma spinigerum] [moltype=protein]
ATANLCRLYVHAYHEVCWRNLKITLLEKRLERPISYLGKN
>comp0_seq1_peptide-41 [organism=Gnathostoma spinigerum] [moltype=protein]
MQCSHVTQIMHAQILTLKIFIKAKKFTENPRNGRNHNVRT
>comp0_seq1_orf-42 [organism=Gnathostoma spinigerum] [moltype=protein]
LFFKERSCFASFFEKIEYFQKYVPIRQLWLMWFRLFWLLNFRFFRFNLWFFRFDLWFFRFDLWFFRFRR
>comp0_seq1_orf-43 [organism=Gnathostoma spinigerum] [moltype=protein]
AQTTMFYSRRLLFDHFSFLYSLNGLDHFKLIQSCFLGITTDLPDRAYLEMAHPSYLTFRCAERCHAVSCKLSFTDNGEQDHQCDLTHD
>comp0_seq1_orf-44 [organism=Gnathostoma spinigerum] [moltype=protein]
HAERWVDGWRSTSGTASFGVVATFVVSGSIPSIVNIHI
>comp0_seq1_orf-45 [organism=Gnathostoma spinigerum] [moltype=protein]
VGKSVVVRHWLDDGFQSRGEAWRKNEGVAEAVTPTASTVLVTSAAEKDIYIYIYIYITLSL
>comp0_seq1_orf-46 [organism=Gnathostoma spinigerum] [moltype=protein]
FRFSAFQDESKCFCSPSYISVTGVIKFCYLQHWSFHCICSDSQLVFL
>comp0_seq1_orf-47 [organism=Gnathostoma spinigerum] [moltype=protein]
KNYVCVEKENTVFWFTKFFQDFFDETKCVPSCCEPCAVSFAL
>comp0_seq1_orf-48 [organism=Gnathostoma spinigerum] [moltype=protein]
CIIGTCPRHVKLLASTTNSPFSSVGACVPISEPIYFVLEKQSEPEHNKMIVQTQTEIIYIYIYTYIISVCVCTIILLCSGSLCFSKTKYMGSEIGTHAPTELNGEFVVEANSFTCLGQVPIMHHKAKETAQGSQQDGTHLVSSKKSWKNLVNQKTVFSFSTQT
>comp0_seq1_orf-49 [organism=Gnathostoma spinigerum] [moltype=protein]
FFQCCMEVKPGRLLNQRNTSWLSLQMQWKDQCWR
>comp0_seq1_orf-50 [organism=Gnathostoma spinigerum] [moltype=protein]
VGLKDERWTMKVSDRYPRTHERPSDQCEEEWLMTV
>comp0_seq1_orf-51 [organism=Gnathostoma spinigerum] [moltype=protein]
SDKVIYIYIYIYISSLRGYERGRRTLEVLSKYNRG
>comp0_seq1_orf-52 [organism=Gnathostoma spinigerum] [moltype=protein]
AELKIERKHDKKLLQLTHFLFVSYVVIPYLSW
>comp0_seq1_orf-53 [organism=Gnathostoma spinigerum] [moltype=protein]
VRKLFRHSYHNDLSDVSFLSFVFKDYMYYICIPCYIKTCNITSNYPDSTHLIQLRYNYDLSYEYLTVRKVYPE
>comp0_seq1_orf-54 [organism=Gnathostoma spinigerum] [moltype=protein]
YVSFFLLSSHSLLIWTFFTVCTFFLDYFRLMCSLFNIVILHTGYNQIFTTDFLLLRFIFINNFNVNGKLILNSRSWIVFIGTIVVIK
>comp0_seq1_orf-55 [organism=Gnathostoma spinigerum] [moltype=protein]
IVFIVRNQSTIMYRMIVSPKHYCYLILLRNL
>comp0_seq1_orf-56 [organism=Gnathostoma spinigerum] [moltype=protein]
SDRLLHCFVSSLSCAHRARFIRVFMCTFLILSLSVV
>comp0_seq2_orf-1 [organism=Gnathostoma spinigerum] [moltype=protein]
KLAMWRHSGEKAKRENKKETLLTIKEQEQWDNQYNDHCGLLIAVLLDRLRKL
>comp0_seq2_orf-2 [organism=Gnathostoma spinigerum] [moltype=protein]
PSVLVRTSSTLPIFQLPRVTFSSLTNTRSPT
>comp0_seq2_orf-3 [organism=Gnathostoma spinigerum] [moltype=protein]
GSDVACSAFLEGLEDTHQTISSKEHLTFSNFAQMFATNDPLIRLVCSSCRFVRYQ
>comp0_seq2_orf-4 [organism=Gnathostoma spinigerum] [moltype=protein]
TSIGYHFPQNNYNSFHQFGVISRLPLGFFLLL
>comp0_seq2_orf-5 [organism=Gnathostoma spinigerum] [moltype=protein]
PELVQNNPVQCAQMVLISLLFLLEGPASLVAGMAVQNSVCILGTC
>comp0_seq2_orf-6 [organism=Gnathostoma spinigerum] [moltype=protein]
LVLFLFVQLVSTIFDAIRIAFVVFLRGTISDVYPV
>comp0_seq2_orf-7 [organism=Gnathostoma spinigerum] [moltype=protein]
GAESAIFLMEEVSETSHFRLFLSLHIFRHNAIDHFAHVFRVDPSVSSFCCFEEHPIHPGIL
>comp0_seq2_orf-8 [organism=Gnathostoma spinigerum] [moltype=protein]
LVAEVFLLFHLITSAILSLSEIEVRILLLSSV
>comp0_seq2_peptide-9 [organism=Gnathostoma spinigerum] [moltype=protein]
MRLLSLFLLVQFHLLLELHVATLLLLSLATQDHSTIVRFLLVPLLWNHAMRYQQGSPLSERIGTPYRSWI
>comp0_seq2_orf-10 [organism=Gnathostoma spinigerum] [moltype=protein]
FLLLGCSQMLTVAWWMSTTIKHISSRTTPRLAQILWVLLASRSLMLLFR
>comp0_seq2_orf-11 [organism=Gnathostoma spinigerum] [moltype=protein]
VGFLRKQFDSWRLLPTDIECKQLQRTLDMMRQRKYEAGNYLAASHLALVDLV
>comp0_seq2_orf-12 [organism=Gnathostoma spinigerum] [moltype=protein]
EEVHPNRILLSRVLEIAVLPSKSLGRSILVGHSYLLVYSRLFFL
>comp0_seq2_orf-13 [organism=Gnathostoma spinigerum] [moltype=protein]
ISIPLGSSKPRRRFSLLVDTWRSLHDRCWPQMLYYQRRYCLRFLRLVARFEELPHFCFGFWPLL
>comp0_seq2_orf-14 [organism=Gnathostoma spinigerum] [moltype=protein]
SENTLCCPIGRPILSFLPTGNEWYHGPFHPTRSVERLFQRQQR
>comp0_seq2_orf-15 [organism=Gnathostoma spinigerum] [moltype=protein]
SLSLQFPSRFLTLPLMKGGQWVSSKQMCILSVLPHLWF
>comp0_seq2_orf-16 [organism=Gnathostoma spinigerum] [moltype=protein]
YLFLCLSLMRTRWRLRSPPLLLDGYLLHDSLQARLVVRCISLF
>comp0_seq2_orf-17 [organism=Gnathostoma spinigerum] [moltype=protein]
PNVLELLSQLPFGHLDCLHGSRFYHKEHGDGFLCNDSMVS
>comp0_seq2_orf-18 [organism=Gnathostoma spinigerum] [moltype=protein]
CHHIWDTRHRSVFHHRTYMVSSHAHLFFPGNLQKRR
>comp0_seq2_orf-19 [organism=Gnathostoma spinigerum] [moltype=protein]
ATAMTVPCLLLAPLAVDICVRFLLPYFSVPISFHPRQGWSSSAGKAIS
>comp0_seq2_orf-20 [organism=Gnathostoma spinigerum] [moltype=protein]
VNNGTFVRQGGWWYAQQPRNNPNIQSTSTGLLHILVNVTVVTKFWYSLVQRYFH
>comp0_seq2_orf-21 [organism=Gnathostoma spinigerum] [moltype=protein]
LYVSLLPGLCNFQPFLLIRTLFGSIYPALLAPR
>comp0_seq2_orf-22 [organism=Gnathostoma spinigerum] [moltype=protein]
ALSTPRSYSVANLLHFLFFLSIHRLLFFVYSLPHYQLVQRQKRVNHSNISSVFPLLAPLIV
>comp0_seq2_orf-23 [organism=Gnathostoma spinigerum] [moltype=protein]
LEETSLTFTPYPSPWAPEFIVVNFILSLRKRE
>comp0_seq3_orf-1 [organism=Gnathostoma spinigerum] [moltype=protein]
KLAMWRHSGEKAKRENKKETLLTIKEQEQWDNQYNDHCGLLIAVLLDRLRKL
>comp0_seq3_orf-2 [organism=Gnathostoma spinigerum] [moltype=protein]
PSVLVRTSSTLPIFQLPRVTFSSLTNTRSPTFGIFFSHDLGFRCCMFCFSRRLRRYSSNHIFQRASNVFKLCPNVCNKRSLDSFGM
>comp0_seq3_orf-3 [organism=Gnathostoma spinigerum] [moltype=protein]
VRGLEFTTASISVSTVWNCSIVKMCLPMDFFKDPLTTPTSLS
>comp0_seq3_orf-4 [organism=Gnathostoma spinigerum] [moltype=protein]
IVLGCPLLAMNLRKAFRNFSLVRSVTSSKWMALVTKQVNKQPHTLPCCPSSDLTRIGPK
>comp0_seq3_orf-5 [organism=Gnathostoma spinigerum] [moltype=protein]
RNSHSVCCIPAWNNFRCVSCIRSRVSNFLDGRSIGNFAFSLISVFAYLPTQRNRPLRSCIPS
>comp0_seq3_orf-6 [organism=Gnathostoma spinigerum] [moltype=protein]
SFSKFLLLFRRASHTSGYSVSCSCLIRNSIAIFSSSGMILPLVFIDCKILISRGSFSFVPSDNFGHTLPFRNRSTYTVTLFSLERDEKRVISTIGSVSMSVDATSIAVSPCSISSLAGTACGHSASSFISHSGPLHHSSVSSSSAAVEPRDAISAGFSFVGTNRNSISVVDIISFTRLLTNVDSCLVDVNHDKTHFESDHTTTRSNFMGTSCLTKFDALVPMSIAINSNRGMEISFFGLSRFFAKTIRLLALAPD
>comp0_seq3_orf-7 [organism=Gnathostoma spinigerum] [moltype=protein]
LLASLLKTFLFVIFVLSSSSTFNLIHMTSSFTSQFRPRTLTLFSFIRSLSSIDSLKKDELDIHSLRFIEASAKIFFAR
>comp0_seq3_orf-8 [organism=Gnathostoma spinigerum] [moltype=protein]
RTSSFLFWFLATSLIFCRWYLMVAFNRNGLEITPKAILVKRKYSMLSHRTPNSEFFTHRKRVVSRSLSSNEICRKAFSTSATIAMSCSLKRSNIPQRSGNMIGPR
>comp0_seq3_orf-9 [organism=Gnathostoma spinigerum] [moltype=protein]
CITSPRVEVGVTFSMIPFSSCSAITASYFFIISGHS
>comp0_seq3_orf-10 [organism=Gnathostoma spinigerum] [moltype=protein]
VVSLNSASATSSSLTIGDSLTPIASKLQKSSMLLGMTFVSVLSSDMLRR
>comp0_seq3_orf-11 [organism=Gnathostoma spinigerum] [moltype=protein]
VLIIDLRDPITVVVSRFISSIPATKFPMTVGIRCNPLGKRLYSVGIMNSQ
>comp0_seq3_orf-12 [organism=Gnathostoma spinigerum] [moltype=protein]
SPPMRISGVIIFSPVVVVFSVFSAIISLPSTLLRSSFVMIGSEFNCIIFVSPVSVTIPNSTTDERRSVGFFEANVYTLSASSLMVLRHSLSLTASLINDL
>comp0_seq3_orf-13 [organism=Gnathostoma spinigerum] [moltype=protein]
GSSKFSTTAFAVRRITSFLSASSLIFISLSLFDEDTLAAAFTASLIGWLSPS
>comp0_seq3_orf-14 [organism=Gnathostoma spinigerum] [moltype=protein]
LSSSSFGCPMYLSFLVTECAGTSLSTSLWSLRLSSWITFLSQRAR
>comp0_seq3_orf-15 [organism=Gnathostoma spinigerum] [moltype=protein]
HGLESAAFELKVEILCTVKPTSTGQKTANMALTKQDKNSEVDSLW
>comp0_seq3_orf-16 [organism=Gnathostoma spinigerum] [moltype=protein]
GRQHTMLLSIKTYKQSQCMNASNGYEITYEASRSHTVNDLLHDIFLNI
>comp0_seq3_orf-17 [organism=Gnathostoma spinigerum] [moltype=protein]
RGYCISCSNFTFRFSVCFFRFRYFSFVSFPGRPFLFIQF
>comp0_seq3_orf-18 [organism=Gnathostoma spinigerum] [moltype=protein]
FLNLADTVLENLIFSLSIGFSAQYKILFESHHK
>comp0_seq3_orf-19 [organism=Gnathostoma spinigerum] [moltype=protein]
TALSGNSNCSFTNCPARTPSNIPINSSRGMDMPDVGVSLRLEYTRAVSLKLFFRLLTYTATAYALLDASVKMCNCVLQLTMNAKRVKCVISPPVHFSAICCHFRCFAEFSLLSHPYLFFHRLCRNTFISTNIGVKNPRRS
>comp0_seq3_orf-20 [organism=Gnathostoma spinigerum] [moltype=protein]
QAATNCKISVFVERSQQVFGIPTTILSLIGSQEIPKTFIRSVIVSLSSVGILFMNS
>comp0_seq3_orf-21 [organism=Gnathostoma spinigerum] [moltype=protein]
LSLVNCRMFIFAELSSAFVSVYSLMASSVEFAFSITLST
>comp0_seq3_orf-22 [organism=Gnathostoma spinigerum] [moltype=protein]
RFFNIFRAVSEPSYCKCFSSVAARRNGLEITPKGIRQKR
>comp0_seq3_orf-23 [organism=Gnathostoma spinigerum] [moltype=protein]
VIRLFPSAGRFASFTHKNLVVTRSFSFNPICKNAFSTSTMRTYGLDLNRSNILHMFRNNVGPRSKLLLSESPFLSFELASKTICNLVVSLCAVITG
>comp0_seq3_orf-24 [organism=Gnathostoma spinigerum] [moltype=protein]
CGMYEMTVPFCFRSTLSIMCSPSCCLNVSSYCSHSVGSSLILLSVGFSRPRQRPKLYGALGSAVFHGQFTDYRPSSSRLMVSENCFTASDSIVSLSAGSIPICSSFQ
>comp0_seq3_orf-25 [organism=Gnathostoma spinigerum] [moltype=protein]
RSTSLPFKCSVKILFAVNIVVGTKVSAMRPFPHITAPTSVSMTSKPDLSFFAVPLTNSW
>comp0_seq3_orf-26 [organism=Gnathostoma spinigerum] [moltype=protein]
SRPASNYRWSTSCCRIQIWSAFAMIAVPISSSSLTRQSRMCLGILNRKMLLQWQQALDFSDFRRALLYMEAVLSSFRLSEIGLEWLLLPPFRFGHPFLHHFHGCVLRDYSLLIYSQRVPLCDFAWIVLLFAPDCSSLCRGQSSVLVFCNRNISFFLNILLSDNLCEDS
>comp0_seq3_orf-27 [organism=Gnathostoma spinigerum] [moltype=protein]
STAYALLPFACALALSRNSCTGRSSAPPRRKHSAALAE
>comp0_seq3_orf-28 [organism=Gnathostoma spinigerum] [moltype=protein]
DVIVLLFLVTVENALIEVIGLHPDKYVMLLRVCVRFFEVYFVVRSLTKLGDVP
>comp0_seq3_peptide-29 [organism=Gnathostoma spinigerum] [moltype=protein]
MKASGDSHRRKALNVAAEDELRSWMTVGAGLGPPSVAC
>comp0_seq3_orf-30 [organism=Gnathostoma spinigerum] [moltype=protein]
EYHLFLRCACSDWQSYRLPLLVFPRSFRIHL
>comp0_seq3_orf-31 [organism=Gnathostoma spinigerum] [moltype=protein]
RTCGADFQSARLGRQTKAPPSAGGRLRMQPF
>comp0_seq3_orf-32 [organism=Gnathostoma spinigerum] [moltype=protein]
RGENSSVLKSLYIVRVTYCVEYERYDVVPGSRRV
>comp0_seq3_orf-33 [organism=Gnathostoma spinigerum] [moltype=protein]
ERDRVREIFCERFCLPLLVIGDCDDDGDIAIAVAVISIFSLCG
>comp0_seq3_orf-34 [organism=Gnathostoma spinigerum] [moltype=protein]
RNRPLLNRNKSKSADSFFAYLLVSSPQVLELGLVLRPCVLLYQHLKLG
>comp0_seq3_orf-35 [organism=Gnathostoma spinigerum] [moltype=protein]
ISRSARRNRDSHVLTLMSDRPCYSLYPLPFFGSDPTPKISLCIIIAVFAIFCDTYLILSCTAA
>comp0_seq3_orf-36 [organism=Gnathostoma spinigerum] [moltype=protein]
GAFTIIHLRVSYSAYLVLSVCCRLTCCTTTRR
>comp0_seq3_orf-37 [organism=Gnathostoma spinigerum] [moltype=protein]
FGESPVVLLKFTISLAFPKNSSELTGRSAKGT
>comp0_seq3_orf-38 [organism=Gnathostoma spinigerum] [moltype=protein]
SKHRRCVHRISREKKQYGFFRSQDFRNVPSHRLIAFSVNLSSNEFLDD
>comp0_seq3_orf-39 [organism=Gnathostoma spinigerum] [moltype=protein]
SMISKKLEVLSLFSEKNSPACAEFCKQHSVLLLQ
>comp0_seq3_orf-40 [organism=Gnathostoma spinigerum] [moltype=protein]
ATANLCRLYVHAYHEVCWRNLKITLLEKRLERPISYLGKN
>comp0_seq3_peptide-41 [organism=Gnathostoma spinigerum] [moltype=protein]
MQCSHVTQIMHAQILTLKIFIKAKKFTENPRNGRNHNVRT
>comp0_seq3_orf-42 [organism=Gnathostoma spinigerum] [moltype=protein]
LFFKERSCFASFFEKIEYFQKYVPIRQLWLMWFRLFWLLNFRFFRFNLWFFRFDLWFFRFDLWFFRFRR
>comp0_seq3_orf-43 [organism=Gnathostoma spinigerum] [moltype=protein]
AQTTMFYSRRLLFDHFSFLYSLNGLDHFKLIQSCFLGITTDLPDRAYLEMAHPSYLTFRCAERCHAVSCKLSFTDNGEQDHQCDLTHD
>comp0_seq3_orf-44 [organism=Gnathostoma spinigerum] [moltype=protein]
HQRDRLLWSRRHVRCLWFDSIHCKYTYIMEGIQHTYTLAHHADHPSISRQIGSGSPLVR
>comp0_seq3_orf-45 [organism=Gnathostoma spinigerum] [moltype=protein]
SSHSNGFNGTSDLCSRKGYIYIYIYIYHFVTLKSVLSYLVTASRRLLSTLYGHQPFFLTLV
>comp0_seq3_orf-46 [organism=Gnathostoma spinigerum] [moltype=protein]
PYLRGRLNVVSIFCFPRRKQVFLFAVLYFRYRRY
>comp0_seq3_orf-47 [organism=Gnathostoma spinigerum] [moltype=protein]
ATRFHFHAALKKLRLCRKGKHGLLVYQVFPRLL
>comp0_seq3_orf-48 [organism=Gnathostoma spinigerum] [moltype=protein]
NDRTDTDGDYIYIYIYIYNLRLCLYDHFIMFWFTLFFQDKIYGL
>comp0_seq3_orf-49 [organism=Gnathostoma spinigerum] [moltype=protein]
NRYACSYRAKWRICCGSQQLYMPWTGPDYAS
>comp0_seq3_orf-50 [organism=Gnathostoma spinigerum] [moltype=protein]
SEGNSTGFTAGWHAFSFIKEVLEKLGKPEDRVFLFDTNVVFSMLHGSETWSLTKSEEHQLAITANAMERPMLEITKLNNACNGNIRRRTKTLAFVLESRKSRLR
>comp0_seq3_orf-51 [organism=Gnathostoma spinigerum] [moltype=protein]
LDAALKYFVQYKTWLPVLLRRNYMLNGRVRYIATIIYRVYSLVLSSLLCSLLLVL
>comp0_seq3_orf-52 [organism=Gnathostoma spinigerum] [moltype=protein]
HFFIGSIFRHGRQGPVRYGNLLSISWTLFRLAQDMKDKLLQKDDLQQLSEEIISSQLPQRLVRC
>comp0_seq3_orf-53 [organism=Gnathostoma spinigerum] [moltype=protein]
LFPINVFIIQHCDTAYWLQPNIHHRFSALEIYFYQ
>comp0_seq3_orf-54 [organism=Gnathostoma spinigerum] [moltype=protein]
SINCIHRSQSVDYHVQNDSVTKTLLLSYFVT
>comp0_seq3_orf-55 [organism=Gnathostoma spinigerum] [moltype=protein]
LCSSSAFYTGIYVYILNSVLIGCLKLKYTIMYLCSCSSGFICRSI
>comp0_seq3_orf-56 [organism=Gnathostoma spinigerum] [moltype=protein]
LTPATIHVEFNYFACNHLNYAGFTLIYQWPTV
>comp0_seq3_orf-57 [organism=Gnathostoma spinigerum] [moltype=protein]
FITTLTFRSKNFFKSLPPLNAYVLSTDTDLHLIVVI
>comp0_seq4_orf-1 [organism=Gnathostoma spinigerum] [moltype=protein]
KLAMWRHSGEKAKRENKKETLLTIKEQEQWDNQYNDHCGLLIAVLLDRLRKL
>comp0_seq4_orf-2 [organism=Gnathostoma spinigerum] [moltype=protein]
PSVLVRTSSTLPIFQLPRVTFSSLTNTRSPTFGIFFSHDLGFRCCMFCFSRRLRRYSSNHIFQRASNVFKLCPNVCNKRSLDSFGM
>comp0_seq4_orf-3 [organism=Gnathostoma spinigerum] [moltype=protein]
VRGLEFTTASISVSTVWNCSIVKMCLPMDFFKDPLTTPTSLS
>comp0_seq4_orf-4 [organism=Gnathostoma spinigerum] [moltype=protein]
IVLGCPLLAMNLRKAFRNFSLVRSVTSSKWMALVTKQVNKQPHTLPCCPSSDLTRIGPK
>comp0_seq4_orf-5 [organism=Gnathostoma spinigerum] [moltype=protein]
RNSHSVCCIPAWNNFRCVSCIRSRVSNFLDGRSIGNFAFSLISVFAYLPTQRNRPLRSCIPS
>comp0_seq4_orf-6 [organism=Gnathostoma spinigerum] [moltype=protein]
SFSKFLLLFRRASHTSGYSVSCSCLIRNSIAIFSSSGMILPLVFIDCKILISRGSFSFVPSDNFGHTLPFRNRSTYTVTLFSLERDEKRVISTIGSVSMSVDATSIAVSPCSISSLAGTACGHSASSFISHSGPLHHSSVSSSSAAVEPRDAISAGFSFVGTNRNSISVVDIISFTRLLTNVDSCLVDVNHDKTHFESDHTTTRSNFMGTSCLTKFDALVPMSIAINSNRGMEISFFGLSRFFAKTIRLLALAPD
>comp0_seq4_orf-7 [organism=Gnathostoma spinigerum] [moltype=protein]
LLASLLKTFLFVIFVLSSSSTFNLIHMTSSFTSQFRPRTLTLFSFIRSLSSIDSLKKDELDIHSLRFIEASAKIFFAR
>comp0_seq4_orf-8 [organism=Gnathostoma spinigerum] [moltype=protein]
RTSSFLFWFLATSLIFCRWYLMVAFNRNGLEITPKAILVKRKYSMLSHRTPNSEFFTHRKRVVSRSLSSNEICRKAFSTSATIAMSCSLKRSNIPQRSGNMIGPR
>comp0_seq4_orf-9 [organism=Gnathostoma spinigerum] [moltype=protein]
CITSPRVEVGVTFSMIPFSSCSAITASYFFIISGHS
>comp0_seq4_orf-10 [organism=Gnathostoma spinigerum] [moltype=protein]
VVSLNSASATSSSLTIGDSLTPIASKLQKSSMLLGMTFVSVLSSDMLRR
>comp0_seq4_orf-11 [organism=Gnathostoma spinigerum] [moltype=protein]
VLIIDLRDPITVVVSRFISSIPATKFPMTVGIRCNPLGKRLYSVGIMNSQ
>comp0_seq4_orf-12 [organism=Gnathostoma spinigerum] [moltype=protein]
SPPMRISGVIIFSPVVVVFSVFSAIISLPSTLLRSSFVMIGSEFNCIIFVSPVSVTIPNSTTDERRSVGFFEANVYTLSASSLMVLRHSLSLTASLINDL
>comp0_seq4_orf-13 [organism=Gnathostoma spinigerum] [moltype=protein]
GSSKFSTTAFAVRRITSFLSASSLIFISLSLFDEDTLAAAFTASLIGWLSPS
>comp0_seq4_orf-14 [organism=Gnathostoma spinigerum] [moltype=protein]
LSSSSFGCPMYLSFLVTECAGTSLSTSLWSLRLSSWITFLSQRAR
>comp0_seq4_orf-15 [organism=Gnathostoma spinigerum] [moltype=protein]
HGLLKSHCWLKCLLPKHLKHNRRLAALSFLFIMSSYLGHSSSKCVPPQNIHGFFARAPILSWKFAEETVKGSSTLVCSGDSLKATLFLFSDC
>comp0_seq4_orf-16 [organism=Gnathostoma spinigerum] [moltype=protein]
PPLLICATSSRMFISTCRHSLRSSMFHELRLTLSVASSIRIDVGNFSCTISNSDDCAMSSPSAFSCRHMRSISSAVFLSSHIFSPATGMVLKRW
>comp0_seq4_orf-17 [organism=Gnathostoma spinigerum] [moltype=protein]
WNFCTSGRVVVCTAASKQSQYSIHFNGSPSYFGKCNCGNKVLVFSRTALFSLIVCVSPPRSL
>comp0_seq4_orf-18 [organism=Gnathostoma spinigerum] [moltype=protein]
FPTFSSNSYTFWFNISSASSPSLAISRKFPLAF
>comp0_seq4_orf-19 [organism=Gnathostoma spinigerum] [moltype=protein]
ASYNSSSCLLSLGLITDISLVHSSFLLSSKFTAFPIFSLHSQTSLLCLFASSLPTGSTPKTGKSLKYFFSLSFTGSTNSLIGRDISYFHSVSLTLGTRIYCRELYSQFKKKRINE
>comp0_seq4_orf-20 [organism=Gnathostoma spinigerum] [moltype=protein]
KNGVITAYESAAFELKVEILCTVKPTSTGQKTANMALTKQDKNSEVDSLW
>comp0_seq4_orf-21 [organism=Gnathostoma spinigerum] [moltype=protein]
GRQHTMLLSIKTYKQSQCMNASNGYEITYEASRSHNGNDLLYDIFF
>comp0_seq4_orf-22 [organism=Gnathostoma spinigerum] [moltype=protein]
LFNRSHHTFMNSSLPRSIVGNEFPIYSFRGQLSRSKINNFL
>comp0_seq4_orf-23 [organism=Gnathostoma spinigerum] [moltype=protein]
FSTQRVSKFEVNCSSSQTGKQGDPSLFRTFQCSNM
>comp0_seq4_orf-24 [organism=Gnathostoma spinigerum] [moltype=protein]
SYMVEGSIPRNSSNRILRHCRQFECLRFPPSAGHAVLANCVLDGCFSFGNPIFLCHVHEHMIHATVTALLTLV
>comp0_seq4_orf-25 [organism=Gnathostoma spinigerum] [moltype=protein]
YDEFCDVAMTREVSASFMHASSCIPHRFYRVPFQVPSLSLLLVIIF
>comp0_seq4_orf-26 [organism=Gnathostoma spinigerum] [moltype=protein]
RGYCISCSNFTFRFSVCFFRFRYFSFVSFPGRPFLFIQF
>comp0_seq4_orf-27 [organism=Gnathostoma spinigerum] [moltype=protein]
FLNLADTVLENLIFSLSIGFSAQYKILFESHHK
>comp0_seq4_orf-28 [organism=Gnathostoma spinigerum] [moltype=protein]
TALSGNSNCSFTNCPARTPSNIPINSSRGMDMPDVGVSLRLEYTRAVSLKLFFRLLTYTATAYALLDASVKMCNCVLQLTMNAKRVKCVISPPVHFSAICCHFRCFAEFSLLSHPYLFFHRLCRNTFISTNIGVKNPRRS
>comp0_seq4_orf-29 [organism=Gnathostoma spinigerum] [moltype=protein]
QAATNCKISVFVERSQQVFGIPTTILSLIGSQEIPKTFIRSVIVSLSSVGILFMNS
>comp0_seq4_orf-30 [organism=Gnathostoma spinigerum] [moltype=protein]
LSLVNCRMFIFAELSSAFVSVYSLMASSVEFAFSITLST
>comp0_seq4_orf-31 [organism=Gnathostoma spinigerum] [moltype=protein]
RFFNIFRAVSEPSYCKCFSSVAARRNGLEITPKGIRQKR
>comp0_seq4_orf-32 [organism=Gnathostoma spinigerum] [moltype=protein]
VIRLFPSAGRFASFTHKNLVVTRSFSFNPICKNAFSTSTMRTYGLDLNRSNILHMFRNNVGPRSKLLLSESPFLSFELASKTICNLVVSLCAVITG
>comp0_seq4_orf-33 [organism=Gnathostoma spinigerum] [moltype=protein]
CGMYEMTVPFCFRSTLSIMCSPSCCLNVSSYCSHSVGSSLILLSVGFSRPRQRPKLYGALGSAVFHGQFTEYRPSSSRLMVSENCFTASDSIVSLSAGSIPICSSFQ
>comp0_seq4_orf-34 [organism=Gnathostoma spinigerum] [moltype=protein]
RSTSLPFKCSVKILFAVNIVVGTKVSAMRPFPHITAPTSVSMTSKPDLSHFAVPLTNSW
>comp0_seq4_orf-35 [organism=Gnathostoma spinigerum] [moltype=protein]
SRPASNYRWSTSCCRIQIWSAFAMIAVPISSSSLTRQSRMCLGILNRKMLLQWQQALDFSDFRRALLYMEAVLSSFRLSEIGLEWLLLPPFRFGHPFLHHFHGCVLRDYSLLIYSQRVPLCDFAWIVLLFAPDCSSLCRGQSSVLVFCNRNISFFLNILLSDNLCEDS
>comp0_seq4_orf-36 [organism=Gnathostoma spinigerum] [moltype=protein]
STAYALLPFACALALSCNSWTGRSSAPPRRKQRCVSGVVRGGLVDAVGNADM
>comp0_seq4_orf-37 [organism=Gnathostoma spinigerum] [moltype=protein]
RSLASKIPRMANHGRRFSTRRSVRRFSRFSPSASNCRRMRSMFSTVEDKSFAVGVDSSSS
>comp0_seq4_orf-38 [organism=Gnathostoma spinigerum] [moltype=protein]
LSKCATRSANESSTFGWWTAKDAAVLIIERRELFCTEIALHSARDILC
>comp0_seq4_orf-39 [organism=Gnathostoma spinigerum] [moltype=protein]
RCSRQSTSLIQVKDAPCAERKFECIAIKRVRERQSERDIL
>comp0_seq4_orf-40 [organism=Gnathostoma spinigerum] [moltype=protein]
IEISGFFLRLPPGKLAPSFGTRLGFTTLRSVSPTPQTWVI
>comp0_seq4_orf-41 [organism=Gnathostoma spinigerum] [moltype=protein]
HNEENIKGQPDTVMYIHRIKCRTYLEYMSITS
>comp0_seq4_orf-42 [organism=Gnathostoma spinigerum] [moltype=protein]
STLLLSLSTSFLWFGSHAEDLIVYHYRCLCDLLRHVPYIKLHCSVVPV
>comp0_seq4_orf-43 [organism=Gnathostoma spinigerum] [moltype=protein]
YSIVFITVQQHITVPLWVRCVHDHSFASIIQRIFGTIGLLSTYLLYYDT
>comp0_seq4_orf-44 [organism=Gnathostoma spinigerum] [moltype=protein]
TDWSFSKGNLISSILNFKNYFGFLKQTSPMCSQN
>comp0_seq4_orf-45 [organism=Gnathostoma spinigerum] [moltype=protein]
QGKETIWLLSFTGFQERSIASINCFFSEPFIK
>comp0_seq4_orf-46 [organism=Gnathostoma spinigerum] [moltype=protein]
SMISKKLEVLSLFSEKNSPACAEFCKQHSVLLLQ
>comp0_seq4_orf-47 [organism=Gnathostoma spinigerum] [moltype=protein]
ATANLCRLYVHAYHEVCWRNLKITLLEKRLERPISYLGKN
>comp0_seq4_peptide-48 [organism=Gnathostoma spinigerum] [moltype=protein]
MQCSHVTQIMHAQILTLKIFIKAKKFTENPRNGRNHNVRT
>comp0_seq4_orf-49 [organism=Gnathostoma spinigerum] [moltype=protein]
LFFKERSCFASFFEKIEYFQKYVPIRQLWLMWFRLFWLLNFRFFRFNLWFFRFDLWFFRFDLWFFRFRR
>comp0_seq4_orf-50 [organism=Gnathostoma spinigerum] [moltype=protein]
AQTTMFYSRRLLFDHFSFLYSLNGLDHFKLIQSCFLGITTDLPDRAYLEMAHPSYLTFRCAERCHAVSCKLSFTDNGEQDHQCDLTHD
>comp0_seq4_orf-51 [organism=Gnathostoma spinigerum] [moltype=protein]
HQRDRLLWSRRHVRCLWFDSIHCKYTYIMEGIQHTYTLAHHADHPSISRQIGSGSPLVR
>comp0_seq4_orf-52 [organism=Gnathostoma spinigerum] [moltype=protein]
SSHSNGFNGTSDLCSRKGYIYIYIYIYHFVTLKSVLSYLVTASRRLLSTLYGHQPFFLTLV
>comp0_seq4_orf-53 [organism=Gnathostoma spinigerum] [moltype=protein]
PYLRGRLNVVSIFCFPRRKQVFLFAVLYFRYRRY
>comp0_seq4_orf-54 [organism=Gnathostoma spinigerum] [moltype=protein]
ATRFHFHAALKKLRLCRKGKHGLLVYQVFPRLL
>comp0_seq4_orf-55 [organism=Gnathostoma spinigerum] [moltype=protein]
NDRTDTDGDYIYIYIYIYNLRLCLYDHFIMFWFTLFFQDKIYGL
>comp0_seq4_orf-56 [organism=Gnathostoma spinigerum] [moltype=protein]
NRYACSYRAKWRICCGSQQLYMPWTGPDYAS
>comp0_seq4_orf-57 [organism=Gnathostoma spinigerum] [moltype=protein]
SEGNSTGFTAGWHAFSFIKEVLEKLGKPEDRVFLFDTNVVFSMLHGSETWSLTKSEEHQLAITANAMERPMLEITKLNNACNGNIRRRTKTLAFVLESRKSKLR
>comp0_seq4_orf-58 [organism=Gnathostoma spinigerum] [moltype=protein]
LDAALKYFVQYKTWLPVLLRRNYMLNGRVRYIATIIYRVYSLVLSSLLCSLLLVL
>comp0_seq4_orf-59 [organism=Gnathostoma spinigerum] [moltype=protein]
HFFIGSIFRHGRQGPVRYGNLLSISWTLFRLAQDMKDKLLQKDDLQQLSEEIISSQLPQRLVRC
>comp0_seq4_orf-60 [organism=Gnathostoma spinigerum] [moltype=protein]
LFPINVFIIQHCDTAYWLQPNIHHRFSALEIYFYQ
>comp0_seq4_orf-61 [organism=Gnathostoma spinigerum] [moltype=protein]
SINCIHRSQSVDYHVQNDSVTKTLLLSYFVT
>comp0_seq4_orf-62 [organism=Gnathostoma spinigerum] [moltype=protein]
LCSSSAFYTGIYVYILNSVLIGCLKLKYTIMYLCSCSSGFICRSI
>comp0_seq4_orf-63 [organism=Gnathostoma spinigerum] [moltype=protein]
LTPATIYVQFNYFACKHLNYAGFTLIYQWSTV
>comp0_seq4_orf-64 [organism=Gnathostoma spinigerum] [moltype=protein]
FITTLTFHSKNFFISLPPLNAHVPSTDTDLHLIVVI
>comp0_seq4_orf-65 [organism=Gnathostoma spinigerum] [moltype=protein]
IHRVNLPLRYKTRTSTPLFYISVLYYCYDLSPTTFGCCVVFSPLWYIFPHLHVSSLSVRIKFSSSTLALLLFFLLKPL
>comp0_seq5_orf-1 [organism=Gnathostoma spinigerum] [moltype=protein]
KVDRPYIKHTTLCNVGSGRNNRLYFCQHCARVIFFQEMSSNGPA
>comp0_seq5_orf-2 [organism=Gnathostoma spinigerum] [moltype=protein]
LFNRSHHTFMNSSLPRSIVGNEFPIYSFRGQLSRSKINNFL
>comp0_seq5_orf-3 [organism=Gnathostoma spinigerum] [moltype=protein]
FSTQRVSKFEVNCSSSQTGKQGDPSLFRTFQCSNM
>comp0_seq5_orf-4 [organism=Gnathostoma spinigerum] [moltype=protein]
SYMVEGSIPRNSSNRILRHCRQFECLRFPPSAGHAVLANCVLDGCFSFGNPIFLCHVHEHMIHATVTALLTLV
>comp0_seq5_orf-5 [organism=Gnathostoma spinigerum] [moltype=protein]
YDEFCDVAMTREVSASFMHASSCIPHRFYRVPFQVPSLSLLLVIIF
>comp0_seq5_orf-6 [organism=Gnathostoma spinigerum] [moltype=protein]
RGYCISCSNFTFRFSVCFFRFRYFSFVSFPGRPFLFIQF
>comp0_seq5_orf-7 [organism=Gnathostoma spinigerum] [moltype=protein]
FLNLADTVLENLIFSLSIGFSAQYKILFESHHK
>comp0_seq5_orf-8 [organism=Gnathostoma spinigerum] [moltype=protein]
TALSGNSNCSFTNCPARTPSNIPINSSRGMDMPDVGVSLRLEYTRAVSLKLFFRLLTYTATAYALLDASVKMCNCVLQLTMNAKRVKCVISPPVHFSAICCHFRCFAEFSLLSHPYLFFHRLCRNTFISTNIGVKNPRRS
>comp0_seq5_orf-9 [organism=Gnathostoma spinigerum] [moltype=protein]
QAATNCKISVFVERSQQVFGIPTTILSLIGSQEIPKTFIRSVIVSLSSVGILFMNS
>comp0_seq5_orf-10 [organism=Gnathostoma spinigerum] [moltype=protein]
LSLVNCRMFIFAELSSAFVSVYSLMASSVEFAFSITLST
>comp0_seq5_orf-11 [organism=Gnathostoma spinigerum] [moltype=protein]
RFFNIFRAVSEPSYCKCFSSVAARRNGLEITPKGIRQKR
>comp0_seq5_orf-12 [organism=Gnathostoma spinigerum] [moltype=protein]
VIRLFPSAGRFASFTHKNLVVTRSFSFNPICKNAFSTSTMRTYGLDLNRSNILHMFRNNVGPRSKLLLSESPFLSFELASKTICNLVVSLCAVITG
>comp0_seq5_orf-13 [organism=Gnathostoma spinigerum] [moltype=protein]
CGMYEMTVPFCFRSTLSIMCSPSCCLNVSSYCSHSVGSSLILLSVGFSRPRQRPKLYGALGSAVFHGQFTEYRPSSSRLMVSENCFTASDSIVSLSAGSIPICSSFQ
>comp0_seq5_orf-14 [organism=Gnathostoma spinigerum] [moltype=protein]
RSTSLPFKCSVKILFAVNIVVGTKVSAMRPFPHITAPTSVSMTSKPDLSHFAVPLTNSW
>comp0_seq5_orf-15 [organism=Gnathostoma spinigerum] [moltype=protein]
SRPASNYRWSTSCCRIQIWSAFAMIAVPISSSSLTRQSRMCLGILNRKMLLQWQQALDFSDFRRALLYMEAVLSSFRLSEIGLEWLLLPPFRFGHPFLHHFHGCVLRDYSLLIYSQRVPLCDFAWIVLLFAPDCSSLCRGQSSVLVFCNRNISFFLNILLSDNLCEDS
>comp0_seq5_orf-16 [organism=Gnathostoma spinigerum] [moltype=protein]
STAYALLPFACALALSCNSWTGRSSAPPRRKQRCVSGVVRGGLVDAVGNADM
>comp0_seq5_orf-17 [organism=Gnathostoma spinigerum] [moltype=protein]
RSLASKIPRMANHGRRFSTRRSVRRFSRFSPSASNCRRMRSMFSTVEDKSFAVGVDSSSS
>comp0_seq5_orf-18 [organism=Gnathostoma spinigerum] [moltype=protein]
LSKCATRSANESSTFGWWTAKDAAVLIIERRELFCTEIALHSARDILC
>comp0_seq5_orf-19 [organism=Gnathostoma spinigerum] [moltype=protein]
RCSRQSTSLIQVKDAPCAERKFECIAIKRVRERQSERDIL
>comp0_seq5_orf-20 [organism=Gnathostoma spinigerum] [moltype=protein]
IEISGFFLRLPPGKLAPSFGTRLGFTTLRSVSPTPQTWVI
>comp0_seq5_orf-21 [organism=Gnathostoma spinigerum] [moltype=protein]
HNEENIKGQPDTVMYIHRIKCRTYLEYMSITS
>comp0_seq5_orf-22 [organism=Gnathostoma spinigerum] [moltype=protein]
STLLLSLSTSFLWFGSHAEDLIVYHYRCLCDLLRHVPYIKLHCSVVPV
>comp0_seq5_orf-23 [organism=Gnathostoma spinigerum] [moltype=protein]
YSIVFITVQQHITVPLWVRCVHDHSFASIIQRIFGTIGLLSTYLLYYDT
>comp0_seq5_orf-24 [organism=Gnathostoma spinigerum] [moltype=protein]
TDWSFSKGNLISSILNFKNYFGFLKQTSPMCSQN
>comp0_seq5_orf-25 [organism=Gnathostoma spinigerum] [moltype=protein]
QGKETIWLLSFTGFQERSIASINCFFSEPFIK
>comp0_seq5_orf-26 [organism=Gnathostoma spinigerum] [moltype=protein]
SMISKKLEVLSLFSEKNSPACAEFCKQHSVLLLQ
>comp0_seq5_orf-27 [organism=Gnathostoma spinigerum] [moltype=protein]
ATANLCRLYVHAYHEVCWRNLKITLLEKRLERPISYLGKN
>comp0_seq5_peptide-28 [organism=Gnathostoma spinigerum] [moltype=protein]
MQCSHVTQIMHAQILTLKIFIKAKKFTENPRNGRNHNVRT
>comp0_seq5_orf-29 [organism=Gnathostoma spinigerum] [moltype=protein]
LFFKERSCFASFFEKIEYFQKYVPIRQLWLMWFRLFWLLNFRFFRFNLWFFRFDLWFFRFDLWFFRFRR
>comp0_seq5_orf-30 [organism=Gnathostoma spinigerum] [moltype=protein]
AQTTMFYSRRLLFDHFSFLYSLNGLDHFKLIQSCFLGITTDLPDRAYLEMAHPSYLTFRCAERCHAVSCKLSFTDNGEQDHQCDLTHD
>comp0_seq5_orf-31 [organism=Gnathostoma spinigerum] [moltype=protein]
HQRDRLLWSRRHVRCLWFDSIHCKYTYIMEGIQHTYTLAHHADHPSISRQIGSGSPLVR
>comp0_seq5_orf-32 [organism=Gnathostoma spinigerum] [moltype=protein]
SSHSNGFNGTSDLCSRKGYIYIYIYIYHFVTLKSVLSYLVTASRRLLSTLYGHQPFFLTLV
>comp0_seq5_orf-33 [organism=Gnathostoma spinigerum] [moltype=protein]
PYLRGRLNVVSIFCFPRRKQVFLFAVLYFRYRRY
>comp0_seq5_orf-34 [organism=Gnathostoma spinigerum] [moltype=protein]
ATRFHFHAALKKLRLCRKGKHGLLVYQVFPRLL
>comp0_seq5_orf-35 [organism=Gnathostoma spinigerum] [moltype=protein]
NDRTDTDGDYIYIYIYIYNLRLCLYDHFIMFWFTLFFQDKIYGL
>comp0_seq5_orf-36 [organism=Gnathostoma spinigerum] [moltype=protein]
NRYACSYRAKWRICCGSQQLYMPWTGPDYAS
>comp0_seq5_orf-37 [organism=Gnathostoma spinigerum] [moltype=protein]
SEGNSTGFTAGWHAFSFIKEVLEKLGKPEDRVFLFDTNVVFSMLHGSETWSLTKSEEHQLAITANAMERPMLEITKLNNACNGNIRRRTKTLAFVLESRKSKLR
>comp0_seq5_orf-38 [organism=Gnathostoma spinigerum] [moltype=protein]
LDAALKYFVQYKTWLPVLLRRNYMLNGRVRYIATIIYRVYSLVLSSLLCSLLLVL
>comp0_seq5_orf-39 [organism=Gnathostoma spinigerum] [moltype=protein]
HFFIGSIFRHGRQGPVRYGNLLSISWTLFRLAQDMKDKLLQKDDLQQLSEEIISSQLPQRLVRC
>comp0_seq5_orf-40 [organism=Gnathostoma spinigerum] [moltype=protein]
LFPINVFIIQHCDTAYWLQPNIHHRFSALEIYFYQ
>comp0_seq5_orf-41 [organism=Gnathostoma spinigerum] [moltype=protein]
SINCIHRSQSVDYHVQNDSVTKTLLLSYFVT
>comp0_seq5_orf-42 [organism=Gnathostoma spinigerum] [moltype=protein]
LCSSSAFYTGIYVYILNSVLIGCLKLKYTIMYLCSCSSGFICRSI
>comp0_seq5_orf-43 [organism=Gnathostoma spinigerum] [moltype=protein]
LTPATIYVQFNYFACKHLNYAGFTLIYQWSTV
>comp0_seq5_orf-44 [organism=Gnathostoma spinigerum] [moltype=protein]
FITTLTFHSKNFFISLPPLNAHVPSTDTDLHLIVVI
>comp0_seq5_orf-45 [organism=Gnathostoma spinigerum] [moltype=protein]
IHRVNLPLRYKTRTSTPLFYISVLYYCYDLSPTTFGCCVVFSPLWYIFPHLHVSSLSVRIKFSSSTLALLLFFLLKPL
>comp0_seq6_orf-1 [organism=Gnathostoma spinigerum] [moltype=protein]
KLAMWRHSGEKAKRENKKETLLTIKEQEQWDNQYNDHCGLLIAVLLDRLRKL
>comp0_seq6_orf-2 [organism=Gnathostoma spinigerum] [moltype=protein]
PSVLVRTSSTLPIFQLPRVTFSSLTNTRSPTFGIFFSHDLGFRCCMFCFSRRLRRYSSNHIFQRASNVFKLCPNVCNKRSLDSFGM
>comp0_seq6_orf-3 [organism=Gnathostoma spinigerum] [moltype=protein]
VRGLEFTTASISVSTVWNCSIVKMCLPMDFFKDPLTTPTSLS
>comp0_seq6_orf-4 [organism=Gnathostoma spinigerum] [moltype=protein]
IVLGCPLLAMNLRKAFRNFSLVRSVTSSKWMALVTKQVNKQPHTLPCCPSSDLTRIGPK
>comp0_seq6_orf-5 [organism=Gnathostoma spinigerum] [moltype=protein]
RNSHSVCCIPAWNNFRCVSCIRSRVSNFLDGRSIGNFAFSLISVFAYLPTQRNRPLRSCIPS
>comp0_seq6_orf-6 [organism=Gnathostoma spinigerum] [moltype=protein]
SFSKFLLLFRRASHTSGYSVSCSCLIRNSIAIFSSSGMILPLVFIDCKILISRGSFSFVPSDNFGHTLPFRNRSTYTVTLFSLERDEKRVISTIGSVSMSVDATSIAVSPCSISSLAGTACGHSASSFISHSGPLHHSSVSSSSAAVEPRDAISAGFSFVGTNRNSISVVDIISFTRLLTNVDSCLVDVNHDKTHFESDHTTTRSNFMGTSCLTKFDALVPMSIAINSNRGMEISFFGLSRFFAKTIRLLALAPD
>comp0_seq6_orf-7 [organism=Gnathostoma spinigerum] [moltype=protein]
LLASLLKTFLFVIFVLSSSSTFNLIHMTSSFTSQFRPRTLTLFSFIRSLSSIDSLKKDELDIHSLRFIEASAKIFFAR
>comp0_seq6_orf-8 [organism=Gnathostoma spinigerum] [moltype=protein]
RTSSFLFWFLATSLIFCRWYLMVAFNRNGLEITPKAILVKRKYSMLSHRTPNSEFFTHRKRVVSRSLSSNEICRKAFSTSATIAMSCSLKRSNIPQRSGNMIGPR
>comp0_seq6_orf-9 [organism=Gnathostoma spinigerum] [moltype=protein]
CITSPRVEVGVTFSMIPFSSCSAITASYFFIISGHS
>comp0_seq6_orf-10 [organism=Gnathostoma spinigerum] [moltype=protein]
VVSLNSASATSSSLTIGDSLTPIASKLQKSSMLLGMTFVSVLSSDMLRR
>comp0_seq6_orf-11 [organism=Gnathostoma spinigerum] [moltype=protein]
VLIIDLRDPITVVVSRFISSIPATKFPMTVGIRCNPLGKRLYSVGIMNSQ
>comp0_seq6_orf-12 [organism=Gnathostoma spinigerum] [moltype=protein]
SPPMRISGVIIFSPVVVVFSVFSAIISLPSTLLRSSFVMIGSEFNCIIFVSPVSVTIPNSTTDERRSVGFFEANVYTLSASSLMVLRHSLSLTASLINDL
>comp0_seq6_orf-13 [organism=Gnathostoma spinigerum] [moltype=protein]
GSSKFSTTAFAVRRITSFLSASSLIFISLSLFDEDTLAAAFTASLIGWLSPS
>comp0_seq6_orf-14 [organism=Gnathostoma spinigerum] [moltype=protein]
LSSSSFGCPMYLSFLVTECAGTSLSTSLWSLRLSSWITFLSQRAR
>comp0_seq6_orf-15 [organism=Gnathostoma spinigerum] [moltype=protein]
HGLLKSHCWLKCLLPKHLKHNRRLAALSFLFIMSSYLGHSSSKCVPPQNIHGFFARAPILSWKFAEETVKGSSTLVCSGDSLKATLFLLSNC
>comp0_seq6_orf-16 [organism=Gnathostoma spinigerum] [moltype=protein]
PPLLICATSSRMFISTCRHSLRSSMFHELRLTLSVASSIRIDVGNFSCTISNSDDCAMSSPSAFSCRHMRSISSAVFLSSHIFSPATGMVLKRW
>comp0_seq6_orf-17 [organism=Gnathostoma spinigerum] [moltype=protein]
WNFCTSGRVVVCTAASKQSQYSIHFNGSPSYFGKCNCGNKVLVFSRTALFSLIVCVSPPRSL
>comp0_seq6_orf-18 [organism=Gnathostoma spinigerum] [moltype=protein]
FPTFSSNSYTFWFNISSASSPSLAISRKFPLAF
>comp0_seq6_orf-19 [organism=Gnathostoma spinigerum] [moltype=protein]
ASYNSSSCLLSLGLITDISLVHSSFLLSSKFTAFPIFSLHSQTSLLCLFASSLPTGSTPKTGKSLKYFFSLSFTGSTNSLIGRDISYFHSVSLTLGTRIYCRELYSQFKKKRINE
>comp0_seq6_orf-20 [organism=Gnathostoma spinigerum] [moltype=protein]
KNGVITDYESAAFELKVEILCTVKPTSTGQKTANMALTKQDKNSEVDSLW
>comp0_seq6_orf-21 [organism=Gnathostoma spinigerum] [moltype=protein]
RKVLVSWRGNSSSDTRNGMTNLSRWIRRNILLYLGLDKSTTHDRVDNIQCSSP
>comp0_seq6_orf-22 [organism=Gnathostoma spinigerum] [moltype=protein]
LTRHRAVIMEMTYFTIFFFEHMRVSDQLVRHVNRITRQ
>comp0_seq6_orf-23 [organism=Gnathostoma spinigerum] [moltype=protein]
NMANEIIIKTRHMATDTYISDYIFQNRSSVLCEFPHCLSNCSLGE
>comp0_seq6_orf-24 [organism=Gnathostoma spinigerum] [moltype=protein]
VSGRSLTIASTSVNTVRGSSSSRRCLPTARRNDSLTVLTIRS
>comp0_seq6_orf-25 [organism=Gnathostoma spinigerum] [moltype=protein]
SVMNFQFILSVVSCLAARSITFCESKKFLPLSEITVSGLPRLAINLRKTFKHDSALSVSASSR
>comp0_seq6_orf-26 [organism=Gnathostoma spinigerum] [moltype=protein]
SSPIWLKARFRVTRAIGYCGIAGNLNVFAFHLLQVMQFLLIAFLMVAFPLGIQYFSVTFMST
>comp0_seq6_peptide-27 [organism=Gnathostoma spinigerum] [moltype=protein]
MRVSCMRPLVFHTDFIGSHSRFHLCRCFSSSSSDCA
>comp0_seq6_orf-28 [organism=Gnathostoma spinigerum] [moltype=protein]
TEKGPHFPGWLIIVNGLRAIFLIKRRTVAVVATSFVHRLNRDASTKG
>comp0_seq6_orf-29 [organism=Gnathostoma spinigerum] [moltype=protein]
TPMKFLSNAATALVVPISLFVSPFVSSGSGISPSFLFQAGHSFSFNSSHVGRLHQSGVLLSSVGNMPRVAKSAGLSLVST
>comp0_seq6_orf-30 [organism=Gnathostoma spinigerum] [moltype=protein]
ISRTRFWKISFLACRSVFLPNIRYSLNRTISERHCRAIPIALSQIVQLELQATFPLIQVEEWTCRMSVLVCV
>comp0_seq6_orf-31 [organism=Gnathostoma spinigerum] [moltype=protein]
FHRQSTFLQFVAIFVASQSSAYCPIHTCSSTDSAEILSSPQILESKILEGHNKRPRTARFLSSLKGHNKYSVSLPLSCP
>comp0_seq6_orf-32 [organism=Gnathostoma spinigerum] [moltype=protein]
WLHLWSSHSASRYRHRDSLIFFVRFRNLHTVSVFPAWLLEEMDWRSLQRVYGKSGR
>comp0_seq6_orf-33 [organism=Gnathostoma spinigerum] [moltype=protein]
VLVLVVQDRDRNCTALSVPLSSMANSLTTVRLHHVLWFRRTVLLQATPLSLCLLVQYLFVPASSSDRRLCLSSVLLRSYSLSIL
>comp0_seq6_orf-34 [organism=Gnathostoma spinigerum] [moltype=protein]
SRPASNYRWSTSCCRIQIWSAFAMIAVPISSSSLTRQSRMCLGILNRKMLLQWQQALDFSDFRRALLYMEAVLSSFRLSEIGLEWLLLPPFRFGHPFLHHFHGCVLRDYSLLIYSQRVPLCDFAWIVLLFAPDCSSLCRGQSSVLVFCNRNISFFLNILLSDNLCEDS
>comp0_seq6_orf-35 [organism=Gnathostoma spinigerum] [moltype=protein]
DVIVLLFLVTVENALIEVIGLHPDKYVMLLRVCVRFFEVYFVVRSLTKLGDVP
>comp0_seq6_peptide-36 [organism=Gnathostoma spinigerum] [moltype=protein]
MKASGDSHRRKALNVAAEDELRSWMMVGVEVGPRADFQSARLGRQTKAPPSAGGRLRMQPF
>comp0_seq6_orf-37 [organism=Gnathostoma spinigerum] [moltype=protein]
RGENSSVLKSLYIVRVTYCVEYERYDVVPGSRRV
>comp0_seq6_orf-38 [organism=Gnathostoma spinigerum] [moltype=protein]
ERDRVREIFCERFCLPLLVIGDCDDDGDIAIAVAVISIFSLCG
>comp0_seq6_orf-39 [organism=Gnathostoma spinigerum] [moltype=protein]
RNRPLLNRNKSKSADSFFAYLLVSSPQVLELGLVLRPCVLSHQHLKLG
>comp0_seq6_orf-40 [organism=Gnathostoma spinigerum] [moltype=protein]
ISRSARRNRDSHVLTLMSDRPCYSLYPLPFFGSDPTPKISLCIIIAVFAIFCDTYLILSCTAA
>comp0_seq6_orf-41 [organism=Gnathostoma spinigerum] [moltype=protein]
GAFTIIHLRVSYSAYLVLSVCCRLTCCTTTRR
>comp0_seq6_orf-42 [organism=Gnathostoma spinigerum] [moltype=protein]
FGESPVVLLKFTISLAFPKNSSELTGRSAKGT
>comp0_seq6_orf-43 [organism=Gnathostoma spinigerum] [moltype=protein]
SKHRRCVHRISREKKQYGFFRSQDFRNVPSHRLIAFSVNLSSNEFLDD
>comp0_seq6_orf-44 [organism=Gnathostoma spinigerum] [moltype=protein]
FLKNLKCFPCSAKKIHRHAQSFASNIRFSFYNDAASKQHSYPPNGEEPEIFRYI
>comp0_seq6_orf-45 [organism=Gnathostoma spinigerum] [moltype=protein]
TQCENKNPKTRQLPIFADYMSTHTMRSVGEI
>comp0_seq6_orf-46 [organism=Gnathostoma spinigerum] [moltype=protein]
RFLRNDWNVPSRIWGKIRCNVAMLHKSCMHKF
>comp0_seq6_orf-47 [organism=Gnathostoma spinigerum] [moltype=protein]
PFNIQATANCFLRREAASPAFSRRSSTFRSTSLSDSFGSCGSGSSGFSTSGSFGLTSGSFGLTSGSSGLTSGSSGLGGEQSRSIFRNASFCSSVIFLKLISSSRSN
>comp0_seq6_orf-48 [organism=Gnathostoma spinigerum] [moltype=protein]
LHCPNRSSIPERTYSPPIRKLKPPCFTAGDFFSTTSPSCTPLMGSITSSLYSLVSLGSPRIFLIERTLKWPIQVI
>comp0_seq6_orf-49 [organism=Gnathostoma spinigerum] [moltype=protein]
LTNVDGWRSTSGTASFGVVATFVVSGSIPSIVNIHI
>comp0_seq6_orf-50 [organism=Gnathostoma spinigerum] [moltype=protein]
VGKSVVVRHWLDDGFQSRGEAWRKNEGVAEAVTPTASTVLVTSAAEKDIYIYIYIYITLSL
>comp0_seq6_orf-51 [organism=Gnathostoma spinigerum] [moltype=protein]
FRFSAFQDESKCFCSPSYISVTGVIKFCYLQHWSFHCICSDSQLVFL
>comp0_seq6_orf-52 [organism=Gnathostoma spinigerum] [moltype=protein]
KNYVCVEKENTVFWFTKFFQDFFDETKCVPSCCEPCAVSFAL
>comp0_seq6_orf-53 [organism=Gnathostoma spinigerum] [moltype=protein]
CIIGTCPRHVKLLASTTNSPFSSVGACVPISEPIYFVLEKQSEPEHNKMIVQTQTEIIYIYIYTYIISVCVCTIILLCSGSLCFSKTKYMGSEIGTHAPTELNGEFVVETNSFTCLGQVPIMHHKAKETAQGSQQDGTHLVSSKKSWKNLVNQKTVFSFSTQT
>comp0_seq6_orf-54 [organism=Gnathostoma spinigerum] [moltype=protein]
FFQCCMEVKPGRLLNQRNTSWLSLQMQWKDQCWR
>comp0_seq6_orf-55 [organism=Gnathostoma spinigerum] [moltype=protein]
VGLKDERWTMKVSDRYPRTHERPSDQCEEEWLMTV
>comp0_seq6_orf-56 [organism=Gnathostoma spinigerum] [moltype=protein]
SDKVIYIYIYIYISSLRGYERGRRTLEVLSKYNRG
>comp0_seq6_orf-57 [organism=Gnathostoma spinigerum] [moltype=protein]
AELKIERKHDKKLLQLTHFLFVSYVVIPYLSW
>comp0_seq6_orf-58 [organism=Gnathostoma spinigerum] [moltype=protein]
VRKLFRHSYHNDLSDVSFLSFVFKDYMYYICIPCYIKTCNITSNYPDSTHLIQLRYNYDLSYEYLTVRKVYPE
>comp0_seq6_orf-59 [organism=Gnathostoma spinigerum] [moltype=protein]
YVSFFLLSSHSLLIWTFFTVCTFFLDYFRLMCSLFNIVILHTGYNQIFTTDFLLLRFIFINNFNVNGKLILNSRSWIVFIGTIVVIK
>comp0_seq6_orf-60 [organism=Gnathostoma spinigerum] [moltype=protein]
IVFIVRNQSTIMYRMIVSPKHYCYLILLRNL
>comp0_seq6_orf-61 [organism=Gnathostoma spinigerum] [moltype=protein]
SDRLLHCFVSSLSCAHRARFIRVFMCTFLILSLSVV
>comp0_seq6_orf-62 [organism=Gnathostoma spinigerum] [moltype=protein]
PSIPRIFSISPSVERARSLHRYRFAFNRCNLNIYKYFFSNRVIKAWNSLPEQVVTVSSLKPFKQRLSLIKPESVGFVSHLKK
>comp0_seq6_orf-63 [organism=Gnathostoma spinigerum] [moltype=protein]
SYNFLIPASWIAFLCFHRVNLPLRYKTRTSTPLFYISVLYYCYDLSPTTFGCCVVFSPLWYIFPHLHVSSLSVRIKFSSSTLALLLFFLLKPL
>comp0_seq7_orf-1 [organism=Gnathostoma spinigerum] [moltype=protein]
LFNRSHHTFMNSSLPRSIVGNEFPIYSFRGQLSRSKINNFL
>comp0_seq7_orf-2 [organism=Gnathostoma spinigerum] [moltype=protein]
FSTQRVSKFEVNCSGCQTGKQGDPSLFRTFQCSNM
>comp0_seq7_orf-3 [organism=Gnathostoma spinigerum] [moltype=protein]
SYMVEGSIPRNSSNRILRHCRQFECLRFPPSAGHAVLANCVLDGCFSFGNPIFLCHVHEHMIHATVTALLMLV
>comp0_seq7_orf-4 [organism=Gnathostoma spinigerum] [moltype=protein]
YDEFCDVVMTREVNASFMHASSCIPHRFYRVPFQVPSLSLLLVIIF
>comp0_seq7_orf-5 [organism=Gnathostoma spinigerum] [moltype=protein]
RGYCISCSNFTFRFSVCFFRFRYFSFVSFPGRPFLFIQF
>comp0_seq7_orf-6 [organism=Gnathostoma spinigerum] [moltype=protein]
FLNLADTVLENLIFSLSIGFSAQYKILFESHHK
>comp0_seq7_orf-7 [organism=Gnathostoma spinigerum] [moltype=protein]
TALSGNSNCSFTNCPARTPSNIPINSSRGMDMPDVGVSLRLEYTRAVSLKLFFRLLTYTATAYALLDASVKMCNCVLQLTMNAKRVKCVISPPVHFSAICCHFRCFAEFSLLSHPYLFFHRLCRNTFISTNIGVKNPRRS
>comp0_seq7_orf-8 [organism=Gnathostoma spinigerum] [moltype=protein]
QAATNCKISVFVERSQQVFGIPTTILSLIGSQEIPKTFIRSVIVSLSSVGILFMNS
>comp0_seq7_orf-9 [organism=Gnathostoma spinigerum] [moltype=protein]
LSLVNCRMFIFAELSSAFVSVYSLMASSVEFAFSITLST
>comp0_seq7_orf-10 [organism=Gnathostoma spinigerum] [moltype=protein]
RFFNIFRAVSEPSYCKCFSSVAARRNGLEITPKGIRQKR
>comp0_seq7_orf-11 [organism=Gnathostoma spinigerum] [moltype=protein]
VIRLFPSAGRFASFTHKNLVVTRSFSFNPICKNAFSTSTMRTYGLDLNRSNILHMFRNNVGPRSKLLLSESPFLSFELASKTICNLVVSLCAVITG
>comp0_seq7_orf-12 [organism=Gnathostoma spinigerum] [moltype=protein]
CGMYEMTVPFCFRSTLSIMCSPSCCLNVSSYCSHSVGSSLILLSVGFSRPRQRPKLYGALGSAVFHGQFTDYRPSSSRLMVSENCFTASDSIVSLSAGSIPICSSFQ
>comp0_seq7_orf-13 [organism=Gnathostoma spinigerum] [moltype=protein]
RSTSLPFKCSVKILFAVNIVVGTKVSAMRPFPHITAPTSVSMTSKPDLRLCCSFDKFMVIINADHHT
>comp0_seq7_orf-14 [organism=Gnathostoma spinigerum] [moltype=protein]
VVNFVLPNPDMVSFCDDCGSNFKFFINSSVTNVPWHPESKNAVTMAASLGFFGL
>comp0_seq7_orf-15 [organism=Gnathostoma spinigerum] [moltype=protein]
NWPRMAVVATISIWSSFSSPFSRLCFEGLFSVDIFAACALVRFCVDRSPVRS
>comp0_seq7_orf-16 [organism=Gnathostoma spinigerum] [moltype=protein]
FMNYSANAAPPRRKQRCVSGVVRGGLVDAVGNADM
>comp0_seq7_orf-17 [organism=Gnathostoma spinigerum] [moltype=protein]
RSLASKIPRMANHGRRFSTRRSVRRFSRFSPSASNCRRMRSMFSTVEDKSFAVGVDSSSS
>comp0_seq7_orf-18 [organism=Gnathostoma spinigerum] [moltype=protein]
LSKCATRSANESSTFGWWTAKDAAVLIIERRELFCTEIALHSARDILC
>comp0_seq7_orf-19 [organism=Gnathostoma spinigerum] [moltype=protein]
RCSRQSTSLIQVKDAPCAERKFECIAIKRVRERQSERDIL
>comp0_seq7_orf-20 [organism=Gnathostoma spinigerum] [moltype=protein]
IEISGFFLRLPPGKLAPSFGTRLGFTTLRSVSPTPQTWVI
>comp0_seq7_orf-21 [organism=Gnathostoma spinigerum] [moltype=protein]
STLLLSLSTSFLWFGSHAEDLIVYHYRCLCDLLRHVPYIKLHCSVVPV
>comp0_seq7_orf-22 [organism=Gnathostoma spinigerum] [moltype=protein]
YSIVFITVQQHITVPLWVRCVHDHSFASIIQRIFGTIGLLSTYLLYYDT
>comp0_seq7_orf-23 [organism=Gnathostoma spinigerum] [moltype=protein]
TDWSFSKGNLISSILNFKNYFGFLKQTSPMCSQN
>comp0_seq7_orf-24 [organism=Gnathostoma spinigerum] [moltype=protein]
QGKETIWLLSFTGFQERSIASINCFFSEPFIK
>comp0_seq7_orf-25 [organism=Gnathostoma spinigerum] [moltype=protein]
SMISKKLEVLSLFSEKNSPACAEFCKQHSVLLLQ
>comp0_seq7_orf-26 [organism=Gnathostoma spinigerum] [moltype=protein]
ATANLCRLYVHAYHEVCWRNLKITLLEKRLERPISYLGKN
>comp0_seq7_peptide-27 [organism=Gnathostoma spinigerum] [moltype=protein]
MQCSHVTQIMHAQILTLKIFIKAKKFTENPRNGRNHNVRT
>comp0_seq7_orf-28 [organism=Gnathostoma spinigerum] [moltype=protein]
LFFKERSCFASFFEKIEYFQKYVPIRQLWLMWFRLFWLLNFRFFRFNLWFFRFDLWFFRFDLWFFRFRR
>comp0_seq7_orf-29 [organism=Gnathostoma spinigerum] [moltype=protein]
AQTTMFYSRRLLFDHFSFLYSLNGLDHFKLIQSCFLGITTDLPDRAYLEMAHPSYLTFRCAERCHAVSCKLSFTDNGEQDHQCDLTHD
>comp0_seq7_orf-30 [organism=Gnathostoma spinigerum] [moltype=protein]
HQRDRLLWSRRHVRCLWFDSIHCKYTYIMEGIQHTYTLAHHADHPSISRQIGSGSPLVR
>comp0_seq7_orf-31 [organism=Gnathostoma spinigerum] [moltype=protein]
SSHSNGFNGTSDLCSRKGYIYIYIYIYHFVTLKSVLSYLVTASRRLLSTLYGHQPFFLTLV
>comp0_seq7_orf-32 [organism=Gnathostoma spinigerum] [moltype=protein]
PYLRGRLNVVSIFCFPRRKQVFLFAVLYFRYRRY
>comp0_seq7_orf-33 [organism=Gnathostoma spinigerum] [moltype=protein]
ATRFHFHAALKKLRLCRKGKHGLLVYQVFPRLL
>comp0_seq7_orf-34 [organism=Gnathostoma spinigerum] [moltype=protein]
NDRTDTDGDYIYIYIYIYNLRLCLYDHFIMFWFTLFFQDKIYGL
>comp0_seq7_orf-35 [organism=Gnathostoma spinigerum] [moltype=protein]
NRYACSYRAKWRICCGNKQLYMPWTGPDYAS
>comp0_seq7_orf-36 [organism=Gnathostoma spinigerum] [moltype=protein]
SEGNSTGFTAGWHAFSFIKEVLEKLGKPEDRVFLFDTNVVFSMLHGSETWSLTKSEEHQLAITANAMERPMLEITKLNNACNGNIRRRTKTLAFVLESRKSKLR
>comp0_seq7_orf-37 [organism=Gnathostoma spinigerum] [moltype=protein]
LDAALKYFVQYKTWLPVLLRRNYMLNGRVRYIATIIYRVYSLVLSSLLCSLLLVL
>comp0_seq7_orf-38 [organism=Gnathostoma spinigerum] [moltype=protein]
HFFIGSIFRHGRQGPVRYGNLLSISWTLFRLAQDMKDKLLQKDDLQQLSEEIISSQLPQRLVRC
>comp0_seq7_orf-39 [organism=Gnathostoma spinigerum] [moltype=protein]
LFPINVFIIQHCDTAYWLQPNIHHRFSALEIYFYQ
>comp0_seq7_orf-40 [organism=Gnathostoma spinigerum] [moltype=protein]
SINCIHRSQSVDYHVQNDSVTKTLLLSYFVT
>comp0_seq7_orf-41 [organism=Gnathostoma spinigerum] [moltype=protein]
LCSSSAFYTGIYVYILNSVLIGCLKLKYTIMYLCSCSSGFICRSI
>comp0_seq7_orf-42 [organism=Gnathostoma spinigerum] [moltype=protein]
LTPATIYVQFNYFACKHLNYAGFTLIYQWSTV
>comp0_seq7_orf-43 [organism=Gnathostoma spinigerum] [moltype=protein]
NFDSAILYLCFILLLRSLPNYFWLLCGIFAIMVYLSAFACIILVCANKIFFFYPGSFAFLFTQTIVAPTFYVRGCCIDFIA
>comp0_seq8_orf-1 [organism=Gnathostoma spinigerum] [moltype=protein]
NRENACRSIGSLRFNSALAYKWNVVFNTRVIQINQRHTRIYTHIYIYIYIYILPSRL
>comp0_seq8_orf-2 [organism=Gnathostoma spinigerum] [moltype=protein]
LDAALKYFVQYKTWLPVLLRRNYMLNGRVRYIATIIYRVYSLVLSSLLCSLLLVL
>comp0_seq8_orf-3 [organism=Gnathostoma spinigerum] [moltype=protein]
HFFIGSIFRHGRQGPVRYGNLLSISWTLFRLAQDMKDKLLQKDDLQQLSEEIISSQLPQRLVRC
>comp0_seq8_orf-4 [organism=Gnathostoma spinigerum] [moltype=protein]
LFPINVFIIQHCDTAYWLQPNIHHRFSALEIYFYQ
>comp0_seq8_orf-5 [organism=Gnathostoma spinigerum] [moltype=protein]
SINCIHRSQSVDYHVQNDSVTKTLLLSYFVT
>comp0_seq8_orf-6 [organism=Gnathostoma spinigerum] [moltype=protein]
LCSSSAFYTGIYVYILNSVLIGCLKLKYTIMYLCSCSSGFICRSI
>comp0_seq8_orf-7 [organism=Gnathostoma spinigerum] [moltype=protein]
LTSATNYVEFNYFASKHLNYAGFTLIYQWSTV
>comp0_seq8_orf-8 [organism=Gnathostoma spinigerum] [moltype=protein]
FITTLTFHSKNFFISLPPLNAHVPSTDTDLHLIVVI
>comp0_seq8_orf-9 [organism=Gnathostoma spinigerum] [moltype=protein]
YLLDGLLLLCLHRLNLPLSYFISLFFTTVTIFSQLLLVVVWYFRHYGISFRICMYHPCLCE
>comp0_seq9_orf-1 [organism=Gnathostoma spinigerum] [moltype=protein]
LFNRSHHTFMNSSLPRSIVGNEFPIYSFRGQLSRSKINNFL
>comp0_seq9_orf-2 [organism=Gnathostoma spinigerum] [moltype=protein]
FSTQRVSKFEVNCSSSQTGKQGDPSLFRTFQCSNM
>comp0_seq9_orf-3 [organism=Gnathostoma spinigerum] [moltype=protein]
SYMVEGSIPRNSSNRILRHCRQFECLRFPPSAGHAVLANCVLDGCFSFGNPIFLCHVHEHMIHATVTALLMLV
>comp0_seq9_orf-4 [organism=Gnathostoma spinigerum] [moltype=protein]
YDEFCDVVMTREVNASFMHASSCIPHRFYRVPFQVPSLSLLLVIIF
>comp0_seq9_orf-5 [organism=Gnathostoma spinigerum] [moltype=protein]
RGYCISCSNFTFRFSVCFFRFRYFSFVSFPGRPFLFIQF
>comp0_seq9_orf-6 [organism=Gnathostoma spinigerum] [moltype=protein]
FLNLADTVLENLIFSLSIGFSAQYKILFESHHK
>comp0_seq9_orf-7 [organism=Gnathostoma spinigerum] [moltype=protein]
TALSGNSNCSFTNCPARTPSNIPINSSRGMDMPDVGVSLRLEYTRAVSLKLFFRLLTYTATAYALLDASVKMCNCVLQLTMNAKRVKCVISPPVHFSAICCHFRCFAEFSLLSHPYLFFHRLCRNTFISTNIGVKNPRRS
>comp0_seq9_orf-8 [organism=Gnathostoma spinigerum] [moltype=protein]
QAATNCKISVFVERSQQVFGIPTTILSLIGSQEIPKTFIRSVIVSLSSVGILFMNS
>comp0_seq9_orf-9 [organism=Gnathostoma spinigerum] [moltype=protein]
LSLVNCRMFIFAELSSAFVSVYSLMASSVEFAFSITLST
>comp0_seq9_orf-10 [organism=Gnathostoma spinigerum] [moltype=protein]
RFFNIFRAVSEPSYCKCFSSVAARRNGLEITPKGIRQKR
>comp0_seq9_orf-11 [organism=Gnathostoma spinigerum] [moltype=protein]
VIRLFPSAGRFASFTHKNLVVTRSFSFNPICKNAFSTSTMRTYGLDLNRSNILHMFRNNVGPRSKLLLSESPFLSFELASKTICNLVVSLCAVITG
>comp0_seq9_orf-12 [organism=Gnathostoma spinigerum] [moltype=protein]
CGMYEMTVPFCFRSTLSIMCSPSCCLNVSSYCSHSVGSSLILLSVGFSRPRQRPKLYGALGSAVFHGQFTEYRPSSSRLMVSENCFTASDSIVSLSAGSIPICSSFQ
>comp0_seq9_orf-13 [organism=Gnathostoma spinigerum] [moltype=protein]
RSTSLPFKCSVKILFAVNIVVGTKVSAMRPFPHITAPTSVSMTSKPDFSFLAVPLTNSW
>comp0_seq9_orf-14 [organism=Gnathostoma spinigerum] [moltype=protein]
VVNFVLPNPDMVSFCDDCGSNFKFFINSSVTNVPWHPESKNAVTMAASLGFFGL
>comp0_seq9_orf-15 [organism=Gnathostoma spinigerum] [moltype=protein]
NWPRMAVVATISIWSSFSSPFSRLCFEGLFSVDIFAACALVRFCVDRSPVRS
>comp0_seq9_orf-16 [organism=Gnathostoma spinigerum] [moltype=protein]
VVVRTEAILKCFPGKRIICGCQLKSFDCSSGISFKRIEKVAQLLDGW
>comp0_seq9_orf-17 [organism=Gnathostoma spinigerum] [moltype=protein]
HTVLSMRGMTLFQAVDEFDSGQRRTMCRKKV
>comp0_seq9_orf-18 [organism=Gnathostoma spinigerum] [moltype=protein]
RLFLFSRCVVDSVVILYFIITTKQLNRNEVNNIG
>comp0_seq9_peptide-19 [organism=Gnathostoma spinigerum] [moltype=protein]
MRYSAIFGIRNLAFEIELSFCEICLVINRNGYSETGLY
>comp0_seq9_orf-20 [organism=Gnathostoma spinigerum] [moltype=protein]
AWFYDLAFCLTNTSNLGNITAKYIGGLVIIVQRINDAIKQMRHIMKNDSNVNLTCH
>comp0_seq9_orf-21 [organism=Gnathostoma spinigerum] [moltype=protein]
ISRSARRNRDSHVLTLMSDRPCYSLYPLPFFGSDPTPKISLCIIIAVFAIFCDTYLILSCTAA
>comp0_seq9_orf-22 [organism=Gnathostoma spinigerum] [moltype=protein]
GAFTIIHLRVSYSAYLVLSVCCRLTCCTTTRR
>comp0_seq9_orf-23 [organism=Gnathostoma spinigerum] [moltype=protein]
FGESPVVLLKFTISLAFPKNSSELTGRSAKGT
>comp0_seq9_orf-24 [organism=Gnathostoma spinigerum] [moltype=protein]
SKHRRCVHRISREKKQYGFFRSQDFRNVPSHRLIAFSVNLSSNEFLDD
>comp0_seq9_orf-25 [organism=Gnathostoma spinigerum] [moltype=protein]
FLKNLKCFPCSAKKIHRHAQSFASNIRFSFYNDAASKQHSYPPNGEEPEIFRYI
>comp0_seq9_orf-26 [organism=Gnathostoma spinigerum] [moltype=protein]
TQCENKNPKTRQLPIFADYMSTHTMRSVGEI
>comp0_seq9_orf-27 [organism=Gnathostoma spinigerum] [moltype=protein]
RFLRNDWNVPSRIWGKIRCNVAMLHKSCMHKF
>comp0_seq9_orf-28 [organism=Gnathostoma spinigerum] [moltype=protein]
PFNIQATANCFLRREAASPAFSRRSSTFRSTSLSDSFGSCGSGSSGFSTSGSFGLTSGSFGLTSGSSGLTSGSSGLGGEQSRSIFRNASFCSSVIFLKLISSSRSN
>comp0_seq9_orf-29 [organism=Gnathostoma spinigerum] [moltype=protein]
LHCPNRSSIPERTYSPPIRKLKPPCFTAGDFFSTTSPSCTPLMGSITSSLYSLVSLGSPRIFLIERTLKWPIQVI
>comp0_seq9_orf-30 [organism=Gnathostoma spinigerum] [moltype=protein]
HTIDMLNDGLTDGVAPAGPPPLESSPRSLSLVRFHPL
>comp0_seq9_orf-31 [organism=Gnathostoma spinigerum] [moltype=protein]
LSSYRQSSSAFHFIRSSTILPHTGLNPNLSHPTILKVFPLAFHESLDICRLLSWSTFHLLTLPTWQAQRSFDFLLSKTKASVFVRRLIFPLQALLSFVISNIGLSIAFAVIANWCSSDLVSDQVSLPCSIEKTTFVSKRKTRSSGLPSFSKTSLMKLNACHPAVNPVLFPSLYDA
>comp0_seq9_peptide-32 [organism=Gnathostoma spinigerum] [moltype=protein]
MENLLWKPTALHALDRSRLCIIKRRKQHRVHSRMARI
>comp0_seq9_orf-33 [organism=Gnathostoma spinigerum] [moltype=protein]
DMASGTTKEELYAQWKGEVHRDDHLSCLFSGFVFSALFITVSFVTLLYWQHFQARSTGSGEVWQSLVHIVDSVQTCSRHEGQTSTKR
>comp0_seq9_orf-34 [organism=Gnathostoma spinigerum] [moltype=protein]
RRIIRIPLTSYNCVIIMICHMSISQSERFILNNMYPFSFSHHILF
>comp0_seq9_orf-35 [organism=Gnathostoma spinigerum] [moltype=protein]
CHQNITAILFCYVIFDLIGCCIVSYLPLVVLIERVLYGYLCVHS
>comp0_seq9_orf-36 [organism=Gnathostoma spinigerum] [moltype=protein]
FCPYRLSEIKVYYNVPMFLFLWFHLSFYLNKNFANSNAYTYISITEYSAVYHNEQIVHRKIAIIIKTANHCPMSSTFKKANARTALILRAFCTRNLKILTRLFVVYVRPLLVYASQVWSPSDPNGDQYYINLIENVQRRFTLKILRRNRVVDTGDYLCTVQLLRLQTLELRRFYFDLSMVYSIVHNDIDLPFQEFFHISPSVERTRSLHRYRFAFNRCNLNIYKYFFSNRVIKAWNSLPEQVVTAPSIKLFKQRLSLIKPESVGFVSHLKK
>comp0_seq9_orf-37 [organism=Gnathostoma spinigerum] [moltype=protein]
NFDSAILYLCFILLLRSLPNYFWLLCGIFAIMVYLSAFACIILVCANKIFFFYPGSFAFLFTQTIVAPTFYVRGCCIDFIA
>comp10000_seq0_orf-1 [organism=Gnathostoma spinigerum] [moltype=protein]
LRHSSSSSQVSFIFIHRNLSWQKRHLVVGMTSHYKRMTSHSVNSPIWEYRNQDTYPDNGDHVHHHVGQAFPIVTLNVLLFKVLLRVS
>comp10000_seq0_orf-2 [organism=Gnathostoma spinigerum] [moltype=protein]
SYRIENVKEWPNLLFSSLVNYDLVQQVKHITRTPTLVILLLHPQRRPTDGITANGRHVQRPVWEVNKSLSSNVLTSNEKHRSLCRSVMQNIALSIWFDRVIIFHVRPHGRWVKWEAVRIVVVVVSKLDRFAALNRFHRRTMPSQHYFNLTVSVRSRNLKVLYLVV
>comp10000_seq0_orf-3 [organism=Gnathostoma spinigerum] [moltype=protein]
ANGRSVQQLAVLVNNVEVWYANNEQWNLEFDNTIRRVHAHIWSDHLRSSYAILAHVAQLHDSVVCLTKRRSTSIRKQVIMVK
>comp10000_seq0_orf-4 [organism=Gnathostoma spinigerum] [moltype=protein]
KYHKMVHFAYFTLVWKMPDYMSVSLETKGIILL
>comp10000_seq0_orf-5 [organism=Gnathostoma spinigerum] [moltype=protein]
KMTPDQRFGEPEMTQNHSTLTLWMIDCSKKYSTVFVKLATFACTKRFLP
>comp10000_seq0_orf-6 [organism=Gnathostoma spinigerum] [moltype=protein]
KIEAILKLITRMEHGRYVHRHHVLNLTEHRFDSSNAALVLRVPLVMWVMKSVRVSVYLDLLHRGAVAFHIVHIGKHPNGVIAPNRDVFVMRPQCKEGAHIVCIQMELRHHFPCVIVQVDQKSKNNVLI
>comp10000_seq0_orf-7 [organism=Gnathostoma spinigerum] [moltype=protein]
NVKQSGGHRFGVNAVERVVTAVFRCVSCDAFGMELVKLLEVIVKVPPVQQPSENVMITLRSLLVRKGHSQVICIPQPMRSV
>comp10000_seq0_orf-8 [organism=Gnathostoma spinigerum] [moltype=protein]
TSDGSVRFSNCFINVRVRRFGSNVAIHVIITTISLLHLSVICNRAHFSSYIHIYIYCFFSYPVQRFQLIKSSNFFCYVFNMLHHSCPIQ
>comp10000_seq0_orf-9 [organism=Gnathostoma spinigerum] [moltype=protein]
STSTASCHFCIISPIDLTFPLDISFFFFYLLSLSPVSFFEIFEILLFWL
>comp10000_seq0_orf-10 [organism=Gnathostoma spinigerum] [moltype=protein]
FSSKFTFYITVVIIFPSFLILFYFFDPQFHFSFIDFICSYRPIQYNDC
>comp10000_seq0_orf-11 [organism=Gnathostoma spinigerum] [moltype=protein]
NNRHLFRIHSLFFLHSSAFFKVISDFYFSTSPDVITFPMQSVIIRNTKQCSCLHAIITVVCFPILVGFCFLLSVITIFGMHNVFRLFSIFPLSDYYTFPLFDGNLSTLRVVSINYQQPSTI
>comp10000_seq1_orf-1 [organism=Gnathostoma spinigerum] [moltype=protein]
LRHSSSSSQVSFIFIHRNLSWQKRHLVVGMTSHYKRMTSHSVNSPIWEYRNQDTYPDNGDHVHHHVGQAFPIVTLNVLLFKVLLRVS
>comp10000_seq1_orf-2 [organism=Gnathostoma spinigerum] [moltype=protein]
SYRIENVKEWPNLLFSSLVNYDLVQQVKHITRTPTLVILLLHPQRRPTDGITANGRHVQRPVWEVNKSLSSNVLTSNEKHRSLCRSVMQNIALSIWFDRVIIFHVRPHGRWVKWEAVRIVVVVVSKLDRFAALNRFHRRTMPSQHYFNLTVSVRSRNLKVLYLVV
>comp10000_seq1_orf-3 [organism=Gnathostoma spinigerum] [moltype=protein]
ANGRSVQQLAVLVNNVEVWYANNEQWNLEFDNTIRRVHAHIWSDHLRSSYAILAHVAQLHDSVVCLTKRRSTSIRKQVIMVK
>comp10000_seq1_orf-4 [organism=Gnathostoma spinigerum] [moltype=protein]
KYHKMVHFAYFTLVWKMPDYMSVSLETKGIILL
>comp10000_seq1_orf-5 [organism=Gnathostoma spinigerum] [moltype=protein]
KMTPDQRFGEPEMTQNHSTLTLWMIDCSKKYSTVFVKLATFACTKRFLP
>comp10000_seq1_orf-6 [organism=Gnathostoma spinigerum] [moltype=protein]
KIEAILKLITRMEHGRYVHRHHVLNLTEHRFDSSNAALVLRVPLVMWVMKSVRVSVYLDLLHRGAVAFHIVHIGKHPNGVIAPNRDVFVMRPQCKEGAHIVCIQMELRHHFPCVIVQVDQKSKNNVLI
>comp10000_seq1_orf-7 [organism=Gnathostoma spinigerum] [moltype=protein]
NVKQSGGHRFGVNAVERVVTAVFRCVSCDAFGMELVKLLEVIVKVPPVQQPSENVMITLRSLLVRKGHSQVICIPQPMRSV
>comp10000_seq1_orf-8 [organism=Gnathostoma spinigerum] [moltype=protein]
TSDGSVRFSNCFINVRVRRFGSNVAIHVIITTISLLHLSVICNRAHFSSYIHIYIYCFFPYPVQRFQLTESSNFFVTFLICFIIAVRFNSQPPQRHVTSALSPPLISLFRWIYHFFLLSLSLSPISFFRNIRNITILASIFVQIYFLYYCRNYISFIFNFILFF
>comp10001_seq0_orf-1 [organism=Gnathostoma spinigerum] [moltype=protein]
PAFQRIRMWACTRPPSNAVLCTFALHIEIVPPSLADTFRVVRLYFSTNKQLY
>comp10002_seq0_orf-1 [organism=Gnathostoma spinigerum] [moltype=protein]
CPFLSHLTIIWQSFHTKFTVALFFVFFFFALKALLSTSLPFTFVKRIIQCCILPI
>comp10002_seq0_orf-2 [organism=Gnathostoma spinigerum] [moltype=protein]
LFSGLFLMFILCCSTDFHAVFHSHLFCCVCRLRTILRTSFL
>comp10002_seq0_orf-3 [organism=Gnathostoma spinigerum] [moltype=protein]
LIFSVCVSFFMSTLVGHKVLSAFNAISVEISDNLGQIHVIFCYRLVSHVFFLF
>comp10002_seq0_orf-4 [organism=Gnathostoma spinigerum] [moltype=protein]
LSILQESFSMYFLSLGLFSFRVHSDFKFQFLCFSILTTVV
>comp10002_seq0_orf-5 [organism=Gnathostoma spinigerum] [moltype=protein]
WGFGQKFCISTEFIPIRYFHSHPVSVLSALAN
>comp10002_seq0_orf-6 [organism=Gnathostoma spinigerum] [moltype=protein]
KVKASYSLFLVVFYSILQHITVSCLLFTPISFPSPVTIFCSSIPFLLRFLVFSVVFSLLNTFIPIV
>comp10002_seq0_orf-7 [organism=Gnathostoma spinigerum] [moltype=protein]
YDLPIYVSTLFYPVSHYFLSYIYSLSFPHFSSITHY
>comp10002_seq0_orf-8 [organism=Gnathostoma spinigerum] [moltype=protein]
PSVCPLFILCECSFTRSLFYSHHFMHVITYCCDCKDINHHIS
>comp10002_seq0_orf-9 [organism=Gnathostoma spinigerum] [moltype=protein]
CAYICILPTIAVLFYSWFHTDLHFIDVCLFCRCKVALRL
>comp10002_seq0_orf-10 [organism=Gnathostoma spinigerum] [moltype=protein]
STSNYIFFVSYVNFVEEFFVFLFIILPNVFILDEMHWNFMQ
>comp10002_seq1_orf-1 [organism=Gnathostoma spinigerum] [moltype=protein]
CPFLSHLTIIWQSFHTKFTVALFFVFFFALKALLSTSLPFTFVKRIIQCCILPI
>comp10002_seq1_orf-2 [organism=Gnathostoma spinigerum] [moltype=protein]
LFSGLFLMFILCCSTDFHAVFHSHLFCCVCRLRTILRTSFL
>comp10002_seq1_orf-3 [organism=Gnathostoma spinigerum] [moltype=protein]
LIFSVCVSFFMSTLVGHKVLSAFNAISVEISDNLGQIHVIFCYRLVSHVFFFYSDSALLTTIIQRCIFTA
>comp10002_seq1_orf-4 [organism=Gnathostoma spinigerum] [moltype=protein]
HKVQINLSATMLLNGALARNFVSLQSSFQFVIFILILCLCSVP
>comp10002_seq1_orf-5 [organism=Gnathostoma spinigerum] [moltype=protein]
KLRIHYFSSFFIPYYSISLFLASSSLRFHSPHQSPSSVVRFLSSFGFSSSQSSSHSSTLSFPSFDLFSIHTTYQYMFPHCFIPSHIIFFLIYIH
>comp10002_seq1_orf-6 [organism=Gnathostoma spinigerum] [moltype=protein]
VFLISLPSHIINLSLSFCALSVQCLRERSASRGDLLFAHCSYFVNAVLPAVCSTLIISCTSLLTVVTVKTLTITSLKYVFECQIMNGDRRSFDNHF
>comp10002_seq1_orf-7 [organism=Gnathostoma spinigerum] [moltype=protein]
LIISRMAIIIRLSCRGRQKFFDVHIYVYYQRLLCYFIHGFTPICIL
>comp10002_seq1_orf-8 [organism=Gnathostoma spinigerum] [moltype=protein]
ILWKSFSFSFSLFYQTSSFWTKCTGILCNKLMTNKFF
>comp10003_seq0_orf-1 [organism=Gnathostoma spinigerum] [moltype=protein]
LPMIFREIKLELLKNICKSLYFCSGSDDIKAYGTHGMRMIIDLLVTPMNIDISNTVISII
>comp10003_seq0_orf-2 [organism=Gnathostoma spinigerum] [moltype=protein]
RGRTKHFFFNDFLQVCSRSFLLYHVSFSFFT
>comp10003_seq0_orf-3 [organism=Gnathostoma spinigerum] [moltype=protein]
WPRTVRHCSVTNPECTASRTPPSAVFFKIITLLIIIRMEICGKEKAELISMNEKIKPSKWYGWPIAENEMCED
>comp10003_seq0_orf-4 [organism=Gnathostoma spinigerum] [moltype=protein]
KELERWTKNKKCREPKGSQHSRHDKQSMNAKK
>comp10003_seq1_orf-1 [organism=Gnathostoma spinigerum] [moltype=protein]
LPMIFREIKLELLKNICKSLYFCSGSDDIKAYGTHGMRMIIDLLVTPMNIDISNTVISII
>comp10003_seq1_orf-2 [organism=Gnathostoma spinigerum] [moltype=protein]
RKRKEMKLKSECRYRRNADSLMAAHCAALLRHQPGVHSEQNTSICCLL
>comp10004_seq0_orf-1 [organism=Gnathostoma spinigerum] [moltype=protein]
FWIYHSLRDNMNQEYRVVQLDKERREGRVPLRALRQNHRLLLGPDSLHHLAHHPCQADLEVLVVRLGIPP
>comp10004_seq0_orf-2 [organism=Gnathostoma spinigerum] [moltype=protein]
SILGKCSHPMVALYVSGSVFSTDCTFLIRPPVFSRNARFSHGNSLLFLRYFGVRCQS
>comp10004_seq0_orf-3 [organism=Gnathostoma spinigerum] [moltype=protein]
SLLHRRFDSKNLVTSVDNIHMHESVTKNGRTGVL
>comp10004_seq0_orf-4 [organism=Gnathostoma spinigerum] [moltype=protein]
QACKEDGVRMTQVSERCGRFNSRLYFCSSVSSRGTNFASIRPVPKSLLKIC
>comp10004_seq1_orf-1 [organism=Gnathostoma spinigerum] [moltype=protein]
FWIYHSLRDNMNQEYLVPLVDPKDRFHLLVHHLRVVRPLHVHQLHQVHPVASIACQVDPVVLSYPLVPVVPACL
>comp10004_seq1_orf-2 [organism=Gnathostoma spinigerum] [moltype=protein]
LYYHGDRLVHVVLCDRLGQEHRVDRVVQQVHSIRLDHLCRERLYFLDAHVRPVDLFDRVVQLDKERREGRVPLRALRQNHRLLLGPDSLHHLAHHPCQADLEVLVVRLGIPP
>comp10004_seq1_orf-3 [organism=Gnathostoma spinigerum] [moltype=protein]
SILGKCSHPMVALYVSGSVFSTDCTFLIRPPVFSRNARFSHGNSLLFLRYFGVRCQS
>comp10004_seq1_orf-4 [organism=Gnathostoma spinigerum] [moltype=protein]
SLLHRRFDSKNLVTSVDNIHMHESVTKNGRTGVL
>comp10004_seq1_orf-5 [organism=Gnathostoma spinigerum] [moltype=protein]
QACKEDGVRMTQVSERCGRFNSRLYFCSSVSSRGTNFASIRPVPKSLLKIC
>comp10005_seq0_orf-1 [organism=Gnathostoma spinigerum] [moltype=protein]
CLTPLATGILIGEPKTLMLVVHQPFASFTSARILI
>comp10005_seq0_orf-2 [organism=Gnathostoma spinigerum] [moltype=protein]
STNKRQLYIYICLRQTQKEFYDNSCNAAVLFVVHLQVHINLFI
>comp10005_seq0_orf-3 [organism=Gnathostoma spinigerum] [moltype=protein]
ASRTKPAKYSLCFLEYHDRFQRRVVAASHFFMNKGAPKVADFPAT
>comp10005_seq0_orf-4 [organism=Gnathostoma spinigerum] [moltype=protein]
IFDDFHSLWVTVTQVAKVLAFDILVEVKTDFFSKEELGCKAHIRSFFPCVDVFG
>comp10005_seq0_orf-5 [organism=Gnathostoma spinigerum] [moltype=protein]
LLLITVLSSLFLIFFCPIFQAFTVIRVHHLFSPTLLLYYLHLYCALF
>comp10006_seq0_orf-1 [organism=Gnathostoma spinigerum] [moltype=protein]
LESSSTLVTVNDQATIRKSTSKFHKLKSHQQSRSVNLKRPR
>comp10006_seq0_orf-2 [organism=Gnathostoma spinigerum] [moltype=protein]
EGRRLTDVSLRLRLDRFHRNNRSHNCLLISCDFFAGQHQE
>comp10007_seq0_orf-1 [organism=Gnathostoma spinigerum] [moltype=protein]
DSTLMPQMQPAGIVIFLESEAVSYLILSLNVLVSFAVMFFSPIRFHPRQIRFIGCCNGVCGRYLGAEKAARKIRFSRFLKELNVAYRWGPMIEEVPTGRRLKALKGLKIMSLKLADATSNVVNTSNDLVVIGGDHSCAIGTWSGVANAVRRNGQLGLIWVDAHLDAHTPETSQSGWIDNH
>comp10007_seq0_orf-2 [organism=Gnathostoma spinigerum] [moltype=protein]
SVSHRQLVHQNETAWKMLLKRQFTWNACCSFIRIRQQISCKHFQFFAQDFTKKFGVHWYAKL
>comp10007_seq0_orf-3 [organism=Gnathostoma spinigerum] [moltype=protein]
WNSWLRNFDRCRWVSSGRRPWHWNSGKWRNHCRRILESNKTSRFTETSCHRNRRVYARQGCLS
>comp10007_seq0_orf-4 [organism=Gnathostoma spinigerum] [moltype=protein]
VLKRNRGRNEKILFVEETNKMIAKRKKIIIK
>comp10007_seq0_orf-5 [organism=Gnathostoma spinigerum] [moltype=protein]
PYELSQKEHSGSQLRFPPIISPEAIESRNTESALSTL
>comp10007_seq1_orf-1 [organism=Gnathostoma spinigerum] [moltype=protein]
DSTLMPQMQPAGIVIFLESEAVSYLILSLNVLVSFAVMFFSPIRFHPRQIRFIGCCNGVCGRYLGAEKAARKIRFSRFLKELNVAYRWGPMIEEVPTGRRLKALKGLKIMSLKLADATSNVVNTSNDLVVIGGDHSCAIGTWSGVANAVRRNGQLGLIWVDAHLDAHTPETSQSGNLHGTPVAHLLGYGSKYLANIFNFSPKILPKNLVYIGTRSYEAAEESLLKSMNVKIFHQKIVDNVGIEKVGDFLVKICQLSSIC
>comp10007_seq1_orf-2 [organism=Gnathostoma spinigerum] [moltype=protein]
WNSWLRNFGRCRWVFEWKTPLALELRKMEESLPKNS
>comp10007_seq2_orf-1 [organism=Gnathostoma spinigerum] [moltype=protein]
DSTLMPQMQPAGIVIFLESEAVSYLILSLNVLVSFAVMFFSPIRFHPRQIRFIGCCNGVCGRYLGAEKAARKIRFSRFLKELNVAYRWGPMIEEVPTGRRLKALKGLKIMSLKLADATSNVVNTSNDLVVIGGDHSCAIGTWSGVANAVRRNGQLGLIWVDAHLDAHTPETSQSGNLHGTPVAHLLGYGSKYLANIFNFSPKILPKNLVYIGTRSYEAAEESLLKSMNVKIFHQKIVDNVGIEKFLMEQLASEFR
>comp10008_seq0_orf-1 [organism=Gnathostoma spinigerum] [moltype=protein]
KNAFEQTDATISLRAGIQEFNQSRIGRPNNLVF
>comp10008_seq0_orf-2 [organism=Gnathostoma spinigerum] [moltype=protein]
DIVVRKVNGLGCTMRSLDNSMSCGLMRTAHTSEYRAYHWRSKVLVGVKWRTACDQLK
>comp10009_seq0_peptide-1 [organism=Gnathostoma spinigerum] [moltype=protein]
MRSWCGHSLKDEKSARINPICIMPRLANSSDNVGVICQKRKKRRSSQKPNVFV
>comp10009_seq0_orf-2 [organism=Gnathostoma spinigerum] [moltype=protein]
NPRNALTQMQWVFLSTHKRKTHIFIILSVNQ
>comp10009_seq0_orf-3 [organism=Gnathostoma spinigerum] [moltype=protein]
KVQHQSILNRNGRICSHTRHPTSLVSHLLHRKVVSMMIFTHFRYLRPPHTVHRPLVHHPLNLLFPPTE
>comp10009_seq0_orf-4 [organism=Gnathostoma spinigerum] [moltype=protein]
IVTSVRLLVTINRLQVVHHSVHPILLQLSTKMT
>comp10009_seq0_orf-5 [organism=Gnathostoma spinigerum] [moltype=protein]
HLLLTLNQHQHHWYLQHKTQYRIRTFSPPLVLCFHRIHQLNLESQMTKCKAKPNFYHPSMISTFRWP
>comp10009_seq0_orf-6 [organism=Gnathostoma spinigerum] [moltype=protein]
PPLTYRTAVMIRFLFNFVSSVTDIFFTHSCLIRSFYRRVIIAQPLCVFQFIL
>comp10009_seq1_peptide-1 [organism=Gnathostoma spinigerum] [moltype=protein]
MRSWCGHSLKDEKSARINPICIMPRLANSSDNVGVICQKRKKRRSSQKPNVFV
>comp10009_seq1_orf-2 [organism=Gnathostoma spinigerum] [moltype=protein]
NPRNALTQMQWVFLSTHKRKTHIFIILSVNQ
>comp10009_seq1_orf-3 [organism=Gnathostoma spinigerum] [moltype=protein]
KVQHQSILNRNGRICSHTRHPTSLVSHLLHRKVVSMMIFTHFRYLRPPHTVHRPLVHHPLNLLFPPTE
>comp10009_seq1_orf-4 [organism=Gnathostoma spinigerum] [moltype=protein]
IVTSVRLLVTINRLQVVHHSVHPILLQLSTKMT
>comp10009_seq1_orf-5 [organism=Gnathostoma spinigerum] [moltype=protein]
HLLLTLNQHQHHWYLKLKTQYRIRTFSPPLVLCFHRIHQLNLESQMTKCKAKPNFYHPSMISTFRWP
>comp10009_seq1_orf-6 [organism=Gnathostoma spinigerum] [moltype=protein]
PPLTYRTAVMIRFLFNFVSSVTDIFFTHSCLIRSFYRRVIIAQPLCVFQFIL
>comp1000_seq0_orf-1 [organism=Gnathostoma spinigerum] [moltype=protein]
YHKMATGYRGNKFADAKLMEDMVTSMMAADGGAEKLNEDQGDGNAKGSMNMLRKSSKIQVPTFKNEVVKGSGRIIKKKKKTEKTERRQARKKIRERLGDAACPKQVPKTIENTREYDITMVAEDDEEILHDEANDEMASYFSRETTPKVLITTSPYAKVNTFRFCFELQKCIPDSQVFTRKGIALKKVVKQAVAQNYTDLLVVHEDRRIPNGIVFCHLPEGPTAYFKINSLKFTRDIKRAGESTSHHPEVILNNFNTRLGHTIARMFACLFPHDPNFVGRRVVTFHNQRDYIFFRHHRYEFKREGEKAALLELGPRFTLRLKWLQKGTFDTRCGEFEWVLKRHEMETSRRKFFL
>comp1000_seq0_orf-2 [organism=Gnathostoma spinigerum] [moltype=protein]
SMFSHSTNTRKVGTILRKAVQTSTDYFNDDYVDPQNHPKGNDV
>comp1000_seq0_orf-3 [organism=Gnathostoma spinigerum] [moltype=protein]
RSEVKKFSILVHSLLLCLYFLVFKQCSFDLSFTADSAFLHAVVKTIKGEIIFSFFISRVAYRN
>comp1000_seq0_orf-4 [organism=Gnathostoma spinigerum] [moltype=protein]
RNLFLHAMSFCRSYRIVSLDTVRIKIKPLFTVNAQRLQRSRGSHPLRFSC
>comp1000_seq0_orf-5 [organism=Gnathostoma spinigerum] [moltype=protein]
KIFTHTYPTATIKENIPPHMTKSEIIRCHKIMKTAEEKLLKV
>comp1000_seq0_orf-6 [organism=Gnathostoma spinigerum] [moltype=protein]
NPTKSHNSILSSKSDIVRTVLHKLASNHLQRDKKYPIFTFRTLKVFLRIFSDKRTKIT
>comp1000_seq0_orf-7 [organism=Gnathostoma spinigerum] [moltype=protein]
VKPTSRASSLLSLFPPLSSPCRFVISYLRPPSTSPAYTSS
>comp1000_seq0_orf-8 [organism=Gnathostoma spinigerum] [moltype=protein]
NQLQCPHIHTKAPSTSDTFHRRQREKYQISKFLSYQKYFPFDILLK
>comp1000_seq0_orf-9 [organism=Gnathostoma spinigerum] [moltype=protein]
KTNCHSRIPSKKFQYTRIQLFNFVEGINVCTTSFDKS
>comp1000_seq0_orf-10 [organism=Gnathostoma spinigerum] [moltype=protein]
IGSHQEVKIYVIAQQRTEFFTGVRMRAADEVLSRKR
>comp1000_seq0_orf-11 [organism=Gnathostoma spinigerum] [moltype=protein]
GSGVIHSTCTFRIIFAPSFRIIEDKITITFIILWEESSV
>comp1000_seq0_orf-12 [organism=Gnathostoma spinigerum] [moltype=protein]
LPSFKHFARQRNPTFNLQITKLGRTYPSISTPPLYHSSPRTIQYQFRHHTHEVTIIITKPPKLRSHPIH
>comp1000_seq0_orf-13 [organism=Gnathostoma spinigerum] [moltype=protein]
RCETHRAICVIINYRSYHQSLHYQSSSLHYITYHQSSAYNGVREKMVNGRGT
>comp1000_seq1_orf-1 [organism=Gnathostoma spinigerum] [moltype=protein]
YHKMATGYRGNKFADAKLMEDMVTSMMAADGGAEKLNEDQGDGNAKGSMNMLRKSSKIQVPTFKNEVVKGSGRIIKKKKKTEKTERRQARKKIRERLGDAACPKQVPKTIENTREYDITMVAEDDEEILHDEANDEMASYFSRETTPKVLITTSPYAKVNTFRFCFELQKCIPDSQVFTRKGIALKKVVKQAVAQNYTDLLVVHEDRRIPNGIVFCHLPEGPTAYFKINSLKFTRDIKRAGESTSHHPEVILNNFNTRLGHTIARMFACLFPHDPNFVGRRVVTFHNQRDYIFFRHHRYEFKREGEKAALLELGPRFTLRLKWLQKGTFDTRCGEFEWVLKRHEMETSRRKFFL
>comp1000_seq1_orf-2 [organism=Gnathostoma spinigerum] [moltype=protein]
SMFSHSTNTRKVGTILRKAVQTSTDYFNDDYVDPQNHPKGNDV
>comp1000_seq1_orf-3 [organism=Gnathostoma spinigerum] [moltype=protein]
RSEVKKFSILVHSLLLCLYFLVFKQCSFDLSFTADSAFLHAVVKTIKGEIIFSFFISRVAYRN
>comp1000_seq1_orf-4 [organism=Gnathostoma spinigerum] [moltype=protein]
RNLFLHAMSFCRSYRIVSLDTVRIKIKPLFTVNAQRLQRSRGSHPLRFSC
>comp1000_seq1_orf-5 [organism=Gnathostoma spinigerum] [moltype=protein]
KIFTHTYPTATIKENIPPHMTKSEIIRCHKIMKTAEEKLLKV
>comp1000_seq1_orf-6 [organism=Gnathostoma spinigerum] [moltype=protein]
NPTKSHNSILSSKSDIVRTVLHKLASNHLQRDKKYPIFTFRTLKVFLRIFSDKRTKIT
>comp1000_seq1_orf-7 [organism=Gnathostoma spinigerum] [moltype=protein]
VKPTSRASSLLSLFPPLSSPCRFVISYLRPPSTSPAYTSS
>comp1000_seq1_orf-8 [organism=Gnathostoma spinigerum] [moltype=protein]
NQLQCPHIPTKAPSTSDTFHRRQREKYQISKFLSYQKYFPFDILLK
>comp1000_seq1_orf-9 [organism=Gnathostoma spinigerum] [moltype=protein]
KTNCHSRIPSKKFQYTRIQLFNFVEGINVCTTSFDKS
>comp1000_seq1_orf-10 [organism=Gnathostoma spinigerum] [moltype=protein]
IGSHQEVKIYVIAQQRTEFFTGVRMRAADEVLARKR
>comp1000_seq1_orf-11 [organism=Gnathostoma spinigerum] [moltype=protein]
GSGVIPSTCTFCIIFFAPSFRIIEDKITITFIILWEESSV
>comp1000_seq1_orf-12 [organism=Gnathostoma spinigerum] [moltype=protein]
LPSFKHFARQRNPTFNLQITKLGRTYPSISTPPLYHSSPRTIQYQFRHHTHEVTIIITKPPKLRSHPIH
>comp1000_seq1_orf-13 [organism=Gnathostoma spinigerum] [moltype=protein]
SHAPDKRTLFSVRTFCKAVQTQYRHQTTYLVVYAVVHSCTVALRNSSSHLRYYKLSVISSVITLSVIIITLHYIPSVIRIQRRSRKNGEWKGNIASMFFQ
>comp1000_seq1_peptide-14 [organism=Gnathostoma spinigerum] [moltype=protein]
MKIQKFGTNFSLEISNLKKWWIQKESSNVKKVASLAHMTPKDR
>comp1000_seq2_orf-1 [organism=Gnathostoma spinigerum] [moltype=protein]
YHKMATGYRGNKFADAKLMEDMVTSMMAADGGAEKLNEDQGDGNAKGSMNMLRKSSKIQVPTFKNEVVKGSGRIIKKKKKTEKTERRQARKKIRERLGDAACPKQVPKTIENTREYDITMVAEDDEEILHDEANDEMASYFSRETTPKVLITTSPYAKVNTFRFCFELQKCIPDSQVFTRKGIALKKVVKQAVAQNYTDLLVVHEDRRIPNGIVFCHLPEGPTAYFKINSLKFTRDIKRAGESTSHHPEVILNNFNTRLGHTIARMFACLFPHDPNFVGRRVVTFHNQRDYIFFRHHRYEFKREGEKAALLELGPRFTLRLKWLQKGTFDTRCGEFEWVLKRHEMETSRRKFFL
>comp1000_seq2_orf-2 [organism=Gnathostoma spinigerum] [moltype=protein]
SMFSHSTNTRKVGTILRKAVQTSTDYFNDDYVDPQNHPKGNDV
>comp1000_seq2_orf-3 [organism=Gnathostoma spinigerum] [moltype=protein]
RSEVKKFSILVHSLLLCLYFLVFKQCSFDLSFTADSAFLHAVVKTIKGEIIFSFFISRVAYRN
>comp1000_seq2_orf-4 [organism=Gnathostoma spinigerum] [moltype=protein]
RNLFLHAMSFCRSYRIVSLDTVRIKIKPLFTVNAQRLQRSRGSHPLRFSC
>comp1000_seq2_orf-5 [organism=Gnathostoma spinigerum] [moltype=protein]
LSFQNSFEEVPIYQNSTFQFCRRHQCMHYLL
>comp1000_seq2_orf-6 [organism=Gnathostoma spinigerum] [moltype=protein]
LRKWGNPLHLYILHHLLRSFVPHYRGQNHYHFHNPLGRKQCLTSFV
>comp1000_seq2_orf-7 [organism=Gnathostoma spinigerum] [moltype=protein]
YLNPTSLSLKSPHNPISVSPPHSRSYYNHNKTPQTSLTSHSLGIVLQKHMSPS
>comp1000_seq2_orf-8 [organism=Gnathostoma spinigerum] [moltype=protein]
PITKETVTLTTLSTQLNVCCILQFIVRPLFS
>comp1000_seq2_orf-9 [organism=Gnathostoma spinigerum] [moltype=protein]
RENFLQSCPNPVSTPNDIFGCLRCGTFLHCSAAKLIEPFALL
>comp1000_seq2_orf-10 [organism=Gnathostoma spinigerum] [moltype=protein]
IIGHIISHYIISHHHYITLHTISHPHTTAFEKKW
>comp1000_seq2_orf-11 [organism=Gnathostoma spinigerum] [moltype=protein]
LRDFEFKKVVDPERVKQCKKSSIACSYDTERQ
>comp1000_seq3_orf-1 [organism=Gnathostoma spinigerum] [moltype=protein]
HLNNNDSNHKPPAISGIRNRKLNHIALDIMQVFMET
>comp1000_seq3_orf-2 [organism=Gnathostoma spinigerum] [moltype=protein]
HKDFVQLHCWPKYWFWRIMADLSDQLRVVVFLA
>comp1000_seq3_orf-3 [organism=Gnathostoma spinigerum] [moltype=protein]
GTLISELRNCYRFCDHVEAICVCCVRPRHWQLCINESNVGS
>comp1000_seq3_orf-4 [organism=Gnathostoma spinigerum] [moltype=protein]
VNSLFIKNHTRISLKHVFLHIIQLRTTISYLSLEVVFKFCLISKFLLASYMNRELCM
>comp1000_seq3_orf-5 [organism=Gnathostoma spinigerum] [moltype=protein]
VHFLNVRTKKEDKRIKDKRIAAKLISYISVTHV
>comp1000_seq3_orf-6 [organism=Gnathostoma spinigerum] [moltype=protein]
FYSFTSKRQLFGINVQIRASHFSFYPYLADDASYPM
>comp1000_seq3_orf-7 [organism=Gnathostoma spinigerum] [moltype=protein]
LVQEAGKTSKVYNRHDVGHRSRLLSETKHHNSLAEWNS
>comp1000_seq3_orf-8 [organism=Gnathostoma spinigerum] [moltype=protein]
THNGLGSLQDTNKVTSLVTTNVLSSGRSTRNLQVSEIARSL
>comp10010_seq0_orf-1 [organism=Gnathostoma spinigerum] [moltype=protein]
RSSQPLRRWFVSFSFRLLTYVRLYKRKGYVMRTYTDKFFTVIPVASL
>comp10011_seq0_orf-1 [organism=Gnathostoma spinigerum] [moltype=protein]
ARSFHADQFIALQYLFSKMMMFTPVGRMVFGTDYNETDALQSSSVEYSK
>comp10011_seq0_orf-2 [organism=Gnathostoma spinigerum] [moltype=protein]
AIHDQERGNTLSWPKSAWKKRSLLKLKWVMSSL
>comp10011_seq0_orf-3 [organism=Gnathostoma spinigerum] [moltype=protein]
RSGRKARQLSDRLEEASGVIQSLYDSTCIRAIKMLFLPNFSKYSSADQ
>comp10011_seq0_orf-4 [organism=Gnathostoma spinigerum] [moltype=protein]
QEDQFKQKAFAIQLFFYHKFPWEIYCLTLRRKILF
>comp10011_seq0_orf-5 [organism=Gnathostoma spinigerum] [moltype=protein]
VSFLFSACTLSLPQFIIVTITMKSSCSVISGCDSGMILTLENRRRTRSEDYFQIPILMESEARLLHG
>comp10011_seq0_orf-6 [organism=Gnathostoma spinigerum] [moltype=protein]
ISQHWRLRLHACCAFADYLLLIPCLIEKTDINLDVSTLLQKKILHCQACFPMTSSHCNKNDMVL
>comp10011_seq1_orf-1 [organism=Gnathostoma spinigerum] [moltype=protein]
CLRQSAAWFLERITMKLMHCNQVPSSTVSKRSMIKSEATH
>comp10011_seq1_orf-2 [organism=Gnathostoma spinigerum] [moltype=protein]
CLLYSSIRSSSAAVGKPGSYPKDWRRRAESFSPFMIPPAFEQSKCCFFRTFPNIPALINSKKTNSNRRFPWEIYCLTLRRKILF
>comp10011_seq1_orf-3 [organism=Gnathostoma spinigerum] [moltype=protein]
VSFLFSACTLSLPQFIIVTITMKSSCSVISGCDSGMILTLENRRRTRSEDYFQIPILMESEARLLHG
>comp10011_seq1_orf-4 [organism=Gnathostoma spinigerum] [moltype=protein]
ISQHWRLRLHACCAFADYLLLIPCLIEKTDINLDVSTLLQKKILHCQACFPMTSSHCNKNDMVL
>comp10011_seq2_orf-1 [organism=Gnathostoma spinigerum] [moltype=protein]
ARSFHADQFIALQYLFSKMMMFTPVGRMVFGTDYNETDALQSSSVEYSK
>comp10011_seq2_orf-2 [organism=Gnathostoma spinigerum] [moltype=protein]
AIHDQERGNTLSWPKSAWKKRSLLKLKWVMSSL
>comp10011_seq2_orf-3 [organism=Gnathostoma spinigerum] [moltype=protein]
RSGRKARQLSERLEEASGVIQSLYDSTCIRAIKMLFLPNFSKYSSADQ
>comp10011_seq2_orf-4 [organism=Gnathostoma spinigerum] [moltype=protein]
QEDQFKQKISMGNLLPDTATKNSVLMIQLSLTIMESLKQ
>comp10011_seq2_orf-5 [organism=Gnathostoma spinigerum] [moltype=protein]
TLICTEGCINVKSSSLQLSRSIALTFFEKNVIDVNPQN
>comp10012_seq0_orf-1 [organism=Gnathostoma spinigerum] [moltype=protein]
KFLYEIEKNFLFKKKFFLYCERMVALFRISLV
>comp10012_seq0_orf-2 [organism=Gnathostoma spinigerum] [moltype=protein]
LRNNLLSSHLIGGRSTSSPLLSYGFVHPFFPFLHTFIPCYTVFRFIVALGNPDSGYDVCQDVNSSVIPPGDNTLVRNLYQCWRRKLELYFHFGCYNAVNLRFL
>comp10012_seq0_peptide-3 [organism=Gnathostoma spinigerum] [moltype=protein]
MCWKRQGNEVMRLVEKLRNNGRPFFLFFLNLLLVLHPF
>comp10012_seq0_orf-4 [organism=Gnathostoma spinigerum] [moltype=protein]
VNGDDSEENKVMSFNLGGLSFREFTFVLVFLFLIDVWQRSIYTVSKQVKRRSNTSDIEMNICMPA
>comp10012_seq0_orf-5 [organism=Gnathostoma spinigerum] [moltype=protein]
SLSLFLRSDISSGFTLISLSVIVSFQFIIALKDL
>comp10012_seq0_orf-6 [organism=Gnathostoma spinigerum] [moltype=protein]
SLISSRLIPTIHEFSNILWEHYAFIVILSNIFVVLCVTLFRSVCDSRR
>comp10012_seq0_peptide-7 [organism=Gnathostoma spinigerum] [moltype=protein]
MFSTKAVFRKAFHKRSGSDHLRKTDGDHSDSSPTKPKSSSSDHGDSSPTKTKTSSSDHSDSSPTKRKSSSSVHSSVSPKPSNVTEKHTWTSGGQPIGKMMVYGELPPKSPVLISKRFTIFRAVSPNPSGVAATSHSRRYPVAVTNRPNTVDIGSICLPSSCLHPTVCYKCGGMNHTPAPCAIHFHHRSVSASPNILLGSAESGAENSGISWKKFRKSPSGYATVTGVCSIGSSYVVLSQHGHPTVFDFEDWRSSLDIKSQDGVYAVFMRAHSCYDLIPVSSKLVVFDTELPVRKAFFALIYNGV
>comp10012_seq1_orf-1 [organism=Gnathostoma spinigerum] [moltype=protein]
KFLYEIEKNFLFKKSSACTVREWWHYSASVLCNLKRELLPLL
>comp10012_seq1_orf-2 [organism=Gnathostoma spinigerum] [moltype=protein]
SEDDLPHPLFFRMGLFILFSLFYTLSFHVTQYFVLLLH
>comp10012_seq1_orf-3 [organism=Gnathostoma spinigerum] [moltype=protein]
GDIFIILRNWFAIANTYFSCCRESANLCAQTYHDA
>comp10012_seq1_orf-4 [organism=Gnathostoma spinigerum] [moltype=protein]
AIFLSSCALHFFDRCAILVVECFQRKLYFARRSISEAALIICVKQMVIIVIPHRLNRNRLAVITVIPHRLKRKRLAVITVIPHRLNGNPLAVFTHRSVLNRQMSLKNIRGHQAASRSVK
>comp10012_seq1_orf-5 [organism=Gnathostoma spinigerum] [moltype=protein]
WFTANYRRNHLYLFRNVSPYFVRYHPIQVVLLLRATVVGIL
>comp10012_seq1_orf-6 [organism=Gnathostoma spinigerum] [moltype=protein]
VPHPTYFLAAPSQVPRTLEFLGKNFEKARVVMPLLRVFVLLDHHMWFSRSMAIQRCLILRIGDHHWI
>comp10012_seq1_orf-7 [organism=Gnathostoma spinigerum] [moltype=protein]
RARMVFMQYLCERIAATISFLLAQNWWYSIRNYQCEKLFLPSYTMGF
>comp10013_seq0_orf-1 [organism=Gnathostoma spinigerum] [moltype=protein]
PARHSRKDTPFPCVPQITPLSTSPKAIPSRIQTLICLYIYSIHYPIHPLRMYGRTISMIPPRRSTVYFDKHLEREHHVLLQLVTPTVIAVLTYTEIFFFTRTNVFSRDISQQDKLWLYR
>comp10013_seq0_peptide-2 [organism=Gnathostoma spinigerum] [moltype=protein]
MLNEKNFWRWNSSSPCCIEAYIYSYKKMVVDCGVPEPERHGSFRNIGNYAFMK
>comp10014_seq1_orf-1 [organism=Gnathostoma spinigerum] [moltype=protein]
KYFGRERSAHRGSGNVCSCGRASKTFCKFRDSHGIHCTAGVMNTRREVRYHLFSTFLLGMEING
>comp10015_seq0_orf-1 [organism=Gnathostoma spinigerum] [moltype=protein]
LDAMLSKIYTDTTRKISWSSTRNRVSRRIRSTPSSLLQNSYLRNLSDNS
>comp10015_seq0_orf-2 [organism=Gnathostoma spinigerum] [moltype=protein]
KAHFQTRFLFNNSVHPPALLTSVKIQRRVASTALFLNQWTTSQASLNRRRFLQKKKENKIT
>comp10015_seq0_orf-3 [organism=Gnathostoma spinigerum] [moltype=protein]
KSALNKDSSSILCVWARQEWVNQLSLNRCST
>comp10015_seq0_orf-4 [organism=Gnathostoma spinigerum] [moltype=protein]
LSLKRLVLVISWIKRKAQPLLLDISMNSSKII
>comp10015_seq0_orf-5 [organism=Gnathostoma spinigerum] [moltype=protein]
ETVIPDQSLWKRLLRRGSSLMKKWSRRKNKCVRNTALDSQERRKS
>comp10015_seq0_orf-6 [organism=Gnathostoma spinigerum] [moltype=protein]
KQNHKKEIRSKGVLYGRIVILRLKQLSLSFYIDSHIFFE
>comp10015_seq0_orf-7 [organism=Gnathostoma spinigerum] [moltype=protein]
LTVRVKKFFLPQASQYIKVCIVEYESWKRHGSLTCD
>comp10015_seq0_orf-8 [organism=Gnathostoma spinigerum] [moltype=protein]
VTGLSLCKRDGFIECQIGILMLVYSYRRCFFLEFINLAPMYCVFV
>comp10015_seq0_orf-9 [organism=Gnathostoma spinigerum] [moltype=protein]
IFGFMYSRCSTSLKAELCFVFDFCIVCEYHWFFVCMYNHGFFNFIRTNGVWLLCLV
>comp10015_seq1_orf-1 [organism=Gnathostoma spinigerum] [moltype=protein]
LDAMLSKIYTDTTRKISWSSTRNRVSRRIRSTPSSLLQNSYLRNLSDNS
>comp10015_seq1_orf-2 [organism=Gnathostoma spinigerum] [moltype=protein]
KAHFQTRFLFNNSVHPPALLTSVKIQRRVASTALFLNQWTTSQASLNRRRFLQKKKENKIT
>comp10015_seq1_orf-3 [organism=Gnathostoma spinigerum] [moltype=protein]
KSALNKDSSSILCVWARQEWVNQLSLNRCST
>comp10015_seq1_orf-4 [organism=Gnathostoma spinigerum] [moltype=protein]
LSLKRLVLVISWIKRKAQPLLLDISMNSSKII
>comp10015_seq1_orf-5 [organism=Gnathostoma spinigerum] [moltype=protein]
VCHFILILISSLNEAYIVYMSSVPSRIPLTMAVENPLSSVVFRKKASHRIFTSFSPFTD
>comp10015_seq1_orf-6 [organism=Gnathostoma spinigerum] [moltype=protein]
CSSQKFFLPQASQYIKVCIVEYESWKRHGSLTCD
>comp10015_seq1_orf-7 [organism=Gnathostoma spinigerum] [moltype=protein]
VTGLSLCKRDGFIECQIGILMLVYSYRRCFFLEFINLAPMYCVFV
>comp10015_seq1_orf-8 [organism=Gnathostoma spinigerum] [moltype=protein]
IFGFMYSRCSTSLKAELCFVFDFCIVCEYHWFFVCMYNHGFFNFIRTNGVWLLCLV
>comp10015_seq2_orf-1 [organism=Gnathostoma spinigerum] [moltype=protein]
LDAMLSKIYTDTTRKISWSSTRNRVSRRIRSTPSSLLQNSYLRNLSDNS
>comp10015_seq2_orf-2 [organism=Gnathostoma spinigerum] [moltype=protein]
KAHFQTRFLFNNSVHPPALLTSVKIQRRVASTALFLNQWTTSQASLNRRRFLQKKKENKIT
>comp10015_seq2_orf-3 [organism=Gnathostoma spinigerum] [moltype=protein]
KSALNKDSSSILCVWARQEWVNQLSLNRCST
>comp10015_seq2_orf-4 [organism=Gnathostoma spinigerum] [moltype=protein]
LSLKRLVLVISWIKRKAQPLLLDISMNSSKII
>comp10015_seq2_orf-5 [organism=Gnathostoma spinigerum] [moltype=protein]
ETVIPDQSLWKRLLRRGSSLMKKWSRRKNKCVRNTALDSQERRKS
>comp10015_seq2_orf-6 [organism=Gnathostoma spinigerum] [moltype=protein]
KQNHKKEIRSPPKKDHFLSDQSKVLEHPLRTS
>comp10016_seq0_orf-1 [organism=Gnathostoma spinigerum] [moltype=protein]
KKKTFKTEATLIFFCYFWKIFLYVSTSPHLD
>comp10016_seq0_orf-2 [organism=Gnathostoma spinigerum] [moltype=protein]
RDFSTALACYSIKRLLKPTNKLLIVSQVLFLFVLD
>comp10016_seq1_orf-1 [organism=Gnathostoma spinigerum] [moltype=protein]
KKKTFKTEATLIFFCYFWKIFLYVSTSPHLD
>comp10016_seq1_orf-2 [organism=Gnathostoma spinigerum] [moltype=protein]
RDFSTALACYSIKRLLKPTNKLLRFPSFLPFRPRLIHFNPVIPKFFIAHSSITSKNSGFFRKELQQNHSDPMKVLISVKLKRSFVDHPPVGLVLLTIK
>comp10017_seq0_orf-1 [organism=Gnathostoma spinigerum] [moltype=protein]
HKFSLSYAVCSVEKKNINRLYMTRGCPSKVTNITLISEKFHSEIIYL
>comp10017_seq0_orf-2 [organism=Gnathostoma spinigerum] [moltype=protein]
FLPSIIPTDITNCPNINTWSRSELGKCFNTSSAQWILFTVLSEK
>comp10017_seq0_orf-3 [organism=Gnathostoma spinigerum] [moltype=protein]
EFRKSLHFNKNSKRAYKFCRKTSCKPFLIMAEFTS
>comp10018_seq0_orf-1 [organism=Gnathostoma spinigerum] [moltype=protein]
ENLLIIYSLLHMCIYIYIYIYICVYIYIYIYINEIVAIVLLNYTH
>comp10018_seq0_orf-2 [organism=Gnathostoma spinigerum] [moltype=protein]
IGVYHWILLALFGHTDLRVISALLFSVVAHPSLSALSYLPTTFPLFHFLSSRFCNDQIGSPCLSAFISLINLQYIRALFWCIH
>comp10018_seq0_orf-3 [organism=Gnathostoma spinigerum] [moltype=protein]
KLPVRKPHCTLFVTINHKWSLTYDKQTVQRMFMEAFPNEPSGIIMDTCEMHWKIRFFRGLAQSLNTRRARVWIQK
>comp10018_seq1_orf-1 [organism=Gnathostoma spinigerum] [moltype=protein]
ENLLIIYSLLHMCIYIYIYIYICVYIYIYIYINEIVAIVLLNYTH
>comp10018_seq1_orf-2 [organism=Gnathostoma spinigerum] [moltype=protein]
IGVYHWILLALFGHTDLRVISALLFSVVAHPSLSALSYLPTTFPLFHFLSSRFSMIRSVHHVCLRLFL
>comp10018_seq1_orf-3 [organism=Gnathostoma spinigerum] [moltype=protein]
IPEEPEYGYRNKNARNDLVVIRLFDRKLSWSFHPQLSGKQFSL
>comp10019_seq0_orf-1 [organism=Gnathostoma spinigerum] [moltype=protein]
KLITAEVCKLSKTVRKKGAAAVWTVVRQVTKGSQKWCCSTIEFPMETSC
>comp10019_seq0_orf-2 [organism=Gnathostoma spinigerum] [moltype=protein]
CRLDPILFSGRQYRYTAVKVPIGGVAKNGCEQLTYCR
>comp10019_seq1_orf-1 [organism=Gnathostoma spinigerum] [moltype=protein]
KLITAEVCKLSKTVRKKGAAAVWTVVRQVTKGSQKWCCSTIEFPMETSC
>comp10019_seq1_orf-2 [organism=Gnathostoma spinigerum] [moltype=protein]
CRLDPILFSGRQYRYTAVKVPIGGVAKNGCEQLTYCR
>comp10019_seq1_orf-3 [organism=Gnathostoma spinigerum] [moltype=protein]
LQSRTRKVFQKILLTILEEMMEPLPIGDYITWTRELHRLKCRIPLSGCVE
>comp10019_seq2_orf-1 [organism=Gnathostoma spinigerum] [moltype=protein]
KLITAEVCKLSKTVRKKGAAAVWTVVRQVTKGSQKWCCSTIEFPMETSC
>comp10019_seq2_orf-2 [organism=Gnathostoma spinigerum] [moltype=protein]
CRLDPILFSGRQYRYTAVKVPIGGVAKNGCEQLTYCR
>comp10019_seq2_orf-3 [organism=Gnathostoma spinigerum] [moltype=protein]
LQSRTRKVFQKILLTILEEMMEPLPIGDYITWTRELHRLKCRIPLSGCVE
>comp1001_seq0_orf-1 [organism=Gnathostoma spinigerum] [moltype=protein]
VSLRRTATLSIELKWVGERGEGKDRNDEWYIKDGTM
>comp1001_seq0_orf-2 [organism=Gnathostoma spinigerum] [moltype=protein]
CPCQYGWRSCHHASNARCSSTETEGFRSSIVTVADHHQCDTATIVRTTTFA
>comp1001_seq0_orf-3 [organism=Gnathostoma spinigerum] [moltype=protein]
WTTITLIDRLICRFRTSSIGADSSCSQQFVTLKTSETEKSLITRLYDRK
>comp1001_seq0_orf-4 [organism=Gnathostoma spinigerum] [moltype=protein]
SRSTSTIGQLSIRSHSTNDHRQPSRIGHMHRRK
>comp1001_seq0_orf-5 [organism=Gnathostoma spinigerum] [moltype=protein]
NINRRFIQFTVDHRLTMNFSRFQESERRRSQPPFESQQLMSTDMLISILEDVLMLKIGRMMASDMNETDFSSEQLGSNTKWKSERSDIGRSLWDVVCEEIRMHSVFRYPISGMEIIDIVYMWKPHDISRHFLLYTCKLVSIMILANCATSEMVIPIVFHIFLDEETTLFT
>comp1001_seq1_orf-1 [organism=Gnathostoma spinigerum] [moltype=protein]
VSLRRTATLSIELKWVGERGEGKDRNDEWYIKDGTM
>comp1001_seq1_orf-2 [organism=Gnathostoma spinigerum] [moltype=protein]
CPCQYGWRSCHHASNARCSSTESRKDCHSSTMITTICAADHRSTVLMDDNHTHRPPHM
>comp1001_seq1_orf-3 [organism=Gnathostoma spinigerum] [moltype=protein]
TDRENHRNKRTLGSVLRCRSRSTIVPMTIRIITI
>comp1001_seq1_orf-4 [organism=Gnathostoma spinigerum] [moltype=protein]
TKMKHQSSIHPVYSRPPFNDEFFEISRIGKKTVSTAI
>comp1001_seq1_orf-5 [organism=Gnathostoma spinigerum] [moltype=protein]
TKRISHRNNSDQIQNGRVNVRISVVLCGMSFVKKSECIQFSDILFLGWKSSILCICGNLMIYPVIFFYIRVNLFPS
>comp1001_seq1_orf-6 [organism=Gnathostoma spinigerum] [moltype=protein]
SPSFFISSWMRKQLYLLEDSIFVFFFSFLVLSYSINHRQRNWCESEYPVT
>comp10020_seq0_orf-1 [organism=Gnathostoma spinigerum] [moltype=protein]
KLNGHHFQEIFSCVLFFSFESCHINCSSWSIRLFYIRRPNR
>comp10020_seq0_orf-2 [organism=Gnathostoma spinigerum] [moltype=protein]
IIVLLLKNYSFTTDICLCLVACILMNSVSFLLLF
>comp10020_seq0_orf-3 [organism=Gnathostoma spinigerum] [moltype=protein]
ATVWVVNHFIYIYIYLFIHIVFKYYIRSVLHRFLLWLILRIWE
>comp10020_seq1_orf-1 [organism=Gnathostoma spinigerum] [moltype=protein]
KLNGHHFQEIFSCVLFFSFESCHINCSSWSIRLFYIRRPNR
>comp10020_seq1_orf-2 [organism=Gnathostoma spinigerum] [moltype=protein]
VEILMIADMLLWMFHINKNLIYFISAQPSNFTALLLNYSFTFKKLQFHY
>comp10020_seq1_orf-3 [organism=Gnathostoma spinigerum] [moltype=protein]
YLSLFGCLHTDEQSVSFLLLFSSKTIMTTINFNFFDFS
>comp10020_seq1_orf-4 [organism=Gnathostoma spinigerum] [moltype=protein]
ATVWVVNHFIYIYIYLFIHIVFKYYIRSVLHRFLLWLILRIWE
>comp10021_seq0_orf-1 [organism=Gnathostoma spinigerum] [moltype=protein]
GEDVNAEFELISREEWKRLRLTCIVKLLSKVLWCSAVIGSTLKFLLLYIFLSTHLFHSIHHYVEVFISIQ
>comp10021_seq0_orf-2 [organism=Gnathostoma spinigerum] [moltype=protein]
ITQRLTNKKKLYIKYLALVAIHSESSGSFFCFFMISC
>comp10022_seq0_orf-1 [organism=Gnathostoma spinigerum] [moltype=protein]
LPLSDEESVVVKRYYSIFSMGFISATICIVLALVLYSNRTI
>comp10023_seq0_orf-1 [organism=Gnathostoma spinigerum] [moltype=protein]
KNKNSRLFHDEEYLLLFILGKCCARFLFIMS
>comp10023_seq0_orf-2 [organism=Gnathostoma spinigerum] [moltype=protein]
FKEVSHRLCSKVILILILQTSFSYTVCITLLEAKF
>comp10024_seq0_orf-1 [organism=Gnathostoma spinigerum] [moltype=protein]
GANESFIHRGTSCLFSGLLMQMELLSRAGRV
>comp10024_seq1_orf-1 [organism=Gnathostoma spinigerum] [moltype=protein]
GANESFIHRGTSCLFSGLLMQMELLSRAGRV
>comp10025_seq0_orf-1 [organism=Gnathostoma spinigerum] [moltype=protein]
CVTAYYIYILQHIEHINPFYSSFSRPLGLYSLDTSISFTPSSRYFSSGGLQCYFVVTVREFVNILTHPHVQTKIQFISIMQLHCKAHKNKDKRNPKAEYWSKVDERLRLSGTAS
>comp10025_seq0_orf-2 [organism=Gnathostoma spinigerum] [moltype=protein]
NPETKNYRGGRMISQLSLKNYLLFIYMQCKHQQH
>comp10025_seq0_orf-3 [organism=Gnathostoma spinigerum] [moltype=protein]
YGPSTAQPFIIRALIYTKMRLRNWTLVIYQYLYLYTYIYIYIYIYIYIYIYI
>comp10025_seq1_orf-1 [organism=Gnathostoma spinigerum] [moltype=protein]
CVTAYYIYILQHIEHINPFYSSFSRPLGLYSLDTSISFTPSSRYFSSGGLQCYFVVTVREFVNILTHPHVQTKIQFISIMQLHCKAHKNKDKRNPKAEYWSKVDERLRLSGTAS
>comp10025_seq1_orf-2 [organism=Gnathostoma spinigerum] [moltype=protein]
NPETKNYRGGRMISQLSLKNYLLFIYMQCKHQQH
>comp10025_seq1_orf-3 [organism=Gnathostoma spinigerum] [moltype=protein]
YGPSTAQPFIIRALIYTKMRLRNWTLVIYQYLYLYTYIYIYIYIYIYIYIYI
>comp10025_seq2_orf-1 [organism=Gnathostoma spinigerum] [moltype=protein]
CVTAYYIYILQHIEHINPFYSSFSRPLGLYSLDTSISFTPSSRYFSSGGLQCYFVVTVREFVNILTHPHVQTKIQFISIMQLHCKAHKNKDKRNPKAEYWSKVDERLRLSGTAS
>comp10025_seq2_orf-2 [organism=Gnathostoma spinigerum] [moltype=protein]
NPETKNYRGGRMISQLSLKNYLLFIYMQCRHEQQLKINEQLSRE
>comp10026_seq0_orf-1 [organism=Gnathostoma spinigerum] [moltype=protein]
SNASFPSFNRFFSRIIAVMCYIFHSLKCFYLSVVR
>comp10027_seq0_orf-1 [organism=Gnathostoma spinigerum] [moltype=protein]
ARWQSCDHLNFVPLRRSLFSGSHLSESSAMKRP
>comp10027_seq0_orf-2 [organism=Gnathostoma spinigerum] [moltype=protein]
LTLPRKASTSVTFHGLGRFFITSTPSGLVVCLFNQ
>comp10027_seq0_orf-3 [organism=Gnathostoma spinigerum] [moltype=protein]
VSRCSFSLAPITMMSFKYAAQRGIPASNWSITL
>comp10028_seq0_orf-1 [organism=Gnathostoma spinigerum] [moltype=protein]
LHHSAHESHCHICYTRRPRALDFICRLRLLASRVSRDRRYHCTTHEFW
>comp10028_seq0_orf-2 [organism=Gnathostoma spinigerum] [moltype=protein]
DISRIFHNILYYTDQGNPAAPYLHASGAHQFQCHFVCEAEHEGESDLGLEPTEHQMQTSALSD
>comp10028_seq0_orf-3 [organism=Gnathostoma spinigerum] [moltype=protein]
YSPRVFSLEQKRSNGHELAKKMSFRFGESKRSIRAIRSAIPLDNPVQTHQKFEFLSDKKDDKHEDIVN
>comp10028_seq0_orf-4 [organism=Gnathostoma spinigerum] [moltype=protein]
SNLPLSLMRCLYIYIPWIPWTTILQRALFSRWSVSVSSVHRTLSCVIVRQCLPHLSLM
>comp10028_seq0_orf-5 [organism=Gnathostoma spinigerum] [moltype=protein]
GLIIYLGYQSRIFDVHRPSSIRPTWPAHRNLLFLMVPTISHIPLFFLVTLLGM
>comp10028_seq0_orf-6 [organism=Gnathostoma spinigerum] [moltype=protein]
SYNDIPSTILSMTLTVTASFLFSATVVAHVSLP
>comp10028_seq0_orf-7 [organism=Gnathostoma spinigerum] [moltype=protein]
VMAGITVMLNIPKRYLISNLDCSTSSSSLNFNHPALHLLPI
>comp10028_seq1_orf-1 [organism=Gnathostoma spinigerum] [moltype=protein]
LHHSAHESHCHICYTRRPRALDFICRLRLLASRVSRDRRYHCTTHEFW
>comp10028_seq1_orf-2 [organism=Gnathostoma spinigerum] [moltype=protein]
DISRIFHNILYYTDQGNPAAPYLHASGAHQFQCHFVCEAEHEGESDLGLEPTEHQMQTSALSD
>comp10028_seq1_orf-3 [organism=Gnathostoma spinigerum] [moltype=protein]
YSPRVFSLEQKRSNGHELAKKMSFRFGESKRSIRAIRSAIPLDNPVQTHQKFEFLSDKKDDKHEDIVN
>comp10028_seq1_orf-4 [organism=Gnathostoma spinigerum] [moltype=protein]
WFQRYHIFRSSSWLLYWECDLIMIFQAQSFP
>comp10029_seq0_orf-1 [organism=Gnathostoma spinigerum] [moltype=protein]
SFSSIKTHQFQLSDTIQFPRLTVPSKQSTVRSLITLYDSSS
>comp10029_seq0_orf-2 [organism=Gnathostoma spinigerum] [moltype=protein]
SMVVEYDQRTKNYNSVSNIRYYWRISDHSTHGHRWCSKNCTLKNIHCFGNQSDNCSDHSNRYIINLIIGNISNDIDNSISNDTNNSISNDTNSGISNDADDGVNERCSSQGIWDLWQSTENNVISAICGQNVFHNRNAFFIWEPTKVAKCNLRIYTIAHFMMMIV
>comp10029_seq1_orf-1 [organism=Gnathostoma spinigerum] [moltype=protein]
SFSSIKTHQFQLSDTIQFPRLTVPSKQSTVRSLITLYDSSS
>comp10029_seq1_orf-2 [organism=Gnathostoma spinigerum] [moltype=protein]
SMVVEYDQRTKNYNSVSNIRYYWRISDHSTHGHRWCSKNCTLKNIHCFGNQSDNCSDHSNRYIINLIIGNISNDINNSISNDTNSGISNDADDGVNERCSSQGIWDLWQSTENNVISAICGQNVFHNRSAFFLWEPTKVVNVIFEYIRQLIS
>comp1002_seq0_orf-1 [organism=Gnathostoma spinigerum] [moltype=protein]
RHRSVMVFVFFSALVSCLRLQSQSFFGMNDSSVNAAR
>comp1002_seq0_orf-2 [organism=Gnathostoma spinigerum] [moltype=protein]
EYAAVYELSNNKEICKNMSSRKMFMNSINGPQPADPLSLA
>comp1002_seq0_orf-3 [organism=Gnathostoma spinigerum] [moltype=protein]
YIHYLLLPLFHSSPLRRLFILFLGSFISYQSSSLSRMFASLARLTSCCSAGATNIWFKHSSIPRSSASRSSLPSGVSVSSFFVGSAS
>comp1002_seq0_orf-4 [organism=Gnathostoma spinigerum] [moltype=protein]
TVGIRSKRIASVFDCLSLVLNFSSIFIVWVSLIASFCFTIFCDFDLNFNFSFSYIFIPSVCGSFPVASTFSFGFRRALL
>comp1002_seq0_orf-5 [organism=Gnathostoma spinigerum] [moltype=protein]
SFCIALRESAISFSFSACLFRVSSSTIRFKSSSSSTPSSDSSGFRFLLISFSFIRANLAFVSSEPSFLTGTISSSSSGLTATSLLKRSSVRIS
>comp1002_seq0_orf-6 [organism=Gnathostoma spinigerum] [moltype=protein]
ALLLFDFRCEFAKDSSSSSASASSPKDNRFRFCFSSFFLLIFSSFGFFAHFCSRGFMSLNGQFSISALLILCTHNGRSFSSVSPSPSLSILNSVSPTTLPNKVCFPSRSGVDPSVKKN
>comp1002_seq0_orf-7 [organism=Gnathostoma spinigerum] [moltype=protein]
DPLSSFLPPLAIPRSPRRRNFNLWWNSSLNGFP
>comp1002_seq0_orf-8 [organism=Gnathostoma spinigerum] [moltype=protein]
YPSMHNCIKFLDASGHSFVHNSISMSPTVVFKHT
>comp1002_seq0_orf-9 [organism=Gnathostoma spinigerum] [moltype=protein]
INFQISGSTGMLYYHHIAKQKKMYKDPHEMNHWFTAEGMPSTLEY
>comp1002_seq0_orf-10 [organism=Gnathostoma spinigerum] [moltype=protein]
CYTYNRNNLSTHKLESTEPIRWRQKIVKVLSKQLDHMDEHCAYS
>comp1002_seq0_orf-11 [organism=Gnathostoma spinigerum] [moltype=protein]
PSYAAIYPILSYYLRKLPHRLASLSRQLLKIPSYLVGNNRQNNNGIPK
>comp1002_seq0_orf-12 [organism=Gnathostoma spinigerum] [moltype=protein]
FARQPGALRKLYGKLEIQFQTSKSRTKLTTAFIGNNHVDSIEVDPQLLTRNHGISELWRFDDK
>comp1002_seq0_orf-13 [organism=Gnathostoma spinigerum] [moltype=protein]
TMNKRLVREDPPNTNRNYRNINYASYYYSRRSLQLCTT
>comp1002_seq0_orf-14 [organism=Gnathostoma spinigerum] [moltype=protein]
SRAWIIWIKSGFRDAPPTKNPSTSALAASSLQFPAVTEPPYIILVSLATLGDTFAFRYSLIHA
>comp1002_seq0_orf-15 [organism=Gnathostoma spinigerum] [moltype=protein]
SGVAVLPVPIAHTGSYAITIFDQSGFFNITASICR
>comp1002_seq0_orf-16 [organism=Gnathostoma spinigerum] [moltype=protein]
LTSFVFPASRSSNFSPIQRMTFRPVSIACTTFSATSSSDSPKI
>comp1002_seq0_orf-17 [organism=Gnathostoma spinigerum] [moltype=protein]
GAGGATTTSTLVTLASLFRKSIIPSIDFLSPFIFQLPPTISFLDIA
>comp1002_seq0_orf-18 [organism=Gnathostoma spinigerum] [moltype=protein]
SPRKLIKDGLRVTLNHTDAADKITPNENYLKRRLLTFTIRSSKIQLQSDNFPCHNITNIFYF
>comp1002_seq1_orf-1 [organism=Gnathostoma spinigerum] [moltype=protein]
RHRSVMVFVFFSALVSCLRLQSQSFFGMNDSSVNAAR
>comp1002_seq1_orf-2 [organism=Gnathostoma spinigerum] [moltype=protein]
EYAAVYELSNNKEICKNMSSRKMFMNSINGPQPADPLSLA
>comp1002_seq1_orf-3 [organism=Gnathostoma spinigerum] [moltype=protein]
YIHYLLLPLFHSSPLRRLFILFLGSFISYQSSSLSRMFASLARLTSCCSAGATNIWFKHSSIPRSSASRSSLPSGVSVSSFFVGSAS
>comp1002_seq1_orf-4 [organism=Gnathostoma spinigerum] [moltype=protein]
TVGIRSKRIASVFDCLSLVLNFSSIFIVCNEL
>comp1002_seq1_orf-5 [organism=Gnathostoma spinigerum] [moltype=protein]
FFVHFHPFCLRFISCSFHLFLWFSKSSFIVFLHSSKRICYFLPEER
>comp1002_seq1_orf-6 [organism=Gnathostoma spinigerum] [moltype=protein]
YIGLTERTYQWGRSSRLTVSQPVFSAFLRQLYGLNLRLHLLPHPIHLVSVSCSLAFLLYAPISHSFPQNLHF
>comp1002_seq1_orf-7 [organism=Gnathostoma spinigerum] [moltype=protein]
QRLLYSNVHPLEYHEHFCSSTSDVSLQKTVLLRQLLLRRRRTTDLDSAFPPSSSSSFLLSVSSRIFVHAVLCH
>comp1002_seq1_orf-8 [organism=Gnathostoma spinigerum] [moltype=protein]
KRIEIHYHPFCPHWPYREARDDETSTFGGIHP
>comp1002_seq1_orf-9 [organism=Gnathostoma spinigerum] [moltype=protein]
CYTYNRNNLSTHKLESTEPIRWRQKIVKVLSKQLDHMDEHCAYS
>comp1002_seq1_orf-10 [organism=Gnathostoma spinigerum] [moltype=protein]
PSYAAIYPILSYYLRKLPHRLASLSRQLLKIPSYLVGNNRQNNNGIPK
>comp1002_seq1_orf-11 [organism=Gnathostoma spinigerum] [moltype=protein]
FARQPGALRKLYGKLEIQFQTSKSRTKLTTAFIGNNHVDSIEVDPQLLTRNHGISELWRFDDK
>comp1002_seq1_orf-12 [organism=Gnathostoma spinigerum] [moltype=protein]
TMNKRLVREDPPNTNRNYRNINYASYYYSRRSLQLCTT
>comp1002_seq1_orf-13 [organism=Gnathostoma spinigerum] [moltype=protein]
SRAWIIWIKSGFRDAPPTKNPSTSALAASSLQFPAVTEPPYIILVSLATLGDTFAFRYSLIHA
>comp1002_seq1_orf-14 [organism=Gnathostoma spinigerum] [moltype=protein]
SGVAVLPVPIAHTGSYAITIFDQSGFFNITASICR
>comp1002_seq1_orf-15 [organism=Gnathostoma spinigerum] [moltype=protein]
LTSFVFPASRSSNFSPIQRMTFRPVSIACTTFSATSSSDSPKI
>comp1002_seq1_orf-16 [organism=Gnathostoma spinigerum] [moltype=protein]
GAGGATTTSTLVTLASLFRKSIIPSIDFLSPFIFQLPPTISFLDIA
>comp1002_seq1_orf-17 [organism=Gnathostoma spinigerum] [moltype=protein]
SPRKLIKDGLRVTLNHTDAADKITPNENYLKRRLLTFTIRSSKIQLQSDNFPCHNITNIFYF
>comp1002_seq2_orf-1 [organism=Gnathostoma spinigerum] [moltype=protein]
RHRSVMVFVFFSALVSCLRLQSQSFFGMNDSSVNAAR
>comp1002_seq2_orf-2 [organism=Gnathostoma spinigerum] [moltype=protein]
EYAAVYELSNNKEICKNMSSRKMFMNSINGPQPADPLSLA
>comp1002_seq2_orf-3 [organism=Gnathostoma spinigerum] [moltype=protein]
YIHYLLLPLFHSSPLRRLFILFLGSFISYQSSSLSRMFASLARLTSCCSAGATNIWFKLKRYYYLSYMHVRRIKGG
>comp1002_seq2_orf-4 [organism=Gnathostoma spinigerum] [moltype=protein]
KTSFGQAIFHTIHQFQDLRHLDPVYLVEYQFLLSSLVQPLEL
>comp1002_seq2_orf-5 [organism=Gnathostoma spinigerum] [moltype=protein]
SSREKHFTIVRLYLNAELTWVSLIASFCFTIFCDFDLNFNFSFSYIFIPSVCGSFPQITRYIFNFSLVS
>comp1002_seq2_orf-6 [organism=Gnathostoma spinigerum] [moltype=protein]
HGNLKVRYKSSSMSCSVPTCSFHLFLWFSKSSFIVFLHSSKRICYFLPEER
>comp1002_seq2_orf-7 [organism=Gnathostoma spinigerum] [moltype=protein]
YIGLTERTYQWGRSSRLTVSQPVFSAFLRQLYGLNLRLHLLPHPIHLVSVSCSLAFLLYAPISHSFPQNLHF
>comp1002_seq2_orf-8 [organism=Gnathostoma spinigerum] [moltype=protein]
QRLLYSNVHPLEYHEHFCSSTSDVSLQKTVLLRQLLLRRRRTTDLDS
>comp1002_seq2_orf-9 [organism=Gnathostoma spinigerum] [moltype=protein]
NSELKPNTELIELSQIFIVMSPITTNKDVQVEAKYYCFSSFFLLIFSSFGFFAHFCSRGFMSLNGQFSISALLILCTHNGRSFSSVSPSPSLSILNSVSPTTLPNKVCFPSRSGVDPSVKKN
>comp1002_seq2_orf-10 [organism=Gnathostoma spinigerum] [moltype=protein]
DPLSSFLPPLAIPRSPRRRNFNLWWNSSLNGFP
>comp1002_seq2_orf-11 [organism=Gnathostoma spinigerum] [moltype=protein]
YPSMHNCIKFLDASGHSFVHNSISMSPTVVFKHT
>comp1002_seq2_orf-12 [organism=Gnathostoma spinigerum] [moltype=protein]
INFQISGSTGMLYYHHIAKQKKMYKDPHEMNHWFTAEGMPSTLEY
>comp1002_seq2_orf-13 [organism=Gnathostoma spinigerum] [moltype=protein]
CYTYNRNNLSTHKLESTEPIRWRQKIVKVLSKQLDHMDEHCAYS
>comp1002_seq2_orf-14 [organism=Gnathostoma spinigerum] [moltype=protein]
PSYAAIYPILSYYLRKLPHRLASLSRQLLKIPSYLVGNNRQNNNGIPK
>comp1002_seq2_orf-15 [organism=Gnathostoma spinigerum] [moltype=protein]
FARQPGALRKLYGKLEIQFQTSKSRTKLTTAFIGNNHVDSIEVDPQLLTRNHGISELWRFDDK
>comp1002_seq2_orf-16 [organism=Gnathostoma spinigerum] [moltype=protein]
TMNKRLVREDPPNTNRNYRNINYASYYYSRRSLQLCTT
>comp1002_seq2_orf-17 [organism=Gnathostoma spinigerum] [moltype=protein]
SRAWIIWIKSGFRDAPPTKNPSTSALAASSLQFPAVTEPPYIILVSLATLGDTFAFRYSLIHA
>comp1002_seq2_orf-18 [organism=Gnathostoma spinigerum] [moltype=protein]
SGVAVLPVPIAHTGSYAITIFDQSGFFNITASICR
>comp1002_seq2_orf-19 [organism=Gnathostoma spinigerum] [moltype=protein]
LTSFVFPASRSSNFSPIQRMTFRPVSIACTTFSATSSSDSPKI
>comp1002_seq2_orf-20 [organism=Gnathostoma spinigerum] [moltype=protein]
GAGGATTTSTLVTLASLFRKSIIPSIDFLSPFIFQLPPTISFLDIA
>comp1002_seq2_orf-21 [organism=Gnathostoma spinigerum] [moltype=protein]
SPRKLIKDGLRVTLNHTDAADKITPNENYLKRRLLTFTIRSSKIQLQSDNFPCHNITNIFYF
>comp1002_seq3_orf-1 [organism=Gnathostoma spinigerum] [moltype=protein]
VFSRHENKVILCLVIRFMSVSLEFNFFSFSVPRFSHPFLQFFFFFSFFSISWFCFFPSCSFATQLLLFLRFSLLFPLLFTCVCFLLPKTLNCFFFLSFASFFCDFFVCLFPLFSTVLSFQLF
>comp1002_seq3_orf-2 [organism=Gnathostoma spinigerum] [moltype=protein]
IILQRGLQHQKVHLYHLFTAVIRHSRAISLFLVTDISAVVLWDERQQRERRQVGVRSRIRTIQQQRNMQEYEQQKMFNEQYKRSTTS
>comp1002_seq3_orf-3 [organism=Gnathostoma spinigerum] [moltype=protein]
INFQISGSTGMLYYHHIAKQKKMYKDPHEMNHWFTAEGMPSTLEY
>comp1002_seq3_orf-4 [organism=Gnathostoma spinigerum] [moltype=protein]
CYTYNRNNLSTHKLESTEPIRWRQKIVKVLSKQLDHMDEHCAYS
>comp1002_seq3_orf-5 [organism=Gnathostoma spinigerum] [moltype=protein]
PSYAAIYPILSYYLRKLPHRLASLSRQLLKIPSYLVGNNRQNNNGIPK
>comp1002_seq3_orf-6 [organism=Gnathostoma spinigerum] [moltype=protein]
FARQPGALRKLYGKLEIQFQTSKSRTKLTTAFIGNNHVDSIEVDPQLLTRNHGISELWRFDDK
>comp1002_seq3_orf-7 [organism=Gnathostoma spinigerum] [moltype=protein]
TMNKRLVREDPPNTNRNYRNINYASYYYSRRSLQLCTT
>comp1002_seq3_orf-8 [organism=Gnathostoma spinigerum] [moltype=protein]
SRAWIIWIKSGFRDAPPTKNPSTSALAASSLQFPAVTEPPYIILVSLATLGDTFAFRYSLIHA
>comp1002_seq3_orf-9 [organism=Gnathostoma spinigerum] [moltype=protein]
SGVAVLPVPIAHTGSYAITIFDQSGFFNITASICR
>comp1002_seq3_orf-10 [organism=Gnathostoma spinigerum] [moltype=protein]
LTSFVFPASRSSNFSPIQRMTFRPVSIACTTFSATSSSDSPKI
>comp1002_seq3_orf-11 [organism=Gnathostoma spinigerum] [moltype=protein]
GAGGATTTSTLVTLASLFRKSIIPSIDFLSPFIFQLPPTISFLDIA
>comp1002_seq3_orf-12 [organism=Gnathostoma spinigerum] [moltype=protein]
SPRKLIKDGLRVTLNHTDAADKITPNENYLKRRLLTFTIRSSKIQLQSDNFPCHNITNIFYF
>comp1002_seq4_orf-1 [organism=Gnathostoma spinigerum] [moltype=protein]
RHRSVMVFVFFSALVSCLRLQSQSFFGMNDSSVNAAR
>comp1002_seq4_orf-2 [organism=Gnathostoma spinigerum] [moltype=protein]
EYAAVYELSNNKEICKNMSSRKMFMNSINGPQPADPLSLA
>comp1002_seq4_orf-3 [organism=Gnathostoma spinigerum] [moltype=protein]
YIHYLLLPLFHSSPLRRLFILFLGSFISYQSSSLSRMFASLARLTSCCSAGATNIWFKHSSIPRSSASRSSLPSGVSVSSFFVGSAS
>comp1002_seq4_orf-4 [organism=Gnathostoma spinigerum] [moltype=protein]
TVGIRSKRIASVFDCLSLVLNFSSIFIVWVSLIASFCFTIFCDFDLNFNFSFSYIFIPSVCGSFPVASTFSFGFRRALL
>comp1002_seq4_orf-5 [organism=Gnathostoma spinigerum] [moltype=protein]
SFCIALRESAISFSFSACLFRVSSSTIRFKSSSSSTPSSDSSGFRFLLISFSFIRANLAFVSSEPSFLTGTISSSSSGLTATSLLKRSSVRIS
>comp1002_seq4_orf-6 [organism=Gnathostoma spinigerum] [moltype=protein]
ALLLFDFRCEFAKDSSSSSASASSPKDNRFRFLKFRT
>comp1002_seq4_orf-7 [organism=Gnathostoma spinigerum] [moltype=protein]
GCSSRSKILLLFLLLPPHLFFFRFLRAFLFTRFYVTEWTVQYLSTSDFVYTQRSIVLISLTFTQLEHIKQRISHHFAKQGVFPIEIRSRSECEKELRSIIILFAPIGHTEKPATTKLQPLVEFILKRFSINTLSACPFSSRVTTLYDEVFDHAMKYGPIVVSLHA
>comp1002_seq4_orf-8 [organism=Gnathostoma spinigerum] [moltype=protein]
KSSRACRNRFFTVHLNKLSNLRFHWDVILSSYSETEKNVQGPS
>comp1002_seq4_orf-9 [organism=Gnathostoma spinigerum] [moltype=protein]
KLMLHIQQKQPIYSQAGINGADKMETKNCQSAQQTTRPHG
>comp1002_seq4_orf-10 [organism=Gnathostoma spinigerum] [moltype=protein]
TLCVQLAVTVTFICCNIPHSFVLPSETTSSSCFAFPAAAKNPLILSW
>comp1002_seq4_orf-11 [organism=Gnathostoma spinigerum] [moltype=protein]
ASIHNPSLASNIRGYLRFQIFSDPCVNFLGLIRRCGFTSTDSPYRLICNNDF
>comp1002_seq4_orf-12 [organism=Gnathostoma spinigerum] [moltype=protein]
PVRFFQYYCIHLSVVDVFCLPSFSFVQLFANTKDDFQTCLYCVHHFFSNKLIRFAKDMTSFRVTNNYPRNTEVFKHCR
>comp1002_seq4_orf-13 [organism=Gnathostoma spinigerum] [moltype=protein]
HCVNSGKEGTRRPEKLLVTTKTDKRWITRDA
>comp1002_seq5_orf-1 [organism=Gnathostoma spinigerum] [moltype=protein]
RHRSVMVFVFFSALVSCLRLQSQSFFGMNDSSVNAAR
>comp1002_seq5_orf-2 [organism=Gnathostoma spinigerum] [moltype=protein]
EYAAVYELSNNKEICKNMSSRKMFMNSINGPQPADPLSLA
>comp1002_seq5_orf-3 [organism=Gnathostoma spinigerum] [moltype=protein]
YIHYLLLPLFHSSPLRRLFILFLGSFISYQSSSLSRMFASLARLTSCCSAGATNIWFKLKRYYYLSYMHVRRIKGG
>comp1002_seq5_orf-4 [organism=Gnathostoma spinigerum] [moltype=protein]
KTSFGQAIFHTIHQFQDLRHLDPVYLVEYQFLLSSLVQPLEL
>comp1002_seq5_orf-5 [organism=Gnathostoma spinigerum] [moltype=protein]
SSREKHFTIVRLYLNAELTWVSLIASFCFTIFCDFDLNFNFSFSYIFIPSVCGSFPQITRYIFNFSLVS
>comp1002_seq5_orf-6 [organism=Gnathostoma spinigerum] [moltype=protein]
HGNLKVRYKSSSMSCSVPTCSFHLFLWFSKSSFIVFLHSSKRICYFLPEER
>comp1002_seq5_orf-7 [organism=Gnathostoma spinigerum] [moltype=protein]
YIGLTERTYQWGRSSRLTVSQPVFSAFLRQLYGLNLRLHLLPHPIHLVSVSCSLAFLLYAPISHSFPQNLHF
>comp1002_seq5_orf-8 [organism=Gnathostoma spinigerum] [moltype=protein]
QRLLYSNVHPLEYHEHFCSSTSDVSLQKTVLLRQLLLRRRRTTDLDSAFPPSSSSSFLLSVSSRIFVHAVLCH
>comp1002_seq5_orf-9 [organism=Gnathostoma spinigerum] [moltype=protein]
KRIEIHYHPFCPHWPYREARDDETSTFGGIHP
>comp1002_seq5_orf-10 [organism=Gnathostoma spinigerum] [moltype=protein]
CYTYNRNNLSTHKLESTEPIRWRQKIVKVLSKQLDHMDEHCAYS
>comp1002_seq5_orf-11 [organism=Gnathostoma spinigerum] [moltype=protein]
PSYAAIYPILSYYLRKLPHRLASLSRQLLKIPSYLVGNNRQNNNGIPK
>comp1002_seq5_orf-12 [organism=Gnathostoma spinigerum] [moltype=protein]
FARQPGALRKLYGKLEIQFQTSKSRTKLTTAFIGNNHVDSIEVDPQLLTRNHGISELWRFDDK
>comp1002_seq5_orf-13 [organism=Gnathostoma spinigerum] [moltype=protein]
TMNKRLVREDPPNTNRNYRNINYASYYYSRRSLQLCTT
>comp1002_seq5_orf-14 [organism=Gnathostoma spinigerum] [moltype=protein]
SRAWIIWIKSGFRDAPPTKNPSTSALAASSLQFPAVTEPPYIILVSLATLGDTFAFRYSLIHA
>comp1002_seq5_orf-15 [organism=Gnathostoma spinigerum] [moltype=protein]
SGVAVLPVPIAHTGSYAITIFDQSGFFNITASICR
>comp1002_seq5_orf-16 [organism=Gnathostoma spinigerum] [moltype=protein]
LTSFVFPASRSSNFSPIQRMTFRPVSIACTTFSATSSSDSPKI
>comp1002_seq5_orf-17 [organism=Gnathostoma spinigerum] [moltype=protein]
GAGGATTTSTLVTLASLFRKSIIPSIDFLSPFIFQLPPTISFLDIA
>comp1002_seq5_orf-18 [organism=Gnathostoma spinigerum] [moltype=protein]
SPRKLIKDGLRVTLNHTDAADKITPNENYLKRRLLTFTIRSSKIQLQSDNFPCHNITNIFYF
>comp10030_seq0_orf-1 [organism=Gnathostoma spinigerum] [moltype=protein]
FLLELRLAISVKQILSVKDGSHPDHRSLTDGIFH
>comp10031_seq0_orf-1 [organism=Gnathostoma spinigerum] [moltype=protein]
PFENPIDFIEEVTRGILYSLTEILQFLKSIFTGHHIRVYECLNRRTTHFVVRHKVVNILFDIHCFPSFFEGVHS
>comp10031_seq0_orf-2 [organism=Gnathostoma spinigerum] [moltype=protein]
CLSIQTIFRYFIISHLSFHSRSFHYYFILRSLF
>comp10031_seq0_orf-3 [organism=Gnathostoma spinigerum] [moltype=protein]
KPYRNYILMKKTCFFSLSVLIDLRQQSSLRKYLY
>comp10031_seq0_orf-4 [organism=Gnathostoma spinigerum] [moltype=protein]
KKNERIDWSFGFTLLKAKYIFVNIYAHLCFFFLFILALRNPLK
>comp10031_seq0_orf-5 [organism=Gnathostoma spinigerum] [moltype=protein]
NGMKINAEIAILLTDFHRTASRHNQFHNRFIRYSAEIKIFFDNNTGDGCVR
>comp10031_seq0_orf-6 [organism=Gnathostoma spinigerum] [moltype=protein]
AFLIAQRYSPKWDSRNRRIVSSEVVEVDCISIP
>comp10031_seq1_orf-1 [organism=Gnathostoma spinigerum] [moltype=protein]
PFENPIDFIEEVTRGILYSLTEILQFLKSIFTGHHIRVYECLNRRTTHFVVRHKVVNIVCGCCADNI
>comp10031_seq1_orf-2 [organism=Gnathostoma spinigerum] [moltype=protein]
IIDIFYVRRSNSIVDRSSTFIVFQVSSKASILRTSQ
>comp10031_seq1_orf-3 [organism=Gnathostoma spinigerum] [moltype=protein]
LLHRSSVSIDLLKPTEFYLKAISKLYPYEKNLLFFTFSLDRPETTVTSQEISLLKSKFISAMNSENVCYKSHRKLVPNLFIALLSSYFP
>comp10031_seq1_orf-4 [organism=Gnathostoma spinigerum] [moltype=protein]
NSSTNRNYFIRFLRVSKKKNEKKMKGLIGHLDLPF
>comp10031_seq1_orf-5 [organism=Gnathostoma spinigerum] [moltype=protein]
QISTEQHLDIINFIIALFDTLQKLKYSSIITQGTDVFVECSQILHCCTIANDLLRALVSSTLKYEPSGMFDVEQPSYFLPTESSL
>comp10031_seq2_orf-1 [organism=Gnathostoma spinigerum] [moltype=protein]
PFENPIDFIEEVTRGILYSLTEILQFLKSIFTGHHIRVYECLNRRTTHFVVRHKVVNILFDIHCFPSFFEGVHS
>comp10031_seq2_orf-2 [organism=Gnathostoma spinigerum] [moltype=protein]
CLSIQTIFRYFIISHLSFHSRSFHYYFILRSLF
>comp10031_seq2_orf-3 [organism=Gnathostoma spinigerum] [moltype=protein]
AFLIAQRYSPKWDSRNRRIVSSEVVEVDCISIP
>comp10031_seq3_orf-1 [organism=Gnathostoma spinigerum] [moltype=protein]
PFENPIDFIEEVTRGILYSLTEILQFLKSIFTGHHIRVYECLNRRTTHFVVRHKVVNIVCGCCADNI
>comp10031_seq3_orf-2 [organism=Gnathostoma spinigerum] [moltype=protein]
IIDIFYVRRSNSIVDRSSTFIVFQVSSKASILRTSQ
>comp10031_seq3_orf-3 [organism=Gnathostoma spinigerum] [moltype=protein]
ETFLTFFKFTIIIYTIINIVTFMEISRISQKVLLTPLLYCNTIISGAINIDTFIEMRWLQHSAVNIFALNISMKFSTE
>comp10031_seq3_orf-4 [organism=Gnathostoma spinigerum] [moltype=protein]
FHTCHFIVDLFITISYSDHSFDLIIITPSFFC
>comp10031_seq3_orf-5 [organism=Gnathostoma spinigerum] [moltype=protein]
FVETHRVLLRALVSSTLKYEPSGMFDVEQPSYFLPTESSL
>comp10032_seq0_orf-1 [organism=Gnathostoma spinigerum] [moltype=protein]
TAFLILLFDIPIAAKSYLLICSFVEADSPKSQGCTIF
>comp10033_seq0_orf-1 [organism=Gnathostoma spinigerum] [moltype=protein]
RLSLYCFLDFVIITFSVEDSIFRKQSLFVEEYLYVTIAGPVG
>comp10033_seq0_orf-2 [organism=Gnathostoma spinigerum] [moltype=protein]
RHLLVAIVVGVPRQGARVAKRLIKIKKNELA
>comp10034_seq0_orf-1 [organism=Gnathostoma spinigerum] [moltype=protein]
NLIGLGEQSKKLAQSDNEKEKKLLIRMIRKM
>comp10035_seq0_orf-1 [organism=Gnathostoma spinigerum] [moltype=protein]
IYIYIYICMRRCVCIHVCMCVCLSDGYSICFLVFLVKGTLLNTLPIDKVHFPIKSLRELS
>comp10035_seq0_orf-2 [organism=Gnathostoma spinigerum] [moltype=protein]
NLQHDLFCLSRHSTLSHRPFQRIRQLVSHHRIGGILSKDFCS
>comp10035_seq0_orf-3 [organism=Gnathostoma spinigerum] [moltype=protein]
FTSSEIGCLQKRQIQQECCVMHIFDFMLSISVMSALCENITSVKKNTAKKSNNGLNELFSHRFSFKTNVFDIPDHILHTLFVANS
>comp10036_seq0_orf-1 [organism=Gnathostoma spinigerum] [moltype=protein]
IFRSKLIQIKLERCGRTDISLLIIILSISCLQCSGQRKTYLRCGSIEIFYLNGI
>comp10036_seq0_orf-2 [organism=Gnathostoma spinigerum] [moltype=protein]
NCCHVIVVMLSLSCYSIVLFIFCLFNVSDYEVSLKK
>comp10036_seq0_orf-3 [organism=Gnathostoma spinigerum] [moltype=protein]
CTCRITPNTVLIILYSLLRLIVCLSKRFASVCGSLIFRYCTAGRFFRIFSLEN
>comp10036_seq0_orf-4 [organism=Gnathostoma spinigerum] [moltype=protein]
SLQTIRLSVNHLNNSNNKIIQNIFSICWDSFTVNQHHLAEKKKTEITKTYFYFSKTHFLYPQSVDIFICERLVFKLHNSNRIVLCSIPFFFYFSSFFYSILTSPSSLSVVFLIYNWNYSPPKWFQFPVIN
>comp10036_seq0_orf-5 [organism=Gnathostoma spinigerum] [moltype=protein]
KLLIVKKVTKIKMSQSNGRALQERWGSAAIGDHFVIRI
>comp10036_seq1_orf-1 [organism=Gnathostoma spinigerum] [moltype=protein]
IFRSKLIQIKLERCGRTDISLLIIILSISCLQCSGQRKTYLRCGSIEIFYLNGI
>comp10036_seq1_orf-2 [organism=Gnathostoma spinigerum] [moltype=protein]
NCCHVIVVMLSLSCYSIVLFIFCLFNVSDYEVSLKK
>comp10036_seq1_orf-3 [organism=Gnathostoma spinigerum] [moltype=protein]
CTCRITPNTVLIILYSLLRLIVCLIERFASVCGSLIFRYCTAGRFFRIFSLEN
>comp10036_seq1_orf-4 [organism=Gnathostoma spinigerum] [moltype=protein]
SLQTIRLSVNHLNNSNNKIIQNIFSICWDSFTVNQHHLAEKKKTEITKTYFYFSKTHFLYPQSVDIFICERLVFKLHNSNRIVLCSIPFFFYFSSFFYSILTSPSSLSVVFLIYNWNYSPPKWFQFPVIN
>comp10036_seq1_orf-5 [organism=Gnathostoma spinigerum] [moltype=protein]
KLLIVKKVTKIKMSQSNGRALQERWGSAAIGDHFVIRI
>comp10036_seq2_orf-1 [organism=Gnathostoma spinigerum] [moltype=protein]
IFRSKLIQIKLERCGRTDISLLIIILSISCLQCSGQRKTYLRCGSIEIFYLNGI
>comp10036_seq2_orf-2 [organism=Gnathostoma spinigerum] [moltype=protein]
TAVMLLLSCCSIVLFIFCLFNVSDYEVSLKK
>comp10036_seq2_orf-3 [organism=Gnathostoma spinigerum] [moltype=protein]
CTCRITPNTVLIILYSLLRLIVCLTKRFASVWFIDISLLYSWAIFPYFLIRKLTLFVKEEEKGKVKKCHL
>comp10036_seq2_orf-4 [organism=Gnathostoma spinigerum] [moltype=protein]
SYCSLFNSFFFLFFLFFLQYSYFTFLTVCCFPYLQLELFSAQMVPISGH
>comp10036_seq2_orf-5 [organism=Gnathostoma spinigerum] [moltype=protein]
NKDESKQWESTARTMGVSCHWRPFCYSHLSTP
>comp10037_seq0_orf-1 [organism=Gnathostoma spinigerum] [moltype=protein]
VLLELVERDFSRKILTLCSTKRKICILSSRRLFNPFTHEPFIDAHTYGFQLCAELLRWTAACVHAYEVAKSLSV
>comp10038_seq0_orf-1 [organism=Gnathostoma spinigerum] [moltype=protein]
TIISEMSKVIMQGYVELGKHEYEMNETWTQNNLRKGHISNSYSNSLGRKSENEQVNEWMTINYT
>comp10038_seq0_orf-2 [organism=Gnathostoma spinigerum] [moltype=protein]
NYFYTKEITGYWFPHKNDFLIPCAFFFLLDKPASGTNLRGSSMSLRNQFS
>comp10038_seq0_orf-3 [organism=Gnathostoma spinigerum] [moltype=protein]
DRLHFDNPMAKHVEQHQNSKDVGVRYGCYRAGSAQSLERQAKQD
>comp10038_seq0_orf-4 [organism=Gnathostoma spinigerum] [moltype=protein]
RQLIHFILHVFSSPSICSKRLLLYSHWFTHNGDDSSFGL
>comp10038_seq0_orf-5 [organism=Gnathostoma spinigerum] [moltype=protein]
TISTRTFPHNLKQCFSIVFCYCTLHLLKPLPDTLVSDIS
>comp10038_seq1_orf-1 [organism=Gnathostoma spinigerum] [moltype=protein]
TIISEMSKVIMQGYVELGKHEYEMNETWTQNNLRKGHISNSYSNSLGRKSENEQVNEWMTINYT
>comp10038_seq1_orf-2 [organism=Gnathostoma spinigerum] [moltype=protein]
NYFYTKEITGYWFPHKNDFLIPCAFFFLLDKPASGTNLRGSGKT
>comp10038_seq1_orf-3 [organism=Gnathostoma spinigerum] [moltype=protein]
GLSRMSQTKDEENNIGRSRCSDMVHATDFSCYVGTERIRNGCLFT
>comp10038_seq1_orf-4 [organism=Gnathostoma spinigerum] [moltype=protein]
ETDFYDWDSSNGLIHGFGNKCNFRRSLFRFCFLSNSANLFLLLTIPYLRTSRLPSSFSGRIASRSNARTV
>comp10038_seq1_orf-5 [organism=Gnathostoma spinigerum] [moltype=protein]
NFLINLSLVLLESVVEDGYESHGLQDVPTTSS
>comp10038_seq1_peptide-6 [organism=Gnathostoma spinigerum] [moltype=protein]
MQFESSAERTNDISDSLSEAAISSFLLTLSMVIAKIVSLSNEPWKMPRSMRSLTKSTPSELFRPEHFLIISSNVFRSYFVIALFIS
>comp10038_seq1_orf-7 [organism=Gnathostoma spinigerum] [moltype=protein]
CTAKLINTFIVKIVVYSPISTHTEFYMLLKLKKAESVLEHENCL
>comp10038_seq2_orf-1 [organism=Gnathostoma spinigerum] [moltype=protein]
TIISEMSKVIMQGYVELGKHEYEMNETWTQNNLRKGHISNSYSNSLGRKSENEQVNEWMTINYT
>comp10038_seq2_orf-2 [organism=Gnathostoma spinigerum] [moltype=protein]
NYFYTKEITGYWFPHKNDFLIPCAFFFLLDKPASGTNLRGSGKT
>comp10038_seq2_orf-3 [organism=Gnathostoma spinigerum] [moltype=protein]
GLSQTENEENNIDRSRCSDMVHATDFSCCVGTERIRSGCLFT
>comp10038_seq2_orf-4 [organism=Gnathostoma spinigerum] [moltype=protein]
ETDFYDWDSSNGLIHGFGNKCNFRRSLFRFCFLSNSANLFLLLTIPYLRTSRLPSSFSGRIASRSNARTV
>comp10038_seq2_orf-5 [organism=Gnathostoma spinigerum] [moltype=protein]
NFLINLSLVLLESVVEDGYESHGLQDVPTTSS
>comp10038_seq2_peptide-6 [organism=Gnathostoma spinigerum] [moltype=protein]
MQFESSADSLSEAAISSFLLTLSMVIAKTGSRTMATTLLLVCNLGSSKNERY
>comp10038_seq2_orf-7 [organism=Gnathostoma spinigerum] [moltype=protein]
NIVSLSNEPWKMPRSMRSLTKSTPSELFRPEHFLIISSNVFRSYFVIALFIS
>comp10038_seq2_orf-8 [organism=Gnathostoma spinigerum] [moltype=protein]
CTAKLINTFIVKIVVYSPISTHTEFYMLLKLKKAESVLEHENCL
>comp10038_seq3_orf-1 [organism=Gnathostoma spinigerum] [moltype=protein]
TIISEMSKVIMQGYVELGKHEYEMNETWTQNNLRKGHISNSYSNSLGRKSENEQVNEWMTINYT
>comp10038_seq3_orf-2 [organism=Gnathostoma spinigerum] [moltype=protein]
NYFYTKEITGYWFPHKNDFLIPCAFFFLLDKPASGTNLRGSGKT
>comp10038_seq3_orf-3 [organism=Gnathostoma spinigerum] [moltype=protein]
GLSRMSQTKDEENNIGRSRCSDMVHATDFSCCVGTSMSLRNRFL
>comp10038_seq3_orf-4 [organism=Gnathostoma spinigerum] [moltype=protein]
TISTRTFPHNLKQCFSIVFCYCTLHLLKPLPDTLVSDIS
>comp10038_seq4_orf-1 [organism=Gnathostoma spinigerum] [moltype=protein]
KVLNMMLPQNTVLVTVSVEEVQHFLTVQSTLFRYPMSPGKCRDQ
>comp10038_seq4_orf-2 [organism=Gnathostoma spinigerum] [moltype=protein]
HVHSKTVKRKIIKHYNTIVHHHRAIQISRFTRVTSIFRKAVMPFFAAQYSHLAVISSAQLN
>comp10038_seq5_orf-1 [organism=Gnathostoma spinigerum] [moltype=protein]
RGYSTIYGTSQYSYETLDGYTHISILTLNINHPDFSWRDSPSTK
>comp10038_seq5_orf-2 [organism=Gnathostoma spinigerum] [moltype=protein]
IPISHDSDNTYSHSTNARMHSQHSYMLLMSSQFLCKLEQKASAKSLLQKTCEKYHKCKNWIDQQRKYQHTLFRYPMSPGKCRDQ
>comp10038_seq5_orf-3 [organism=Gnathostoma spinigerum] [moltype=protein]
HVHSKTVKRKIIKHYNTIVHHHRAIQISRFTRVTSIFRKAVMPFFAAQYSHLAVISSAQLN
>comp10038_seq6_orf-1 [organism=Gnathostoma spinigerum] [moltype=protein]
TIISEMSKVIMQGYVELGKHEYEMNETWTQNNLRKGHISNSYSNSLGRKSENEQVNEWMTINYT
>comp10038_seq6_orf-2 [organism=Gnathostoma spinigerum] [moltype=protein]
NYFYTKEITGYWFPHKNDFLIPCAFFFLLDKPASGTNLRGSSMSLRNQFS
>comp10038_seq6_orf-3 [organism=Gnathostoma spinigerum] [moltype=protein]
DRLHFDNPMAKHVEQHQNSKDVGVRYGCYRAGSAQSLERQAKQD
>comp10038_seq6_orf-4 [organism=Gnathostoma spinigerum] [moltype=protein]
RQLIHFILHVFSSPSICSKRLLLYSHWFTHNGDDSSFGL
>comp10038_seq6_orf-5 [organism=Gnathostoma spinigerum] [moltype=protein]
TISTRTFPHNLKQCFSIVFCYCTLHLLKPLPDTLVSDIS
>comp10038_seq7_orf-1 [organism=Gnathostoma spinigerum] [moltype=protein]
TIISEMSKVIMQGYVELGKHEYEMNETWTQNNLRKGHISNSYSNSLGRKSENEQVNEWMTINYT
>comp10038_seq7_orf-2 [organism=Gnathostoma spinigerum] [moltype=protein]
NYFYTKEITGYWFPHKNDFLIPCAFFFLLDKPASGTNLRGSGKT
>comp10038_seq7_orf-3 [organism=Gnathostoma spinigerum] [moltype=protein]
GLSRMSQTKDEENNIGRSRCSDMVHATDFSCCVGTSMSLRNRFL
>comp10038_seq7_orf-4 [organism=Gnathostoma spinigerum] [moltype=protein]
DRLHFDNPMAKHVEQHQNSKDVGVRYGCYRAGSAQSLERQAKQD
>comp10038_seq7_orf-5 [organism=Gnathostoma spinigerum] [moltype=protein]
RQLIHFILHVFSSPSICSKRLLLYSHWFTHNGDDSSFGL
>comp10038_seq7_orf-6 [organism=Gnathostoma spinigerum] [moltype=protein]
TISTRTFPHNLKQCFSIVFCYCTLHLLKPLPDTLVSDIS
>comp10039_seq0_orf-1 [organism=Gnathostoma spinigerum] [moltype=protein]
DVVQFQRLDPSNDKIAGDSKLKITSTINVAIFLQ
>comp1003_seq0_orf-1 [organism=Gnathostoma spinigerum] [moltype=protein]
KCGVSRRFAYFIVYTESHHLISSKAVDRIKYLYETLIYSFEFSSAQSCFLILVCL
>comp1003_seq0_orf-2 [organism=Gnathostoma spinigerum] [moltype=protein]
LRDTLVYSIPKWSCSFFPKHRYIISTKITSDYMMFTFHGVIVDIRDT
>comp1003_seq0_orf-3 [organism=Gnathostoma spinigerum] [moltype=protein]
IFSSLVPYYIFLTYKPYKNWFLTATYMKVFCGQSPNPHWSTPTHNTEQWTTSLTKSFSNTARLK
>comp1003_seq0_orf-4 [organism=Gnathostoma spinigerum] [moltype=protein]
LQPRKTDVVVKLTMQCAFPNIYLLHIFQGRMSRLIEQLYEWKYRSSNRFWSVNGSSVIQF
>comp1003_seq0_orf-5 [organism=Gnathostoma spinigerum] [moltype=protein]
NKNGCRITSEKRNDYSTPLPKHRLAKISHGVSPISEQHYRTITVHFMRPLTLSNFTK
>comp1003_seq0_orf-6 [organism=Gnathostoma spinigerum] [moltype=protein]
LKYAYPPIITIKQKTKFSCSVSKNVLVACIEL
>comp1003_seq0_orf-7 [organism=Gnathostoma spinigerum] [moltype=protein]
PFSTLTLILCDIDDDFMKIYKFIHIDARSRRYFATEIPGW
>comp1003_seq0_orf-8 [organism=Gnathostoma spinigerum] [moltype=protein]
GRRLASLLTGLLQRRRQFWPLFQFFVLQCHVLWDLTPLNRIKNVIRALLICRRLLFDATILRTSQPHTLTFMVPPVSTIQFACSCHLINFAWTIIEEVEEHILGQFIQFDIWQFIPDRRIRQIFFWHFGIQILCSTGIVRPRPAKSRIQIPLRSVEIQSKS
>comp1003_seq0_orf-9 [organism=Gnathostoma spinigerum] [moltype=protein]
QIVTESQGNYGRIRFDCAQKSEQSRHAKLVIKHTRRNIFYHAIRKSLNSRFRFHIRSARIPRV
>comp1003_seq0_orf-10 [organism=Gnathostoma spinigerum] [moltype=protein]
SVISRIPNRQLVVRFVIGPGQCGKVFILNSKFDAVCAQGTSIVRTHQIC
>comp1003_seq1_orf-1 [organism=Gnathostoma spinigerum] [moltype=protein]
KCGVSRRFAYFIVYTESHHLISSKAVDRIKYLYETLIYSFEFSSAQSCFLILVCL
>comp1003_seq1_orf-2 [organism=Gnathostoma spinigerum] [moltype=protein]
LRDTLVYSIPKWSCSFFPKHRYIISTKITSDYMMFTFHGVIVDIRDT
>comp1003_seq1_orf-3 [organism=Gnathostoma spinigerum] [moltype=protein]
IFSSLVPYYIFLTYKPYKNWFLTATYMKVFCGQSPNPHWSTPTHNTEQWTTSLTKSFSNTARLK
>comp1003_seq1_orf-4 [organism=Gnathostoma spinigerum] [moltype=protein]
LQPRKTDVVVKLTMQCAFPNIYLLHIFQGRMSRLIEQLYEWKYRSSNRFWSVNGSSVIQF
>comp1003_seq1_orf-5 [organism=Gnathostoma spinigerum] [moltype=protein]
NKNGCRITSEKRNDYSTPLPKHRLAKISHGVSPISEQHYRTITVHFMRPLTLSNFTK
>comp1003_seq1_orf-6 [organism=Gnathostoma spinigerum] [moltype=protein]
YHINSSEQKALNDTKDVELKFGIHQDHLNFSKTKQTVRYFIRHLTSKIAEICVPTNNHY
>comp1003_seq1_orf-7 [organism=Gnathostoma spinigerum] [moltype=protein]
TENKVFLFGIKKCISCVYRTLSYNRYLALFNTYSDTVRHRR
>comp1003_seq1_orf-8 [organism=Gnathostoma spinigerum] [moltype=protein]
NTGMVGDVDGKDIRAQDKGNWTHRFTTRSMNKVTKNGMDGTLPSLEEV
>comp1003_seq1_orf-9 [organism=Gnathostoma spinigerum] [moltype=protein]
KGNEIFLSKTPRLISRRQYHIRSFSTMIRSAKLRTTTGQPADRIAATTEAVLAALPILCTPVSCPLGSYATEPDQKRYKSPSHMSTSAL
>comp1003_seq1_orf-10 [organism=Gnathostoma spinigerum] [moltype=protein]
RHHIENESTTHTDFYGTASLDYTIRMQLPFDKLRLDNYRRGRRAHPRTIYSV
>comp1003_seq1_orf-11 [organism=Gnathostoma spinigerum] [moltype=protein]
SPNSSDILLALWHPDLVFDRHSPPTARQKSHTNSSQER
>comp1003_seq1_orf-12 [organism=Gnathostoma spinigerum] [moltype=protein]
ICPYTSSLIERYQSNSQQAIGGSVRDWPRAVRESLHSEFEIRRCLCPGN
>comp1003_seq1_orf-13 [organism=Gnathostoma spinigerum] [moltype=protein]
LVVGSEAKADDVDDEGVERTPNEGNSDSLIMVPDAITEFRLPVDGSRFRSAKMVPPLLIEPLSRI
>comp1003_seq2_orf-1 [organism=Gnathostoma spinigerum] [moltype=protein]
KCGVSRRFAYFIVYTESHHLISSKAVDRIKYLYETLIYSFEFSSAQSCFLILVCL
>comp1003_seq2_orf-2 [organism=Gnathostoma spinigerum] [moltype=protein]
LRDTLVYSIPKWSCSFFPKHRYIISTKITSDYMMFTFHGVIVDIRDT
>comp1003_seq2_orf-3 [organism=Gnathostoma spinigerum] [moltype=protein]
IFSSLVPYYIFLTYKPYKNWFLTATYMKVFCGQSPNPHWSTPTHNTEQWTTSLTKSFSNTARLK
>comp1003_seq2_orf-4 [organism=Gnathostoma spinigerum] [moltype=protein]
LQPRKTDVVVKLTMQCAFPNIYLLHIFQGRMSRLIEQLYEWKYRSSNRFWS
>comp1003_seq2_orf-5 [organism=Gnathostoma spinigerum] [moltype=protein]
NKNGCRITSEKRNDYSTPLPKHRLAKISHGVSPISEQHYRTITVHFMRPLTLSNFTK
>comp1003_seq2_orf-6 [organism=Gnathostoma spinigerum] [moltype=protein]
YHINSSEQKALNDTKDVELKFGIHQDHLNFSKTKQTVRYFIRHLTSKIAEICVPTNNHY
>comp1003_seq2_orf-7 [organism=Gnathostoma spinigerum] [moltype=protein]
TENKVFLFGIKKCISCVYRTLSYNRYLALFNTYSDTVRHRR
>comp1003_seq2_orf-8 [organism=Gnathostoma spinigerum] [moltype=protein]
NTGMVGDVDGKDIRAQDKGNWTHRFTTRSMNKVTKNGMDGTLPSLEEV
>comp1003_seq2_orf-9 [organism=Gnathostoma spinigerum] [moltype=protein]
KGNEIFLSKTPRLISRRQYHIRSFSTMIRSAKLRTTTGQPADRIAATTEAVLAALPILCTPVSCPLGSYATEPDQKRYKSPSHMSTSAL
>comp1003_seq2_orf-10 [organism=Gnathostoma spinigerum] [moltype=protein]
RHHIENESTTHTDFYGTASLDYTIRMQLPFDKLRLDNYRRGRRAHPRTIYSV
>comp1003_seq2_orf-11 [organism=Gnathostoma spinigerum] [moltype=protein]
SPNSSDILLALWHPDLVFDRHSPPTARQKSHTNSSQER
>comp1003_seq2_orf-12 [organism=Gnathostoma spinigerum] [moltype=protein]
ICPYTSSLIERYQSNSQQAIGGSVRDWPRAVRESLHSEFEIRRCLCPGN
>comp10040_seq0_orf-1 [organism=Gnathostoma spinigerum] [moltype=protein]
SDLKMKRSGKRSHTESDSYRSDTSWKPQPINHKCTLPCLLERFYASTLITSTPT
>comp10040_seq0_orf-2 [organism=Gnathostoma spinigerum] [moltype=protein]
EMWIRSRLPIFSVSSLAHANIIVNKQILSKSFLNIPIHLHFKTRSTSKTHLTYIYIYIY
>comp10042_seq0_orf-1 [organism=Gnathostoma spinigerum] [moltype=protein]
LPFFYKLRIDSSRGVKALQNGHLRTVVPLLSNIRKYHILPRFFNIQRFHLPESFLFFFRPTTKIQYSLRWA
>comp10042_seq0_orf-2 [organism=Gnathostoma spinigerum] [moltype=protein]
FHLSYYVLCIKVDIFIHCQLHSIAYVVIPSPALSPHSLHLSFTHLIRTLYTHSFLNPRRSLYLRAGAVGVL
>comp10042_seq0_orf-3 [organism=Gnathostoma spinigerum] [moltype=protein]
CVSPLSLCTCGFLDPYRSQFTWAWLRPHGRGHPEWSRYTIRHHKFDLSFLHTFLPF
>comp10042_seq0_orf-4 [organism=Gnathostoma spinigerum] [moltype=protein]
RDVSDGFRKQIHGFRKNAYMEVCGHGNMSILKYAHRDE
>comp10042_seq0_orf-5 [organism=Gnathostoma spinigerum] [moltype=protein]
KISLHLIPDPIYAMALYHNPQLTTPLLSGVLLFVFSVSTRLLIFMPKDQAERRSVCYLLKSTKHALCFNISASIFIAH
>comp10042_seq0_orf-6 [organism=Gnathostoma spinigerum] [moltype=protein]
ININVLCINVLNEMLQKMTIAADLSRRVGERCLKVRK
>comp10043_seq0_orf-1 [organism=Gnathostoma spinigerum] [moltype=protein]
RMNLAANRTRYSLSYETVIYKYRQSVFSSRVSVRW
>comp10043_seq0_orf-2 [organism=Gnathostoma spinigerum] [moltype=protein]
KQCSYFLRKQYEDQNFHEVFIECIEILFYCN
>comp10043_seq0_orf-3 [organism=Gnathostoma spinigerum] [moltype=protein]
TETYRPLCGRCGRSLLDELNTTNKAEEMRIGSTLFPRMDQT
>comp10043_seq0_orf-4 [organism=Gnathostoma spinigerum] [moltype=protein]
ENREGLLETRARNPNKPPKSLAKTLEKMRKLESFDASFRVGLKKIHTSGVHKTHQSRT
>comp10043_seq0_orf-5 [organism=Gnathostoma spinigerum] [moltype=protein]
GQHLRMHSLMPTSVRRKRSRQISLMSMKQDMQNLSYSDGMEIRYTPTRLKKTRLEFEALGSS
>comp10043_seq1_orf-1 [organism=Gnathostoma spinigerum] [moltype=protein]
RMNLAANRTRYSLSYETVIYKYRQSVFSSRVSVRW
>comp10043_seq1_orf-2 [organism=Gnathostoma spinigerum] [moltype=protein]
KQCSYFLRKQYEDQNFHEVFIECIEILFYCN
>comp10043_seq1_orf-3 [organism=Gnathostoma spinigerum] [moltype=protein]
TETYRPLCGRCGRSLLDELNTTNKAEEMRIGSTLFPRMDQT
>comp10043_seq1_orf-4 [organism=Gnathostoma spinigerum] [moltype=protein]
ENREGLLETRARNPNKPPKSLAKTLEKMRKLESFDASFRVGLKKIHTSGVHKTHQSRT
>comp10043_seq1_orf-5 [organism=Gnathostoma spinigerum] [moltype=protein]
GQHLRMHSLMPTSVRRKRSRNISLMSMKQDMQNLSYSDGMEIRYTPTRLKKTRLEFEALGSS
>comp10044_seq0_orf-1 [organism=Gnathostoma spinigerum] [moltype=protein]
NTFYISTSESQQRDHSNIHTLLSANENLFVIK
>comp10044_seq0_orf-2 [organism=Gnathostoma spinigerum] [moltype=protein]
CVSKFVCSMILWVYFIWDIKHSVKRSLMRSVGISIFLNATILVSNSSTVMVIIVG
>comp10044_seq0_orf-3 [organism=Gnathostoma spinigerum] [moltype=protein]
TKTSPFFGKYLQHRVMLVFILLLNFTLQILRNLKKNTADI
>comp10044_seq0_orf-4 [organism=Gnathostoma spinigerum] [moltype=protein]
NLLVCHQETVTLPYWRLLVDVTSTALNFMPQRMSKELM
>comp10044_seq0_orf-5 [organism=Gnathostoma spinigerum] [moltype=protein]
PSPTWEFVFFISSSVFRHFLGQKYESYLSNEGSC
>comp10044_seq0_orf-6 [organism=Gnathostoma spinigerum] [moltype=protein]
NLLSRVEMNVKTSGKNVLNITHFSDVRKLKHHGNLKKLVFSVKDLLSGIMVERKNS
>comp10044_seq0_peptide-7 [organism=Gnathostoma spinigerum] [moltype=protein]
MNDRPLQCRTLIIAVTRMQVILNQQVHAPILPTIRNIRKIHRRIHYVQHVIDKIQVLAMMESSRTVSVCVLVILRILAALDIWNHRVACHLSLQQYLK
>comp10044_seq0_orf-8 [organism=Gnathostoma spinigerum] [moltype=protein]
ISARVVISIISVRIPTDFRTMSNVRSVQIQQTQSMRLLLPLRELEMLL
>comp10044_seq0_orf-9 [organism=Gnathostoma spinigerum] [moltype=protein]
RGVVQHRILMMKTPRVNHVQRIPTRVYLHLIRTPFKRLHVRAMAISDHRVVLLLHPLPSSIQFTKGWCR
>comp10044_seq0_orf-10 [organism=Gnathostoma spinigerum] [moltype=protein]
YRTWTLTEWMRQSIARSRLAIQRNMHRKVLPSQAHLQKPMVPLVHCQVRSSPKKIL
>comp10044_seq0_orf-11 [organism=Gnathostoma spinigerum] [moltype=protein]
LLKVCEKKKSNRWCHRNPNIFLVVRKRKPLPRNY
>comp10044_seq0_orf-12 [organism=Gnathostoma spinigerum] [moltype=protein]
RNVTYSTAIFLTSSLCATATILPRILAFQPSKDHLSENWPRVILLAQAQSLIPLTKVGVQARLVREVPSHLNVGSRSTWSIESISHLLVLFLRKIIPYHLPLLNQVMLLNMF
>comp10044_seq0_orf-13 [organism=Gnathostoma spinigerum] [moltype=protein]
VMSVLPRWQKRVVAVIHGGKHNQFVLTYRPVRMVNHRMSRLTLSLLLSMKMNLIMPVKRRVFLERAMLLEIALTANLFGV
>comp10044_seq0_orf-14 [organism=Gnathostoma spinigerum] [moltype=protein]
LLGLLRRIHQALPRNLRKMNPCLPLHRVSGRVSTILTSSLLSTSRPPQVIPRTRQRKHNERIIPHLLHLEPQQESCGLISD
>comp10044_seq0_orf-15 [organism=Gnathostoma spinigerum] [moltype=protein]
TFDHFGSYTFFNSFRLLHRRLFFAACDALHRSIST
>comp10044_seq0_orf-16 [organism=Gnathostoma spinigerum] [moltype=protein]
STAFLRCISLTMPLRAFSTIEWTEKKNCIYSLIVQNMVHSCKFRKVQHGTDRCYFTLIP
>comp10044_seq0_orf-17 [organism=Gnathostoma spinigerum] [moltype=protein]
LVFVFHMFCFCCFCFFLITAGHRLIERLTHFSTGLPPLCLKIPSAFDIIIL
>comp10044_seq0_orf-18 [organism=Gnathostoma spinigerum] [moltype=protein]
CNVVVIIRLFAFFLDRPLSIVNAVHGLLRLAII
>comp10044_seq0_orf-19 [organism=Gnathostoma spinigerum] [moltype=protein]
LLTDLNFILFIQTYVSLSSQTDIFHIFLHFCLNASEMVFLIFPCQICCSFIVRALHVVQLCEFVNDYDEIIVNDCQRK
>comp10045_seq0_orf-1 [organism=Gnathostoma spinigerum] [moltype=protein]
SAFRCQPSFFLSLDVFYVLSQSPPLRGRWYLREK
>comp10045_seq0_orf-2 [organism=Gnathostoma spinigerum] [moltype=protein]
AVRRGLLECYIVHIPSRKVILTFTPTMNSPIYELQRIMTGNIPFCSSFSPVFCVPSLQLFPSVFPSLQVPNELPLLLFPYFSALRR
>comp10045_seq0_orf-3 [organism=Gnathostoma spinigerum] [moltype=protein]
FVLVPTLPSRFLLIWSITAFITLVSVEYMRNILDTHTTFTQSDVCVSS
>comp10045_seq0_orf-4 [organism=Gnathostoma spinigerum] [moltype=protein]
IRIRCGIRFITAMISMQCEHFPIYLQNIYGDGRE
>comp10045_seq0_orf-5 [organism=Gnathostoma spinigerum] [moltype=protein]
VLMWFINCFYVPMNSISLSSTFNFAHSSNLLNLIMFVYIGYNNLLELIKLC
>comp10045_seq1_orf-1 [organism=Gnathostoma spinigerum] [moltype=protein]
SAFRCQPSFFLSLDVFYVLSQSPPLRGRWYLREK
>comp10045_seq1_orf-2 [organism=Gnathostoma spinigerum] [moltype=protein]
AVRRDWQHTLLFVILSGLLCAFFAALSFCLSQSPSAKRIASIAFSVLLGIAAVICIGANVAFQIFAHMVDYRFYHVSVSGIYEKHIGYSYYLYTVGCVCFFLAFLMSIVYAVVIHRGESYSGSMCHTVDSYQMRYPIHHSDDFYAMRALPDLPPKHLR
>comp10045_seq1_orf-3 [organism=Gnathostoma spinigerum] [moltype=protein]
FFIFFLLADEYYSYLCTHRLLVNFMIASCSLLIILTILLSFDVVHKLFLCPNE
>comp10046_seq0_orf-1 [organism=Gnathostoma spinigerum] [moltype=protein]
EDYGQKGSKRIFHLQNKTSGYNIVIRGRDTAGKVQQNNRRSR
>comp10046_seq0_orf-2 [organism=Gnathostoma spinigerum] [moltype=protein]
LLINSPKQNIDRSKKRLSFPSSQGLQKILVGCCTISHLSTRHLMAPGVCCCLRQNPTLTALDV
>comp10046_seq0_orf-3 [organism=Gnathostoma spinigerum] [moltype=protein]
SIILIEFRGRMMKRSVPYGSHHPAPFYFNYEILETAVPSHNFVRNVMRTRNSSNHLHRSPFSRRL
>comp10046_seq0_orf-4 [organism=Gnathostoma spinigerum] [moltype=protein]
TLFFFFLFVSIPKSHRHVIWLEGLLTWRCWLLFFCHILLFVAIS
>comp10046_seq1_orf-1 [organism=Gnathostoma spinigerum] [moltype=protein]
EDYGQKGSKRIFHLQNKTSGYNIVIRGRDTAGKVQQNNRRSR
>comp10046_seq1_orf-2 [organism=Gnathostoma spinigerum] [moltype=protein]
LLINSPKQNIDRSKKRLSFPSSQGLQKILVGCCTISHLSTRHLMAPGVCCCLRQNPTLTALDV
>comp10046_seq1_orf-3 [organism=Gnathostoma spinigerum] [moltype=protein]
SIILIEFRGRMMKRSVPYGSHHPAPFYFNYEILETAVPSHNFVRNVMLSFLDKKLLQPFAS
>comp10046_seq1_orf-4 [organism=Gnathostoma spinigerum] [moltype=protein]
PVFSTTVDSFLFFLFVIRHVIWLEGLLTWRCWLLFFCHILLFVAIS
>comp10047_seq0_orf-1 [organism=Gnathostoma spinigerum] [moltype=protein]
KVSQMEEAEGDHTRKVVFSLENPSAVTSVSRYGGLSLRESVKDSVATPSKSTPKPQISPPGFGSKKDSGYTSSRTSLEPSECGEDPNASTSRGTAVSPTTDQHIGDTFPPPPPAELLNAAMNKDSSLNTNSRVLLLSHQIEEAYGNGSPPPIVHKKPTIKATPPVINEQDACAAKAPHLRSTLVLKTKT
>comp10047_seq0_orf-2 [organism=Gnathostoma spinigerum] [moltype=protein]
VNGIRMMWPNGWIRFVFLSTVNVFCSVVSVVVSC
>comp10047_seq0_orf-3 [organism=Gnathostoma spinigerum] [moltype=protein]
TLIALNSLNSVSHESLIDKPLKIRLKLFYPPKILFLFYISYF
>comp10047_seq0_orf-4 [organism=Gnathostoma spinigerum] [moltype=protein]
TFCIINCTIVILIFIHYKKKQLFFFLLLSILRFFFIEIMMVISFFFIFLLHFASDFDAHIDLDSVFTRSHSNVELYGA
>comp10047_seq1_orf-1 [organism=Gnathostoma spinigerum] [moltype=protein]
ISVTSSVSTLSGCSSERPIRQMNRIFQNQIVDFTEDEPDSGTGDSDTDYLHNSTMCGQSTSLTVNVGFENKDVSEWNPNDVAEWLDSLRLSEHRERFLQRRISGRQLLNFDRSQFTQLGVTRIAHRQTIENSIKTLLSS
>comp10047_seq1_orf-2 [organism=Gnathostoma spinigerum] [moltype=protein]
TFCIINCTIVILIFIHYKKKQLFFFLLLSILRFFYWNNDGYLIFFHFFAAFC
>comp10047_seq2_orf-1 [organism=Gnathostoma spinigerum] [moltype=protein]
KVSQMEEAEGDHTRKVVFSLENPSAVTSVSRYGGLSLRESVKDSVATPSKSTPKPQISPPGFGSKKDSGYTSSRTSLEPSECGEDPNASTSRGTAVSPTTDQHIGDTFPPPPPAELLNAAMNKDSSLNTNSRVLLLSHQIEEAYGNGSPPPIVHKKPTIKATPPVINEQDAISVTSSVSTLSGCSSERPIRQMNRIFQNQIVDFTEDEPDSGTGDSDTDYLHNSTMCGQSTSLTVNVGFENKDVSEWNPNDVAEWLDSLRLSEHRERFLQRRISGRQLLNFDRSQFTQLGVTRIAHRQTIENSIKTLLSS
>comp10047_seq2_orf-2 [organism=Gnathostoma spinigerum] [moltype=protein]
NFVSFLYFIFLNFLYYKLYHCDSDFYSLQKKTVVFFLVIVHITLFFY
>comp10048_seq0_orf-1 [organism=Gnathostoma spinigerum] [moltype=protein]
LLSRNALINQSTCLYIRNEPLLIKGIRRSEYHNDRR
>comp10048_seq0_orf-2 [organism=Gnathostoma spinigerum] [moltype=protein]
IPLVDILAFSKMQCTFVATSSKKSENGQFTANRVQDQHGPNRIE
>comp10048_seq0_orf-3 [organism=Gnathostoma spinigerum] [moltype=protein]
NSGGRGGCSDLIPKVTARTDQTPFNVCRESMCEAVLVSSSCCSSLSFLRFSTRI
>comp10048_seq1_orf-1 [organism=Gnathostoma spinigerum] [moltype=protein]
LLSRNALINQSTCLYIRNEPLLIKGIRRSEYHNDRR
>comp10048_seq1_orf-2 [organism=Gnathostoma spinigerum] [moltype=protein]
IPLVDILAFSKMQCTFVATSSKKSENGQFTANRVQDQHGPNRIE
>comp10048_seq1_orf-3 [organism=Gnathostoma spinigerum] [moltype=protein]
NSGGRGGCSDLIPKVTARTDQTPFSSSCCSSLSFLRFSTRI
>comp10048_seq2_orf-1 [organism=Gnathostoma spinigerum] [moltype=protein]
LLSRNALINQSTCLYIRNEPLLIKGSQEIRISQ
>comp10048_seq2_orf-2 [organism=Gnathostoma spinigerum] [moltype=protein]
PQMNSSCGHISVFQNAVYLCRYFINVCRESMCEAVLVSSSCCSSLSFLRFSTRI
>comp10048_seq3_orf-1 [organism=Gnathostoma spinigerum] [moltype=protein]
LLSRNALINQSTCLYIRNEPLLIKGSQEIRISQ
>comp10048_seq3_orf-2 [organism=Gnathostoma spinigerum] [moltype=protein]
PQMNSSCGHISVFQNAVYLCRYFINVCRESMCEAVLV
>comp10048_seq3_orf-3 [organism=Gnathostoma spinigerum] [moltype=protein]
NVRKMKMTEVTYQRKRHHKSLNRKPLIGFETFQSAHLIIVLFFTKFSSFFNKNMMHIHGCHAPMFPNSTGTFYEIRHNILKL
>comp10048_seq4_orf-1 [organism=Gnathostoma spinigerum] [moltype=protein]
LLSRNALINQSTCLYIRNEPLLIKGSQEIRISQ
>comp10049_seq0_orf-1 [organism=Gnathostoma spinigerum] [moltype=protein]
TNYFCGYSSFSISQSLTNQIIKAKTEERRTEEIQQTKKITRRVMM
>comp10049_seq0_orf-2 [organism=Gnathostoma spinigerum] [moltype=protein]
QVRKWNKRMSTEIIWSKVTTDETIRKRLLNTNEVFMKYKTYNKSTTLYLLMTARKSLISKRRASYKAEIGISEAHTNEITSGSTINHMNH
>comp1004_seq0_orf-1 [organism=Gnathostoma spinigerum] [moltype=protein]
PSLSTSFPLMTSRHLILLCCTFVMAASFGKGETRSISGPNGTSQQLQLPDQSQPVIVVGGGLAGLSAAVEAVGEGASVILIEGEKGVGGNSAKASSGMAACQTEAQRRLGINDTPELFYSDTMNAGDHENDRDLVTLLVNSSPKAVEFLIDHGVNLTDVNLCGGHSVKRVHWIPSPKEGKPTPVGWGIIKEMKATLYDMLEKHPDKVTILLNTEVIGLAAWNYFITGVRVRFENGSVDEIRGKAVVLATGGFSCDRDPNSSLLREFALDKMKYPTTNGPWATGRGVKMARGMGAALVGMENVQIHPTSFVDPSDPNATTKFLAAEALRGKGALLINEKGERFVNELGRRDYVTAEINKHCAVNEEAGGLHTAFMLMSNEMADNFGRPAFNFYHKIKKFF…
>comp1004_seq0_orf-2 [organism=Gnathostoma spinigerum] [moltype=protein]
SHVFYTLHVLIIALENYRNVLWIARYFCPKVAYLYFNYYMSFFISFGYNCCSIFSCFFCSVVCLLLSGHSLDELPIKIIFGKKKKKKKKKKKKKKKKKKKKKKKKKKKKKKKKKKKKKK
>comp1004_seq1_orf-1 [organism=Gnathostoma spinigerum] [moltype=protein]
PSLSTSFPLMTSRHLILLCCTFVMAASFGKLPDQSQPVIVVGGGLAGLSAAVEAVGEGASVILIEGEKGVGGNSAKASSGMAACQTEAQRRLGINDTPELFYSDTMNAGDHENDRDLVTLLVNSSPKAVEFLIDHGVNLTDVNLCGGHSVKRVHWIPSPKEGKPTPVGWGIIKEMKATLYDMLEKHPDKVTILLNTEVIGLAAWNYFITGVRVRFENGSVDEIRGKAVVLATGGFSCDRDPNSSLLREFALDKMKYPTTNGPWATGRGVKMARGMGAALVGMENVQIHPTSFVDPSDPNATTKFLAAEALRGKGALLINEKGERFVNELGRRDYVTAEINKHCAVNEEAGGLHTAFMLMSNEMADNFGRPAFNFYHKIKKFFKEFSNAKEAADFMHVDP…
>comp1004_seq1_orf-2 [organism=Gnathostoma spinigerum] [moltype=protein]
AKFNFFNLNVFFILLSFSLLILWSWFDLYFL
>comp1004_seq1_orf-3 [organism=Gnathostoma spinigerum] [moltype=protein]
RDGGSDQKIFFNENTKGDSSAKRFTNYNARTIS
>comp1004_seq1_orf-4 [organism=Gnathostoma spinigerum] [moltype=protein]
KLLWLLGVSRQNLHLTKNNVQCVFFILNTALIRLRKIANQDGDVTGLIIRNS
>comp1004_seq1_orf-5 [organism=Gnathostoma spinigerum] [moltype=protein]
FCKCSLNIRMIVQYKTTSINRRTSSAKSFSPLQLILICQFMLPLSLRQFTIQWED
>comp1004_seq1_orf-6 [organism=Gnathostoma spinigerum] [moltype=protein]
RTNHLTVSSPPAKSPVASMAVTAWQAILYWSVWYMDE
>comp1004_seq1_orf-7 [organism=Gnathostoma spinigerum] [moltype=protein]
TEETFNFAESNLMFSIRCTFSLLLWKIIEMFYG
>comp1004_seq1_orf-8 [organism=Gnathostoma spinigerum] [moltype=protein]
VFSFPLAIIAVLFFLVFSARLFVCLSGHCLDELPIKIIFGKKKKKKKKKKKKKKKKKKKKKKKKKKKKKKKKKKKKKK
>comp1004_seq2_orf-1 [organism=Gnathostoma spinigerum] [moltype=protein]
PSLSTSFPLMTSRHLILLCCTFVMAASFGKGETRSISGPNGTSQQLQLPDQSQPVIVVGGGLAGLSAAVEAVGEGASVILIEGEKGVGGNSAKASSGMAACQTEAQRRLGINDTPELFYSDTMNAGDHENDRDLVTLLVNSSPKAVEFLIDHGVNLTDVNLCGGHSVKRVHWIPSPKEGKPTPVGWGIIKEMKATLYDMLEKHPDKVTILLNTEVIGLAAWNYFITGVRVRFENGSVDEIRGKAVVLATGGFSCDRDPNSSLLREFALDKMKYPTTNGPWATGRGVKMARGMGAALVGMENVQIHPTSFVDPSDPNATTKFLAAEALRGKGALLINEKGERFVNELGRRDYVTAEINKHCAVNEEAGGLHTAFMLMSNEMADNFGRPAFNFYHKIKKFF…
>comp1004_seq2_orf-2 [organism=Gnathostoma spinigerum] [moltype=protein]
SHVFYTLHVLIIALENYRNVLWIARYFCPKVAYLYFNYYMSFFISFGYNCCSIFSCFFCSVVCLLLSGHSLDELPIKIIFGKKKKKKKKKKKKKKKKKKKKKKKKKKKKKKKKKKKKKK
>comp10050_seq0_orf-1 [organism=Gnathostoma spinigerum] [moltype=protein]
CAYYLFIHLFFTCILFGQAYFKFQVTFFSWFHVERDISRISFFGH
>comp10050_seq0_orf-2 [organism=Gnathostoma spinigerum] [moltype=protein]
LFHIFVLGLFLTFHNDSRACLTVYNEFLYDKRLRLLLLGLLTLVLPQPYTFERPVFQYA
>comp10051_seq0_orf-1 [organism=Gnathostoma spinigerum] [moltype=protein]
LHVLGNQQELIKLIIFLPHFFIFSRSTFTKNI
>comp10051_seq0_orf-2 [organism=Gnathostoma spinigerum] [moltype=protein]
IRNLCKVTQQKDDFSTFNDVVECRDNSRNIGGR
>comp10051_seq0_orf-3 [organism=Gnathostoma spinigerum] [moltype=protein]
HRSDICPEARALGQTGVVSEPSTKSIVRIAALFYALRPFPTQLRDITFIKVFSLLLLVSVLLLFIITAITTTISTRLRRMAENHWNIVWKLVTITVEGSENPSKSRRTIQISQGFLESLKGHGEMIKMNRRYPRIVGKSYDFRSLSKLN
>comp10051_seq0_orf-4 [organism=Gnathostoma spinigerum] [moltype=protein]
SGRCSQRRKMRRKMTVKNLSKNKTKKTFSAKRCEQRMWATMDGINHKKLKILTPCPRTTCCLSGRVSPEIR
>comp10051_seq0_orf-5 [organism=Gnathostoma spinigerum] [moltype=protein]
RVPRCIYSYRPTVTLQQGHHRRPSISRVIIHPIQLPSCEVILLFSVFFP
>comp10051_seq0_orf-6 [organism=Gnathostoma spinigerum] [moltype=protein]
RISETSLRITWRHCTMIHKEGIRDNGWMTIE
>comp10051_seq0_orf-7 [organism=Gnathostoma spinigerum] [moltype=protein]
YNIMIYKDRYWITTNSVPKTLMFDTDVVKRFTDDSVNRNRRHSNAIDDGFTLCRVEVSSP
>comp10051_seq1_orf-1 [organism=Gnathostoma spinigerum] [moltype=protein]
LHVLGNQQELIKLIIFLPHFFIFSRSTFTKNI
>comp10051_seq1_orf-2 [organism=Gnathostoma spinigerum] [moltype=protein]
TTTNGRKPLEHCLETCNDHRGGFRKPIEKQKDNTNFPRFSGKLKRAWGNDQNETEDIHE
>comp10051_seq1_orf-3 [organism=Gnathostoma spinigerum] [moltype=protein]
PSKICQKTKQRKLFQLSVVNKECGQQWMELIIKS
>comp10051_seq1_orf-4 [organism=Gnathostoma spinigerum] [moltype=protein]
HLAHELLAVYPGGYPLKYGNNLPSHRTLLCCNSFTLP
>comp10051_seq1_orf-5 [organism=Gnathostoma spinigerum] [moltype=protein]
RNVDTSLPRHQSPEGYHDVYTHIVRPSPCNKVIIVGHPFLV
>comp10051_seq1_orf-6 [organism=Gnathostoma spinigerum] [moltype=protein]
EVAEEVLSIAFVGSHLSNDPFTFYHFNLYAIVNVRHCLEVFVRLANFWSTCDKESVRHH
>comp10052_seq0_orf-1 [organism=Gnathostoma spinigerum] [moltype=protein]
LFSFTICLFHSFRSSIPHFIFITISVPFCYSIRSDYIHFILRTYK
>comp10053_seq0_orf-1 [organism=Gnathostoma spinigerum] [moltype=protein]
IDNKRIGVAPQFNSPQTITLTISTDHCTDRPTSSDQPELHSLSLQPQL
>comp10053_seq0_orf-2 [organism=Gnathostoma spinigerum] [moltype=protein]
IEFSTLLSLFRILFPIPTQKSLHPMLANGGTLAASSTPVSTSAILNGAATPTDFASLLVSGASSSAALESATAANPIAALNPLVGMNDAAALLGLSQLFAAQQQHSIVQQFHAAQQQSVQQQQQQQQQQQQQQ
>comp10054_seq0_orf-1 [organism=Gnathostoma spinigerum] [moltype=protein]
KQLQLSTTRKLQVQILNNKFWEDFLNFLNHVNSCHK
>comp10054_seq0_orf-2 [organism=Gnathostoma spinigerum] [moltype=protein]
IITSRTDMKIHSPSMYILFTIIIFEIINVFVQFWIHPFSWIFFHRISFAELTQMP
>comp10054_seq0_orf-3 [organism=Gnathostoma spinigerum] [moltype=protein]
CKQLSKLCWAIHRARILGKNGQHFIDIGSIKLPVMQNGDRSQKDSLTDRI
>comp10054_seq0_orf-4 [organism=Gnathostoma spinigerum] [moltype=protein]
GLRIYEFLRLDARFLLKTLEVILFITCMLIDDV
>comp10054_seq0_orf-5 [organism=Gnathostoma spinigerum] [moltype=protein]
IVPGTNDSCVHINYCRNIEHVRFCSFNNATA
>comp10054_seq0_orf-6 [organism=Gnathostoma spinigerum] [moltype=protein]
GLLVDQAQCWMAIMGQRIRMRYFLCIRDIIK
>comp10054_seq0_orf-7 [organism=Gnathostoma spinigerum] [moltype=protein]
FVKRILIANLTIIYCCIWLGTERCAGSFRKL
>comp10054_seq0_orf-8 [organism=Gnathostoma spinigerum] [moltype=protein]
CTQHSKQVLLSLEEYCALIRRNVNIHSIWWKIQIQNEHTILSSIVQLIDIVGYTT
>comp10054_seq0_orf-9 [organism=Gnathostoma spinigerum] [moltype=protein]
TYVTTQFYIIKGRVLSERNAVKRAYRFSGNILDDL
>comp10054_seq0_orf-10 [organism=Gnathostoma spinigerum] [moltype=protein]
[truncated: 424,161+ more rows]
