# Supplementary material for: Transcriptome and excretory–secretory proteome of infective-stage larvae of the nematode Gnathostoma spinigerum reveal potential immunodiagnostic targets for development
Source: Parasite. 2019 Jun 5;26:34. doi: 10.1051/parasite/2019033 (PMC6550564; doi:10.1051/parasite/2019033)
Supplement: Supplementary Tables — Supplementary Table S1: Statistical summary of raw read and detailed information of assembled transcript BLAST annotation (XLSX 9.7 MB). Supplementary Table S2: Predicted peptide sequences (XLSX 10 MB). Supplementary Table S3: Predicted peptide sequences (cont.) (XLSX 10 MB). Supplementary Table S4: Potential functional proteins among classical and non-classical excretory–secretory proteins from the advanced third-stage larvae of Gnathostoma spinigerum (aL3Gs) transcriptome (XLSX 290 KB). [file parasite180164-parasite-26-34-tables.zip › parasite180164-olm-tables/parasite180164-4-olm.xlsx]

## Sheet: classical proteins
Supplementary Table S4. Potential functional proteins among classical excretory–secretory proteins from the advanced third-stage larvae of Gnathostoma spinigerum (aL3Gs) transcriptome
ID	Length	Annotation	Percent.identity	Alignment.length	Mismatches	Gaps	Align.start	Align.end	Ref.start	Ref.end	E.value	Bit.score	Entry	Length.1	Gene.names	Cross.reference..UniGene.	Organism	Protein.names	Cross.reference..KEGG.	Cross.reference..eggNOG.	Gene.ontology..biological.process.	Gene.ontology..cellular.component.	Gene.ontology..molecular.function.	Gene.ontology.IDs	ORF	ORF.length..aa	CDD.identity..	CDD.annotation	name	Cmax	Cpos	Ymax	Ypos	Smax	Spos	Smean	D	X.	Dmaxcut	Networks.used	prediction	TM.No	Len	mTP	SP	other	Loc	RC
comp10271_seq0	760	tr|H3EGM9|H3EGM9_PRIPA	60.9	184	72	0	80	631	77	260	5.4e-57	223.8	H3EGM9	290	WBGene00098445		Pristionchus pacificus (Parasitic nematode)	Uncharacterized protein		KOG3979;ENOG410XT2T;		integral component of membrane [GO:0016021]		GO:0016021	comp10271_seq0_orf-2	77	45.45	DUF3402|pfam11882|Domain of unknown function (DUF3402). This domain is functionally uncharacterized. This domain is found in eukaryotes. This presumed domain is typically between 350 to 473 amino acids in length. This domain is found associated with pfam07923.	comp10271_seq0_orf-2	0.304	20	0.413	20	0.689	2	0.556	0.49	Y	0.45	SignalP-noTM	%pred NB(0): O 1 77	0	77	0.055	0.881	0.073	S	1
comp10394_seq0	671	tr|A0A1I7VBB2|A0A1I7VBB2_LOALO	41.7	223	39	1	1	669	85	216	2.7e-36	154.8	A0A1I7VBB2	306	LOAG_10096		Loa loa (Eye worm) (Filaria loa)	Uncharacterized protein	loa:LOAG_10096;		isoprenoid biosynthetic process [GO:0008299]		transferase activity [GO:0016740]	GO:0008299; GO:0016740	comp10394_seq0_orf-2	93	35.19	PRK07937|PRK07937|lipid-transfer protein; Provisional	comp10394_seq0_orf-2	0.391	26	0.539	21	0.893	17	0.753	0.624	Y	0.5	SignalP-TM	%pred NB(0): O 1 93	0	93	0.016	0.934	0.126	S	1
comp10394_seq1	671	tr|A0A1I7VBB2|A0A1I7VBB2_LOALO	41.7	223	39	1	1	669	85	216	2.7e-36	154.8	A0A1I7VBB2	306	LOAG_10096		Loa loa (Eye worm) (Filaria loa)	Uncharacterized protein	loa:LOAG_10096;		isoprenoid biosynthetic process [GO:0008299]		transferase activity [GO:0016740]	GO:0008299; GO:0016740	comp10394_seq1_orf-2	93	35.19	PRK07937|PRK07937|lipid-transfer protein; Provisional	comp10394_seq1_orf-2	0.39	26	0.536	21	0.903	17	0.745	0.62	Y	0.5	SignalP-TM	%pred NB(0): O 1 93	0	93	0.02	0.941	0.1	S	1
comp1050_seq1	4328	tr|A0A0N5CY20|A0A0N5CY20_THECL	93.9	163	10	0	1059	1547	1	163	1.4e-85	321.2	A0A0N5CY20	197			Thelazia callipaeda (Oriental eyeworm) (Parasitic nematode)	Uncharacterized protein					ATP binding [GO:0005524]	GO:0005524	comp1050_seq1_orf-8	148	52.63	chol_sulfatase|TIGR03417|choline-sulfatase.	comp1050_seq1_orf-8	0.594	22	0.681	22	0.924	10	0.777	0.733	Y	0.45	SignalP-noTM	%pred NB(0): O 1 148	0	148	0.016	0.987	0.028	S	1
comp11076_seq4	1740	tr|A0A183EWR6|A0A183EWR6_9BILA	64.9	97	34	0	1712	1422	5	101	1.1e-33	147.5	A0A183EWR6	179			Gongylonema pulchrum	Uncharacterized protein							comp11076_seq4_orf-4	76	32.69	PLN00136|PLN00136|silicon transporter; Provisional	comp11076_seq4_orf-4	0.298	19	0.427	19	0.723	7	0.593	0.516	Y	0.45	SignalP-noTM	%pred NB(0): O 1 76	0	76	0.028	0.947	0.1	S	1
comp11086_seq0	696	tr|A0A0B1T3F1|A0A0B1T3F1_OESDE	38.1	105	62	2	376	684	1	104	5.7e-13	77.4	A0A0B1T3F1	430	OESDEN_09523		Oesophagostomum dentatum (Nodular worm)	Zinc finger, C3HC4 type							comp11086_seq0_orf-3	108	52.27	RING-H2|cd16448|H2 subclass of RING (RING-H2) finger and its variants. RING finger is a specialized type of Zn-finger of 40 to 60 residues that binds two atoms of zinc. It is defined by the "cross-brace" motif that chelates zinc atoms by eight amino acid residues, typically Cys or His, arranged in a characteristic spacing. Canonical RING motifs have been categorized as two major subclasses, RING-…	comp11086_seq0_orf-3	0.766	24	0.673	24	0.883	20	0.592	0.629	Y	0.45	SignalP-noTM	%pred NB(0): O 1 108	0	108	0.011	0.922	0.225	S	2
comp11306_seq1	1814	tr|U1MKQ7|U1MKQ7_ASCSU	53.3	458	202	6	96	1454	26	476	1.1e-129	466.5	U1MKQ7	477	ASU_04685		Ascaris suum (Pig roundworm) (Ascaris lumbricoides)	Uncharacterized protein							comp11306_seq1_orf-4	74	42.11	PLP_IMCC1989|TIGR04422|putative PLP-dependent aminotransferase. Members of this family are PLP-dependent enzymes, probable aminotransferases of the DegT/DnrJ/EryC1/StrS. Members occur in some Leptospira have in their O-antigen biosynthesis regions and in a related cassette in gamma proteobacterium IMCC1989. [Cell envelope, Biosynthesis and degradation of surface polysaccharides and lipopolysaccha…	comp11306_seq1_orf-4	0.254	16	0.475	16	0.911	1	0.876	0.691	Y	0.45	SignalP-noTM	%pred NB(0): O 1 74	0	74	0.015	0.961	0.15	S	1
comp11518_seq0	986	tr|U1NHS6|U1NHS6_ASCSU	54.7	201	88	3	22	618	8	207	8.8e-60	233.4	U1NHS6	215	ASU_10921		Ascaris suum (Pig roundworm) (Ascaris lumbricoides)	Parasitic stage specific protein 1							comp11518_seq0_orf-1	212	48.57	PTB_CED-6|cd01273|Cell death protein 6 homolog (CED-6/GULP1) Phosphotyrosine-binding (PTB) domain. CED6 (also known as GULP1: engulfment adaptor PTB domain containing 1) is an adaptor protein involved in the specific recognition and engulfment of apoptotic cells. CED6 has been shown to interact with the cytoplasmic tail of another protein involved in the engulfment of apoptotic cells, CED1. CED6 …	comp11518_seq0_orf-1	0.738	20	0.743	20	0.827	9	0.753	0.749	Y	0.45	SignalP-noTM	%pred NB(0): O 1 212	0	212	0.013	0.942	0.143	S	2
comp11518_seq1	1086	tr|U1NHS6|U1NHS6_ASCSU	49.2	199	95	4	22	612	8	202	1.1e-47	193.4	U1NHS6	215	ASU_10921		Ascaris suum (Pig roundworm) (Ascaris lumbricoides)	Parasitic stage specific protein 1							comp11518_seq1_orf-1	183	48.57	PTB_CED-6|cd01273|Cell death protein 6 homolog (CED-6/GULP1) Phosphotyrosine-binding (PTB) domain. CED6 (also known as GULP1: engulfment adaptor PTB domain containing 1) is an adaptor protein involved in the specific recognition and engulfment of apoptotic cells. CED6 has been shown to interact with the cytoplasmic tail of another protein involved in the engulfment of apoptotic cells, CED1. CED6 …	comp11518_seq1_orf-1	0.738	20	0.743	20	0.827	9	0.753	0.749	Y	0.45	SignalP-noTM	%pred NB(0): O 1 183	0	183	0.013	0.942	0.143	S	2
comp11587_seq0	1187	tr|U6NPS9|U6NPS9_HAECO	44.9	49	25	1	939	793	991	1037	0.0031	45.8	U6NPS9	1042	HCOI_00312400		Haemonchus contortus (Barber pole worm)	Nidogen and EGF calcium-binding domain containing protein			cell-matrix adhesion [GO:0007160]	integral component of membrane [GO:0016021]	calcium ion binding [GO:0005509]	GO:0005509; GO:0007160; GO:0016021	comp11587_seq0_orf-1	92	35	PLN02499|PLN02499|glycerol-3-phosphate acyltransferase	comp11587_seq0_orf-1	0.345	18	0.44	18	0.68	9	0.565	0.508	Y	0.45	SignalP-noTM	%pred NB(0): O 1 92	0	92	0.239	0.564	0.111	S	4
comp11587_seq1	1187	tr|U6NPS9|U6NPS9_HAECO	44.9	49	25	1	939	793	991	1037	0.0031	45.8	U6NPS9	1042	HCOI_00312400		Haemonchus contortus (Barber pole worm)	Nidogen and EGF calcium-binding domain containing protein			cell-matrix adhesion [GO:0007160]	integral component of membrane [GO:0016021]	calcium ion binding [GO:0005509]	GO:0005509; GO:0007160; GO:0016021	comp11587_seq1_orf-1	92	35	PLN02499|PLN02499|glycerol-3-phosphate acyltransferase	comp11587_seq1_orf-1	0.345	18	0.44	18	0.68	9	0.565	0.508	Y	0.45	SignalP-noTM	%pred NB(0): O 1 92	0	92	0.239	0.564	0.111	S	4
comp11620_seq2	3230	tr|A0A0N5AG47|A0A0N5AG47_9BILA	47.3	74	37	2	1043	822	63	134	2.4e-13	80.9	A0A0N5AG47	152			Syphacia muris	Uncharacterized protein							comp11620_seq2_orf-5	84	72.73	PHZA_PHZB|pfam03284|Phenazine biosynthesis protein A/B.	comp11620_seq2_orf-5	0.329	26	0.442	26	0.737	22	0.6	0.527	Y	0.45	SignalP-noTM	%pred NB(0): O 1 84	0	84	0.126	0.903	0.035	S	2
comp12480_seq3	1048	tr|A0A0B2VR48|A0A0B2VR48_TOXCA	87	131	17	0	288	680	1	131	1.1e-63	246.5	A0A0B2VR48	256	Ets65A Tcan_13645		Toxocara canis (Canine roundworm)	DNA-binding protein D-ETS-3 (Fragment)				nucleus [GO:0005634]	sequence-specific DNA binding [GO:0043565]; transcription factor activity, sequence-specific DNA binding [GO:0003700]	GO:0003700; GO:0005634; GO:0043565	comp12480_seq3_orf-2	86	45.45	P-type_ATPase_APLT_Neo1-like|cd07541|Aminophospholipid translocases (APLTs), similar to Saccharomyces cerevisiae Neo1p and human putative APLT, ATP9B. Aminophospholipid translocases (APLTs), also known as type 4 P-type ATPases, act as a flippases, and translocate specific phospholipids from the exoplasmic leaflet to the cytoplasmic leaflet of biological membranes. The yeast Neo1 gene is an essent…	comp12480_seq3_orf-2	0.248	17	0.387	17	0.693	7	0.577	0.49	Y	0.45	SignalP-noTM	%pred NB(0): O 1 86	0	86	0.087	0.701	0.299	S	3
comp12608_seq0	1719	tr|A0A0N5AWE9|A0A0N5AWE9_9BILA	57.3	262	66	3	1704	1048	1	259	1.1e-68	263.8	A0A0N5AWE9	380			Syphacia muris	Uncharacterized protein					DNA binding [GO:0003677]; zinc ion binding [GO:0008270]	GO:0003677; GO:0008270	comp12608_seq0_orf-6	71	44.44	PRK12650|PRK12650|putative monovalent cation/H+ antiporter subunit A; Reviewed	comp12608_seq0_orf-6	0.206	34	0.374	21	0.921	9	0.815	0.612	Y	0.45	SignalP-noTM	%pred NB(0): O 1 71	0	71	0.042	0.915	0.108	S	1
comp1312_seq2	897	tr|A0A183CVR5|A0A183CVR5_9BILA	80.3	66	13	0	843	646	268	333	8.4e-25	117.1	A0A183CVR5	371			Gongylonema pulchrum	Uncharacterized protein			regulation of muscle contraction [GO:0006937]	troponin complex [GO:0005861]		GO:0005861; GO:0006937	comp1312_seq2_orf-3	95	45.45	COG3489|COG3489|Predicted periplasmic lipoprotein [Function unknown].	comp1312_seq2_orf-3	0.19	20	0.383	20	0.855	2	0.759	0.586	Y	0.45	SignalP-noTM	%pred NB(0): O 1 95	0	95	0.397	0.837	0.015	S	3
comp1312_seq3	897	tr|A0A183CVR5|A0A183CVR5_9BILA	78.8	66	14	0	843	646	268	333	5.4e-24	114.4	A0A183CVR5	371			Gongylonema pulchrum	Uncharacterized protein			regulation of muscle contraction [GO:0006937]	troponin complex [GO:0005861]		GO:0005861; GO:0006937	comp1312_seq3_orf-3	95	45.45	COG3489|COG3489|Predicted periplasmic lipoprotein [Function unknown].	comp1312_seq3_orf-3	0.19	20	0.383	20	0.855	2	0.759	0.586	Y	0.45	SignalP-noTM	%pred NB(0): O 1 95	0	95	0.397	0.837	0.015	S	3
comp13241_seq0	2450	tr|A0A183ECD9|A0A183ECD9_9BILA	35.2	108	67	3	890	576	541	648	7.2e-10	68.9	A0A183ECD9	654			Gongylonema pulchrum	Uncharacterized protein							comp13241_seq0_orf-2	74	66.67	PRK13822|PRK13822|conjugal transfer coupling protein TraG; Provisional	comp13241_seq0_orf-2	0.305	18	0.449	18	0.773	14	0.653	0.56	Y	0.45	SignalP-noTM	%pred NB(0): O 1 74	0	74	0.122	0.908	0.03	S	2
comp13270_seq0	891	tr|A0A0N4VCV9|A0A0N4VCV9_ENTVE	40.6	212	95	8	271	891	116	301	1.2e-28	129.8	A0A0N4VCV9	437			Enterobius vermicularis (Human pinworm)	Uncharacterized protein							comp13270_seq0_orf-1	295	36.54	PRK00341|PRK00341|hypothetical protein; Provisional	comp13270_seq0_orf-1	0.239	28	0.384	28	0.86	9	0.607	0.504	Y	0.45	SignalP-noTM	%pred NB(0): O 1 295	0	295	0.063	0.758	0.1	S	2
comp13323_seq1	1535	tr|A0A183U5Q5|A0A183U5Q5_TOXCA	40.2	234	77	3	85	786	6	176	1.7e-41	173.3	A0A183U5Q5	182			Toxocara canis (Canine roundworm)	Uncharacterized protein			metabolic process [GO:0008152]		catalytic activity [GO:0003824]	GO:0003824; GO:0008152	comp13323_seq1_orf-2	139	48.15	LC-FACS_euk|cd05927|Eukaryotic long-chain fatty acid CoA synthetase (LC-FACS). The members of this family are eukaryotic fatty acid CoA synthetases that activate fatty acids with chain lengths of 12 to 20. LC-FACS catalyzes the formation of fatty acyl-CoA in a two-step reaction: the formation of a fatty acyl-AMP molecule as an intermediate, and the formation of a fatty acyl-CoA. This is a require…	comp13323_seq1_orf-2	0.62	21	0.642	21	0.838	14	0.651	0.647	Y	0.45	SignalP-noTM	%pred NB(0): O 1 139	0	139	0.033	0.84	0.245	S	3
comp14254_seq2	1578	tr|A0A0N4W6Q1|A0A0N4W6Q1_HAEPC	44	91	46	2	112	381	21	107	6.7e-09	65.1	A0A0N4W6Q1	129			Haemonchus placei (Barber's pole worm)	Uncharacterized protein				integral component of membrane [GO:0016021]		GO:0016021	comp14254_seq2_orf-2	74	34.88	PLN02735|PLN02735|carbamoyl-phosphate synthase	comp14254_seq2_orf-2	0.134	18	0.305	18	0.794	2	0.681	0.508	Y	0.45	SignalP-noTM	%pred NB(0): O 1 74	0	74	0.238	0.6	0.065	S	4
comp14385_seq0	538	tr|A0A158R4R4|A0A158R4R4_9BILA	29.8	178	19	1	3	536	180	251	6.8e-14	80.1	A0A158R4R4	734			Syphacia muris	Uncharacterized protein			steroid hormone mediated signaling pathway [GO:0043401]; transcription, DNA-templated [GO:0006351]	nucleus [GO:0005634]	sequence-specific DNA binding [GO:0043565]; transcription factor activity, sequence-specific DNA binding [GO:0003700]; zinc ion binding [GO:0008270]	GO:0003700; GO:0005634; GO:0006351; GO:0008270; GO:0043401; GO:0043565	comp14385_seq0_orf-1	70	35.14	PRK03968|PRK03968|DNA primase large subunit; Validated	comp14385_seq0_orf-1	0.154	28	0.331	15	0.868	11	0.761	0.563	Y	0.45	SignalP-noTM	%pred NB(0): O 1 70	0	70	0.161	0.626	0.229	S	4
comp14385_seq1	538	tr|A0A158R4R4|A0A158R4R4_9BILA	29.8	178	19	1	3	536	180	251	6.8e-14	80.1	A0A158R4R4	734			Syphacia muris	Uncharacterized protein			steroid hormone mediated signaling pathway [GO:0043401]; transcription, DNA-templated [GO:0006351]	nucleus [GO:0005634]	sequence-specific DNA binding [GO:0043565]; transcription factor activity, sequence-specific DNA binding [GO:0003700]; zinc ion binding [GO:0008270]	GO:0003700; GO:0005634; GO:0006351; GO:0008270; GO:0043401; GO:0043565	comp14385_seq1_orf-1	70	35.14	PRK03968|PRK03968|DNA primase large subunit; Validated	comp14385_seq1_orf-1	0.154	28	0.331	15	0.868	11	0.761	0.563	Y	0.45	SignalP-noTM	%pred NB(0): O 1 70	0	70	0.161	0.626	0.229	S	4
comp146_seq0	1234	tr|F1LG83|F1LG83_ASCSU	68.3	189	57	2	469	1032	14	200	6.7e-65	250.8	F1LG83	200			Ascaris suum (Pig roundworm) (Ascaris lumbricoides)	Nucleoside diphosphate kinase (EC 2.7.4.6) (Fragment)			CTP biosynthetic process [GO:0006241]; GTP biosynthetic process [GO:0006183]; UTP biosynthetic process [GO:0006228]		ATP binding [GO:0005524]; nucleoside diphosphate kinase activity [GO:0004550]	GO:0004550; GO:0005524; GO:0006183; GO:0006228; GO:0006241	comp146_seq0_orf-2	195	68.03	PTZ00093|PTZ00093|nucleoside diphosphate kinase, cytosolic; Provisional	comp146_seq0_orf-2	0.368	24	0.59	24	0.984	17	0.942	0.78	Y	0.45	SignalP-noTM	%pred NB(0): O 1 195	0	195	0.011	0.981	0.059	S	1
comp14760_seq0	632	tr|F1KR09|F1KR09_ASCSU	84.2	76	12	0	4	231	877	952	3.6e-30	134.4	F1KR09	1451			Ascaris suum (Pig roundworm) (Ascaris lumbricoides)	Protein patched 1				integral component of membrane [GO:0016021]		GO:0016021	comp14760_seq0_orf-1	80	39.47	2A060602|TIGR00918|The Eukaryotic (Putative) Sterol Transporter (EST) Family.	comp14760_seq0_orf-1	0.391	24	0.537	24	0.95	2	0.746	0.65	Y	0.45	SignalP-noTM	%pred NB(0): O 1 80	0	80	0.031	0.943	0.088	S	1
comp14760_seq1	632	tr|F1KR09|F1KR09_ASCSU	84.2	76	12	0	4	231	877	952	3.6e-30	134.4	F1KR09	1451			Ascaris suum (Pig roundworm) (Ascaris lumbricoides)	Protein patched 1				integral component of membrane [GO:0016021]		GO:0016021	comp14760_seq1_orf-1	80	39.47	2A060602|TIGR00918|The Eukaryotic (Putative) Sterol Transporter (EST) Family.	comp14760_seq1_orf-1	0.391	24	0.537	24	0.95	2	0.746	0.65	Y	0.45	SignalP-noTM	%pred NB(0): O 1 80	0	80	0.031	0.943	0.088	S	1
comp14890_seq0	769	tr|A0A1I8CBD0|A0A1I8CBD0_9BILA	30.9	136	83	4	181	558	124	258	1.1e-12	76.6	A0A1I8CBD0	361			Rhabditophanes sp. KR3021	Uncharacterized protein							comp14890_seq0_orf-1	200	33.33	PLN02203|PLN02203|aldehyde dehydrogenase	comp14890_seq0_orf-1	0.678	28	0.72	28	0.874	10	0.763	0.743	Y	0.45	SignalP-noTM	%pred NB(0): O 1 200	0	200	0.052	0.793	0.09	S	2
comp14890_seq1	769	tr|A0A1I8CBD0|A0A1I8CBD0_9BILA	30.1	136	84	4	181	558	124	258	1.6e-11	72.8	A0A1I8CBD0	361			Rhabditophanes sp. KR3021	Uncharacterized protein							comp14890_seq1_orf-1	200	33.33	PLN02203|PLN02203|aldehyde dehydrogenase	comp14890_seq1_orf-1	0.678	28	0.72	28	0.874	10	0.763	0.743	Y	0.45	SignalP-noTM	%pred NB(0): O 1 200	0	200	0.051	0.762	0.095	S	2
comp1510_seq0	1965	tr|F1L8N6|F1L8N6_ASCSU	96.3	436	16	0	112	1419	1	436	9.8e-244	845.5	F1L8N6	436			Ascaris suum (Pig roundworm) (Ascaris lumbricoides)	26S protease regulatory subunit 7 (Fragment)			protein catabolic process [GO:0030163]	cytoplasm [GO:0005737]	ATP binding [GO:0005524]; peptidase activity [GO:0008233]	GO:0005524; GO:0005737; GO:0008233; GO:0030163	comp1510_seq0_orf-1	473	53.47	RPT1|COG1222|ATP-dependent 26S proteasome regulatory subunit [Posttranslational modification, protein turnover, chaperones].	comp1510_seq0_orf-1	0.153	22	0.348	19	0.929	12	0.842	0.615	Y	0.45	SignalP-noTM	%pred NB(0): O 1 473	0	473	0.185	0.83	0.041	S	2
comp1510_seq1	1966	tr|F1L8N6|F1L8N6_ASCSU	96.3	436	16	0	112	1419	1	436	9.8e-244	845.5	F1L8N6	436			Ascaris suum (Pig roundworm) (Ascaris lumbricoides)	26S protease regulatory subunit 7 (Fragment)			protein catabolic process [GO:0030163]	cytoplasm [GO:0005737]	ATP binding [GO:0005524]; peptidase activity [GO:0008233]	GO:0005524; GO:0005737; GO:0008233; GO:0030163	comp1510_seq1_orf-1	473	53.47	RPT1|COG1222|ATP-dependent 26S proteasome regulatory subunit [Posttranslational modification, protein turnover, chaperones].	comp1510_seq1_orf-1	0.153	22	0.348	19	0.929	12	0.842	0.615	Y	0.45	SignalP-noTM	%pred NB(0): O 1 473	0	473	0.185	0.83	0.041	S	2
comp15395_seq1	894	tr|U1NXS4|U1NXS4_ASCSU	70.8	65	19	0	112	306	107	171	2.8e-20	102.1	U1NXS4	262	ASU_03966		Ascaris suum (Pig roundworm) (Ascaris lumbricoides)	Electron transfer flavoprotein subunit beta					electron carrier activity [GO:0009055]	GO:0009055	comp15395_seq1_orf-1	92	46.67	FixA|COG2086|Electron transfer flavoprotein, alpha and beta subunits [Energy production and conversion].	comp15395_seq1_orf-1	0.143	19	0.316	19	0.781	10	0.697	0.522	Y	0.45	SignalP-noTM	%pred NB(0): O 1 92	0	92	0.048	0.889	0.122	S	2
comp15739_seq2	781	tr|U4PRX8|U4PRX8_CAEEL	74.4	39	9	1	3	119	10	47	8.1e-08	60.5	U4PRX8	589	CELE_Y41D4A.4 Y41D4A.4	Cel.12040;	Caenorhabditis elegans	Transmembrane 9 superfamily member		KOG1277;ENOG410XSVB;		integral component of membrane [GO:0016021]		GO:0016021	comp15739_seq2_orf-2	73	45.45	bifunctional_CYPOR|cd06206|These bifunctional proteins fuse N-terminal cytochrome p450 with a cytochrome p450 reductase (CYPOR). NADPH cytochrome p450 reductase serves as an electron donor in several oxygenase systems and is a component of nitric oxide synthases and methionine synthase reductases. CYPOR transfers two electrons from NADPH to the heme of cytochrome p450 via FAD and FMN. Ferredoxin-…	comp15739_seq2_orf-2	0.65	32	0.68	32	0.841	26	0.713	0.698	Y	0.45	SignalP-noTM	%pred NB(0): i 1 73	0	73	0.231	0.739	0.033	S	3
comp1609_seq7	5765	tr|A0A0N5AH57|A0A0N5AH57_9BILA	42.3	366	139	9	168	1196	9	325	2.3e-35	154.8	A0A0N5AH57	824			Syphacia muris	Uncharacterized protein					RNA binding [GO:0003723]	GO:0003723	comp1609_seq7_orf-13	105	58.82	DUF2656|pfam10847|Protein of unknown function (DUF2656). This bacterial family of proteins has no known function.	comp1609_seq7_orf-13	0.321	36	0.345	17	0.777	4	0.666	0.518	Y	0.45	SignalP-noTM	%pred NB(0): O 1 105	0	105	0.176	0.927	0.04	S	2
comp1609_seq8	5765	tr|A0A0N5AH57|A0A0N5AH57_9BILA	42.3	366	139	9	168	1196	9	325	2.3e-35	154.8	A0A0N5AH57	824			Syphacia muris	Uncharacterized protein					RNA binding [GO:0003723]	GO:0003723	comp1609_seq8_orf-13	105	58.82	DUF2656|pfam10847|Protein of unknown function (DUF2656). This bacterial family of proteins has no known function.	comp1609_seq8_orf-13	0.321	36	0.345	17	0.777	4	0.666	0.518	Y	0.45	SignalP-noTM	%pred NB(0): O 1 105	0	105	0.176	0.927	0.04	S	2
comp16470_seq0	344	tr|A0A182DZ85|A0A182DZ85_ONCOC	68.5	89	28	0	76	342	15	103	3.9e-31	136.7	A0A182DZ85	215			Onchocerca ochengi (Filarial nematode worm)	Uncharacterized protein					acid phosphatase activity [GO:0003993]	GO:0003993	comp16470_seq0_orf-1	114	36.9	HP_HAP_like|cd07061|Histidine phosphatase domain found in histidine acid phosphatases and phytases; contains a His residue which is phosphorylated during the reaction. Catalytic domain of HAP (histidine acid phosphatases) and phytases (myo-inositol hexakisphosphate phosphohydrolases). The conserved catalytic core of this domain contains a His residue which is phosphorylated in the reaction. Funct…	comp16470_seq0_orf-1	0.309	19	0.532	19	0.968	4	0.915	0.739	Y	0.45	SignalP-noTM	%pred NB(0): O 1 114	0	114	0.049	0.914	0.049	S	1
comp16637_seq1	1037	tr|A0A183EEU9|A0A183EEU9_9BILA	56.9	72	31	0	775	990	4	75	4.5e-14	81.6	A0A183EEU9	202			Gongylonema pulchrum	Uncharacterized protein				integral component of membrane [GO:0016021]		GO:0016021	comp16637_seq1_orf-1	71	37.5	Alginate_lyase|pfam05426|Alginate lyase. This family contains several bacterial alginate lyase proteins. Alginate is a family of 1-4-linked copolymers of beta -D-mannuronic acid (M) and alpha -L-guluronic acid (G). It is produced by brown algae and by some bacteria belonging to the genera Azotobacter and Pseudomonas. Alginate lyases catalyze the depolymerization of alginates by beta -elimination,…	comp16637_seq1_orf-1	0.575	19	0.562	19	0.789	16	0.546	0.553	Y	0.45	SignalP-noTM	%pred NB(0): O 1 71	0	71	0.057	0.6	0.224	S	4
comp16964_seq0	1474	tr|U1M3V4|U1M3V4_ASCSU	69.5	394	117	1	16	1197	1	391	3.6e-158	560.8	U1M3V4	625	ASU_14571		Ascaris suum (Pig roundworm) (Ascaris lumbricoides)	Cre-eff-1 protein				integral component of membrane [GO:0016021]		GO:0016021	comp16964_seq0_orf-1	408	63.37	EFF-AFF|pfam14884|Type I membrane glycoproteins cell-cell fusogen. EFF-AFF was first identified when EFF1 mutants were found to block cell fusion in all epidermal and vulval epithelia in the worm. However, fusion between the anchor cell and the utse syncytium that establishes a continuous uterine-vulval tube proceeds normally in eff-1 mutants and thus Aff1 was established as necessary for this an…	comp16964_seq0_orf-1	0.545	29	0.701	29	0.964	8	0.904	0.811	Y	0.45	SignalP-noTM	%pred NB(0): O 1 408	0	408	0.047	0.965	0.022	S	1
comp16964_seq1	1473	tr|U1M3V4|U1M3V4_ASCSU	76.4	360	85	0	392	1471	124	483	1.7e-163	578.6	U1M3V4	625	ASU_14571		Ascaris suum (Pig roundworm) (Ascaris lumbricoides)	Cre-eff-1 protein				integral component of membrane [GO:0016021]		GO:0016021	comp16964_seq1_orf-1	145	55.56	EFF-AFF|pfam14884|Type I membrane glycoproteins cell-cell fusogen. EFF-AFF was first identified when EFF1 mutants were found to block cell fusion in all epidermal and vulval epithelia in the worm. However, fusion between the anchor cell and the utse syncytium that establishes a continuous uterine-vulval tube proceeds normally in eff-1 mutants and thus Aff1 was established as necessary for this an…	comp16964_seq1_orf-1	0.545	29	0.701	29	0.964	8	0.904	0.811	Y	0.45	SignalP-noTM	%pred NB(0): O 1 145	0	145	0.047	0.965	0.022	S	1
comp17085_seq0	2323	tr|U1NTW2|U1NTW2_ASCSU	41.8	419	201	12	568	1767	163	557	9e-71	271.2	U1NTW2	571	ASU_04008		Ascaris suum (Pig roundworm) (Ascaris lumbricoides)	M-phase inducer phosphatase			positive regulation of cell cycle G2/M phase transition [GO:1902751]	intracellular [GO:0005622]	protein tyrosine phosphatase activity [GO:0004725]	GO:0004725; GO:0005622; GO:1902751	comp17085_seq0_orf-2	95	42.86	PLN00180|PLN00180|NDF6 (NDH-dependent flow 6); Provisional	comp17085_seq0_orf-2	0.672	27	0.54	27	0.638	8	0.455	0.494	Y	0.45	SignalP-noTM	%pred NB(0): O 1 95	0	95	0.015	0.952	0.13	S	1
comp17085_seq1	2485	tr|U1NTW2|U1NTW2_ASCSU	41.8	419	201	12	730	1929	163	557	9.6e-71	271.2	U1NTW2	571	ASU_04008		Ascaris suum (Pig roundworm) (Ascaris lumbricoides)	M-phase inducer phosphatase			positive regulation of cell cycle G2/M phase transition [GO:1902751]	intracellular [GO:0005622]	protein tyrosine phosphatase activity [GO:0004725]	GO:0004725; GO:0005622; GO:1902751	comp17085_seq1_orf-2	95	42.86	PLN00180|PLN00180|NDF6 (NDH-dependent flow 6); Provisional	comp17085_seq1_orf-2	0.672	27	0.54	27	0.638	8	0.455	0.494	Y	0.45	SignalP-noTM	%pred NB(0): O 1 95	0	95	0.015	0.952	0.13	S	1
comp1720_seq1	1882	tr|A0A0N4VFP4|A0A0N4VFP4_ENTVE	47.4	57	15	1	1196	1071	465	521	9.1e-05	51.6	A0A0N4VFP4	550			Enterobius vermicularis (Human pinworm)	Uncharacterized protein			copper ion transport [GO:0006825]	mitochondrial intermembrane space [GO:0005758]	copper chaperone activity [GO:0016531]	GO:0005758; GO:0006825; GO:0016531	comp1720_seq1_orf-3	90	41.67	PHA03083|PHA03083|poxvirus myristoylprotein; Provisional	comp1720_seq1_orf-3	0.174	30	0.357	24	0.837	19	0.755	0.572	Y	0.45	SignalP-noTM	%pred NB(0): i 1 90	0	90	0.009	0.957	0.179	S	2
comp1752_seq0	2042	tr|A0A182E7U2|A0A182E7U2_ONCOC	50.6	494	167	7	235	1713	350	767	1.4e-123	446.4	A0A182E7U2	768			Onchocerca ochengi (Filarial nematode worm)	Uncharacterized protein			vacuolar proton-transporting V-type ATPase complex assembly [GO:0070072]	cytoplasm [GO:0005737]; integral component of membrane [GO:0016021]		GO:0005737; GO:0016021; GO:0070072	comp1752_seq0_orf-1	499	42.61	PDCD2_C|pfam04194|Programmed cell death protein 2, C-terminal putative domain.	comp1752_seq0_orf-1	0.19	20	0.411	20	0.944	12	0.882	0.666	Y	0.45	SignalP-noTM	%pred NB(0): O 1 499	0	499	0.133	0.927	0.03	S	2
comp1752_seq1	2141	tr|A0A182E7U2|A0A182E7U2_ONCOC	50.6	494	167	7	334	1812	350	767	1.4e-123	446.4	A0A182E7U2	768			Onchocerca ochengi (Filarial nematode worm)	Uncharacterized protein			vacuolar proton-transporting V-type ATPase complex assembly [GO:0070072]	cytoplasm [GO:0005737]; integral component of membrane [GO:0016021]		GO:0005737; GO:0016021; GO:0070072	comp1752_seq1_orf-2	499	42.61	PDCD2_C|pfam04194|Programmed cell death protein 2, C-terminal putative domain.	comp1752_seq1_orf-2	0.19	20	0.411	20	0.944	12	0.882	0.666	Y	0.45	SignalP-noTM	%pred NB(0): O 1 499	0	499	0.133	0.927	0.03	S	2
comp1760_seq0	847	tr|A0A0N4T201|A0A0N4T201_BRUPA	40.7	113	67	0	667	329	24	136	5.5e-18	94.4	A0A0N4T201	141			Brugia pahangi (Filarial nematode worm)	Uncharacterized protein							comp1760_seq0_orf-1	91	36	PRK11302|PRK11302|DNA-binding transcriptional regulator HexR; Provisional	comp1760_seq0_orf-1	0.165	19	0.322	19	0.828	17	0.616	0.481	Y	0.45	SignalP-noTM	%pred NB(0): O 1 91	0	91	0.39	0.594	0.025	S	4
comp17769_seq1	1924	tr|A0A0M3JVJ1|A0A0M3JVJ1_ANISI	34.6	463	255	16	118	1398	28	478	1.8e-56	223.4	A0A0M3JVJ1	479			Anisakis simplex (Herring worm)	Uncharacterized protein				extracellular region [GO:0005576]	growth factor activity [GO:0008083]	GO:0005576; GO:0008083	comp17769_seq1_orf-1	460	36.63	TGF_beta|pfam00019|Transforming growth factor beta like domain.	comp17769_seq1_orf-1	0.257	25	0.465	25	0.932	17	0.849	0.672	Y	0.45	SignalP-noTM	%pred NB(0): O 1 460	0	460	0.084	0.88	0.026	S	2
comp18192_seq0	2968	tr|F1KSF5|F1KSF5_ASCSU	58.5	972	396	3	67	2967	26	995	0	1242.3	F1KSF5	1165			Ascaris suum (Pig roundworm) (Ascaris lumbricoides)	Neurexin-4				integral component of membrane [GO:0016021]		GO:0016021	comp18192_seq0_orf-1	989	29.29	PLN03221|PLN03221|rapid alkalinization factor 23; Provisional	comp18192_seq0_orf-1	0.417	23	0.478	23	0.771	16	0.584	0.52	Y	0.5	SignalP-TM	%pred NB(0): O 1 989	0	989	0.028	0.96	0.072	S	1
comp18356_seq0	1312	tr|A0A016WRN0|A0A016WRN0_9BILA	26.3	338	213	9	358	1308	49	371	1.1e-17	94	A0A016WRN0	380	Acey_s0560.g3463 Y032_0560g3463		Ancylostoma ceylanicum	Uncharacterized protein							comp18356_seq0_orf-5	75	50	PRK09456|PRK09456|?-D-glucose-1-phosphatase; Provisional	comp18356_seq0_orf-5	0.225	26	0.382	22	0.884	3	0.768	0.591	Y	0.45	SignalP-noTM	%pred NB(0): O 1 75	0	75	0.168	0.837	0.042	S	2
comp18745_seq0	784	tr|A0A0N4UG86|A0A0N4UG86_DRAME	34.8	66	43	0	202	399	41	106	4.3e-09	64.7	A0A0N4UG86	106			Dracunculus medinensis (Guinea worm)	Uncharacterized protein							comp18745_seq0_orf-1	121	58.82	PRK01109|PRK01109|ATP-dependent DNA ligase; Provisional	comp18745_seq0_orf-1	0.179	26	0.375	26	0.942	17	0.788	0.598	Y	0.45	SignalP-noTM	%pred NB(0): O 1 121	0	121	0.026	0.933	0.081	S	1
comp19037_seq0	1175	tr|A0A0B2VNS0|A0A0B2VNS0_TOXCA	36.6	172	81	5	8	505	1	150	1.9e-16	89.7	A0A0B2VNS0	216	Scrt1 Tcan_10710		Toxocara canis (Canine roundworm)	Transcriptional repressor scratch 1					nucleic acid binding [GO:0003676]	GO:0003676	comp19037_seq0_orf-1	75	45.83	DUF1100|pfam06500|Alpha/beta hydrolase of unknown function (DUF1100). This family consists of several hypothetical bacterial proteins of unknown function. Members of this family have an alpha/beta hydrolase fold.	comp19037_seq0_orf-1	0.298	24	0.465	24	0.881	7	0.725	0.606	Y	0.45	SignalP-noTM	%pred NB(0): O 1 75	0	75	0.136	0.772	0.05	S	2
comp1959_seq0	2842	tr|A0A0B2VJ15|A0A0B2VJ15_TOXCA	74	561	139	5	106	1782	43	598	7.7e-250	866.3	A0A0B2VJ15	663	Tcan_10905		Toxocara canis (Canine roundworm)	Arylsulfatase			metabolic process [GO:0008152]		sulfuric ester hydrolase activity [GO:0008484]	GO:0008152; GO:0008484	comp1959_seq0_orf-1	623	53.09	spARS_like|cd16160|sea urchin arylsulfatase-like. This family includes sea urchin arylsulfatase and its homologous proteins. Sulfatases catalyze the hydrolysis of sulfate esters from wide range of substrates, including steroids, carbohydrates and proteins. Sulfate esters may be formed from various alcohols and amines. The biological roles of sulfatase includes the cycling of sulfur in the environ…	comp1959_seq0_orf-1	0.357	24	0.576	24	0.972	17	0.928	0.766	Y	0.45	SignalP-noTM	%pred NB(0): O 1 623	0	623	0.017	0.966	0.044	S	1
comp1959_seq3	3949	tr|A0A0B2VJ15|A0A0B2VJ15_TOXCA	74	561	139	5	106	1782	43	598	1.1e-249	866.3	A0A0B2VJ15	663	Tcan_10905		Toxocara canis (Canine roundworm)	Arylsulfatase			metabolic process [GO:0008152]		sulfuric ester hydrolase activity [GO:0008484]	GO:0008152; GO:0008484	comp1959_seq3_orf-1	607	53.09	spARS_like|cd16160|sea urchin arylsulfatase-like. This family includes sea urchin arylsulfatase and its homologous proteins. Sulfatases catalyze the hydrolysis of sulfate esters from wide range of substrates, including steroids, carbohydrates and proteins. Sulfate esters may be formed from various alcohols and amines. The biological roles of sulfatase includes the cycling of sulfur in the environ…	comp1959_seq3_orf-1	0.357	24	0.576	24	0.972	17	0.928	0.766	Y	0.45	SignalP-noTM	%pred NB(0): O 1 607	0	607	0.017	0.966	0.044	S	1
comp19902_seq0	1289	tr|J9EWH1|J9EWH1_WUCBA	65.2	46	16	0	1013	876	382	427	2.9e-10	69.3	J9EWH1	493	WUBG_07571		Wuchereria bancrofti	Uncharacterized protein					RNA binding [GO:0003723]	GO:0003723	comp19902_seq0_orf-3	112	35	PLN02722|PLN02722|indole-3-acetamide amidohydrolase	comp19902_seq0_orf-3	0.408	23	0.501	23	0.768	6	0.616	0.563	Y	0.45	SignalP-noTM	%pred NB(0): O 1 112	0	112	0.058	0.881	0.064	S	1
comp19902_seq1	1289	tr|J9EWH1|J9EWH1_WUCBA	65.2	46	16	0	1013	876	382	427	2.9e-10	69.3	J9EWH1	493	WUBG_07571		Wuchereria bancrofti	Uncharacterized protein					RNA binding [GO:0003723]	GO:0003723	comp19902_seq1_orf-3	112	35	PLN02722|PLN02722|indole-3-acetamide amidohydrolase	comp19902_seq1_orf-3	0.408	23	0.501	23	0.768	6	0.616	0.563	Y	0.45	SignalP-noTM	%pred NB(0): O 1 112	0	112	0.057	0.872	0.067	S	1
comp200_seq11	878	tr|A0A183D5T8|A0A183D5T8_9BILA	55.7	158	66	2	774	307	17	172	2.9e-46	188.3	A0A183D5T8	176			Gongylonema pulchrum	Uncharacterized protein							comp200_seq11_orf-1	88	51.85	PRK10054|PRK10054|putative transporter; Provisional	comp200_seq11_orf-1	0.148	23	0.339	23	0.911	8	0.778	0.576	Y	0.45	SignalP-noTM	%pred NB(0): O 1 88	0	88	0.523	0.572	0.02	S	5
comp20445_seq0	317	tr|A0A016T8K0|A0A016T8K0_9BILA	45.3	106	57	1	317	3	590	695	1.2e-21	105.1	A0A016T8K0	824	Acey_s0126.g1315 Y032_0126g1315		Ancylostoma ceylanicum	Uncharacterized protein							comp20445_seq0_orf-1	81	62.5	DUF673|pfam05054|Protein of unknown function (DUF673). Family of uncharacterized viral proteins.	comp20445_seq0_orf-1	0.335	18	0.538	18	0.929	5	0.846	0.704	Y	0.45	SignalP-noTM	%pred NB(0): O 1 81	0	81	0.24	0.819	0.029	S	3
comp20757_seq0	622	tr|F1KXL2|F1KXL2_ASCSU	48.4	124	64	0	94	465	615	738	4.9e-24	114	F1KXL2	763			Ascaris suum (Pig roundworm) (Ascaris lumbricoides)	MutS protein him-14			mismatch repair [GO:0006298]		ATP binding [GO:0005524]; mismatched DNA binding [GO:0030983]	GO:0005524; GO:0006298; GO:0030983	comp20757_seq0_orf-1	136	33.72	ABC_MSH2_euk|cd03285|ATP-binding cassette domain of eukaryotic MutS2 homolog. The MutS protein initiates DNA mismatch repair by recognizing mispaired and unpaired bases embedded in duplex DNA and activating endo- and exonucleases to remove the mismatch. Members of the MutS family possess C-terminal domain with a conserved ATPase activity that belongs to the ATP binding cassette (ABC) superfamily.…	comp20757_seq0_orf-1	0.222	19	0.41	19	0.858	3	0.755	0.597	Y	0.45	SignalP-noTM	%pred NB(0): O 1 136	0	136	0.035	0.928	0.117	S	1
comp20829_seq1	1900	tr|A0A0B2UX20|A0A0B2UX20_TOXCA	47.9	585	248	6	1812	226	16	599	2e-145	518.8	A0A0B2UX20	601	dpy-18 Tcan_13037		Toxocara canis (Canine roundworm)	Prolyl 4-hydroxylase subunit alpha-1				endoplasmic reticulum [GO:0005783]	iron ion binding [GO:0005506]; L-ascorbic acid binding [GO:0031418]; oxidoreductase activity, acting on single donors with incorporation of molecular oxygen, incorporation of two atoms of oxygen [GO:0016702]; procollagen-proline 4-dioxygenase activity [GO:0004656]	GO:0004656; GO:0005506; GO:0005783; GO:0016702; GO:0031418	comp20829_seq1_orf-1	333	53.57	met_CoM_red_C|TIGR03264|methyl-coenzyme M reductase I operon protein C. Members of this protein family are protein C, a non-structural protein, of the operon for methyl coenzyme M reductase, also called coenzyme-B sulfoethylthiotransferase (EC 2.8.4.1). That enzyme, with alpha, beta, and gamma subunits, catalyzes the last step in methanogenesis; it has several modified sites, so accessory protein…	comp20829_seq1_orf-1	0.371	22	0.454	22	0.785	2	0.548	0.505	Y	0.45	SignalP-noTM	%pred NB(0): O 1 333	0	333	0.417	0.568	0.056	S	5
comp2123_seq1	1675	tr|A0A0D8Y7X8|A0A0D8Y7X8_DICVI	44.9	207	100	2	1397	777	1	193	7.2e-46	188	A0A0D8Y7X8	207	DICVIV_03196		Dictyocaulus viviparus (Bovine lungworm)	PRELI-like family protein							comp2123_seq1_orf-4	71	72.73	CuRO_2_CuNIR|cd04208|Cupredoxin domain 2 of Copper-containing nitrite reductase. Copper-containing nitrite reductase (CuNIR), which catalyzes the reduction of NO2- to NO, is the key enzyme in the denitrification process in denitrifying bacteria. CuNIR contains at least one type 1 copper center and a type 2 copper center in the protein. The type 2 copper center of a copper nitrite reductase is the…	comp2123_seq1_orf-4	0.788	22	0.802	22	0.898	14	0.816	0.81	Y	0.45	SignalP-noTM	%pred NB(0): O 1 71	0	71	0.009	0.976	0.099	S	1
comp2223_seq4	1645	tr|A0A0B2UZ45|A0A0B2UZ45_TOXCA	64.9	114	37	3	190	528	1227	1338	2.2e-31	139.8	A0A0B2UZ45	1338	HNRNPH2 Tcan_07349		Toxocara canis (Canine roundworm)	Heterogeneous nuclear ribonucleoprotein H2 (Fragment)				intracellular ribonucleoprotein complex [GO:0030529]; viral nucleocapsid [GO:0019013]	RNA binding [GO:0003723]	GO:0003723; GO:0019013; GO:0030529	comp2223_seq4_orf-1	146	57.14	RRM3_hnRNPH_CRSF1_like|cd12506|RNA recognition motif 3 in heterogeneous nuclear ribonucleoprotein hnRNP H protein family, G-rich sequence factor 1 (GRSF-1) and similar proteins. This subfamily corresponds to the RRM3 of hnRNP H proteins and GRSF-1. The hnRNP H protein family includes hnRNP H (also termed mcs94-1), hnRNP H2 (also termed FTP-3 or hnRNP H'), hnRNP F and hnRNP H3 (also termed hnRNP 2…	comp2223_seq4_orf-1	0.313	19	0.471	19	0.826	1	0.682	0.585	Y	0.45	SignalP-noTM	%pred NB(0): O 1 146	0	146	0.042	0.918	0.234	S	2
comp2261_seq3	2961	tr|A0A0B2VAT8|A0A0B2VAT8_TOXCA	65.4	289	100	0	52	918	33	321	2.1e-109	399.8	A0A0B2VAT8	411	Tcan_06112		Toxocara canis (Canine roundworm)	Putative RNA 3'-terminal phosphate cyclase-like protein			ribosome biogenesis [GO:0042254]; RNA processing [GO:0006396]	nucleolus [GO:0005730]	catalytic activity [GO:0003824]	GO:0003824; GO:0005730; GO:0006396; GO:0042254	comp2261_seq3_orf-1	334	52.65	RNA_Cyclase_Class_I|cd00875|RNA 3' phosphate cyclase domain (class I) This subfamily of cyclase-like proteins are encoded in eukaryotic genomes. They lack a conserved catalytic histidine residue required for cyclase activity, so probably do not function as cyclases. They are believed to play a role in ribosomal RNA processing and assembly.	comp2261_seq3_orf-1	0.574	19	0.512	19	0.604	14	0.447	0.477	Y	0.45	SignalP-noTM	%pred NB(0): O 1 334	0	334	0.018	0.912	0.244	S	2
comp22636_seq0	1431	tr|Q18824|Q18824_CAEEL	59.8	497	179	5	1430	3	407	903	5e-157	557	Q18824	1382	pgp-10 C54D1.1 CELE_C54D1.1	Cel.11136;	Caenorhabditis elegans	P-GlycoProtein related	cel:CELE_C54D1.1;	KOG0055;COG1132;		integral component of membrane [GO:0016021]	ATPase activity, coupled to transmembrane movement of substances [GO:0042626]; ATP binding [GO:0005524]	GO:0005524; GO:0016021; GO:0042626	comp22636_seq0_orf-1	73	41.67	AJAP1_PANP_C|pfam15298|AJAP1/PANP C-terminus. This family includes the C-terminus of adherens junction-associated protein 1 (AJAP1) and of PILR-associating neural protein (PANP). AJAP1 inhibits cell adhesion and migration. PANP is a ligand for the immune inhibitory receptor paired immunoglobulin-like type 2 receptor alpha.	comp22636_seq0_orf-1	0.211	32	0.399	23	0.868	22	0.759	0.593	Y	0.45	SignalP-noTM	%pred NB(0): i 1 73	0	73	0.23	0.632	0.045	S	3
comp22636_seq1	1431	tr|Q18824|Q18824_CAEEL	59.8	497	179	5	1430	3	407	903	5e-157	557	Q18824	1382	pgp-10 C54D1.1 CELE_C54D1.1	Cel.11136;	Caenorhabditis elegans	P-GlycoProtein related	cel:CELE_C54D1.1;	KOG0055;COG1132;		integral component of membrane [GO:0016021]	ATPase activity, coupled to transmembrane movement of substances [GO:0042626]; ATP binding [GO:0005524]	GO:0005524; GO:0016021; GO:0042626	comp22636_seq1_orf-1	73	41.67	AJAP1_PANP_C|pfam15298|AJAP1/PANP C-terminus. This family includes the C-terminus of adherens junction-associated protein 1 (AJAP1) and of PILR-associating neural protein (PANP). AJAP1 inhibits cell adhesion and migration. PANP is a ligand for the immune inhibitory receptor paired immunoglobulin-like type 2 receptor alpha.	comp22636_seq1_orf-1	0.211	32	0.399	23	0.868	22	0.759	0.593	Y	0.45	SignalP-noTM	%pred NB(0): i 1 73	0	73	0.23	0.632	0.045	S	3
comp22738_seq0	353	tr|A0A044RH23|A0A044RH23_ONCVO	38.4	86	45	2	118	351	28	113	6.9e-07	56.2	A0A044RH23	183			Onchocerca volvulus	Uncharacterized protein				integral component of membrane [GO:0016021]		GO:0016021	comp22738_seq0_orf-1	117	36.59	GTP_CH_N|pfam12471|GTP cyclohydrolase N terminal. This domain family is found in bacteria and eukaryotes, and is approximately 190 amino acids in length. This family is the N terminal of GTP cyclohydrolase, the rate limiting enzyme in the synthesis of tetrahydrobiopterin.	comp22738_seq0_orf-1	0.66	27	0.716	27	0.868	26	0.742	0.73	Y	0.45	SignalP-noTM	%pred NB(0): O 1 117	0	117	0.037	0.883	0.078	S	1
comp2460_seq3	1061	tr|A0A0V0X372|A0A0V0X372_9BILA	81	21	4	0	1035	973	12	32	0.053	41.6	A0A0V0X372	65	T06_12058		Trichinella sp. T6	Uncharacterized protein							comp2460_seq3_orf-2	91	38.1	E2F_DD|cd14660|Dimerization domain of E2F transcription factors. E2F transcription factors are involved in the regulation of DNA synthesis, cell cycle progression, proliferation and apoptosis. It associates with the retinoblastoma (Rb) protein, negatively regulating the G1-S transition until cyclin-dependent kinases phosphorylate Rb, which causes E2F release. E2F forms heterodimers with DP, a dis…	comp2460_seq3_orf-2	0.149	27	0.334	22	0.871	6	0.763	0.566	Y	0.45	SignalP-noTM	%pred NB(0): O 1 91	0	91	0.023	0.96	0.107	S	1
comp2495_seq0	2545	tr|A0A0N5ASG6|A0A0N5ASG6_9BILA	61.8	152	56	2	293	748	4	153	1.6e-49	200.7	A0A0N5ASG6	158			Syphacia muris	Uncharacterized protein			protein processing involved in protein targeting to mitochondrion [GO:0006627]	membrane [GO:0016020]; mitochondrion [GO:0005739]	serine-type peptidase activity [GO:0008236]	GO:0005739; GO:0006627; GO:0008236; GO:0016020	comp2495_seq0_orf-2	79	62.5	PRK08323|PRK08323|phenylhydantoinase; Validated	comp2495_seq0_orf-2	0.156	26	0.316	24	0.759	18	0.64	0.491	Y	0.45	SignalP-noTM	%pred NB(0): O 1 79	0	79	0.073	0.681	0.111	S	3
comp2495_seq2	2539	tr|A0A0N5ASG6|A0A0N5ASG6_9BILA	61.8	152	56	2	293	748	4	153	1.6e-49	200.7	A0A0N5ASG6	158			Syphacia muris	Uncharacterized protein			protein processing involved in protein targeting to mitochondrion [GO:0006627]	membrane [GO:0016020]; mitochondrion [GO:0005739]	serine-type peptidase activity [GO:0008236]	GO:0005739; GO:0006627; GO:0008236; GO:0016020	comp2495_seq2_orf-2	79	62.5	PRK08323|PRK08323|phenylhydantoinase; Validated	comp2495_seq2_orf-2	0.156	26	0.316	24	0.759	18	0.64	0.491	Y	0.45	SignalP-noTM	%pred NB(0): O 1 79	0	79	0.073	0.681	0.111	S	3
comp2507_seq0	1552	tr|A0A0M3HRG2|A0A0M3HRG2_ASCLU	48.7	187	93	3	586	1140	398	583	6.3e-36	154.8	A0A0M3HRG2	593			Ascaris lumbricoides (Giant roundworm)	Uncharacterized protein					metal ion binding [GO:0046872]; nucleic acid binding [GO:0003676]	GO:0003676; GO:0046872	comp2507_seq0_orf-1	72	42.86	acolac_catab|TIGR02418|acetolactate synthase, catabolic. Acetolactate synthase (EC 2.2.1.6) combines two molecules of pyruvate to yield 2-acetolactate with the release of CO2. This reaction may be involved in either valine biosynthesis (biosynthetic) or conversion of pyruvate to acetoin and possibly to 2,3-butanediol (catabolic). The biosynthetic type, described by TIGR00118, is also capable of f…	comp2507_seq0_orf-1	0.436	23	0.607	23	0.901	6	0.844	0.735	Y	0.45	SignalP-noTM	%pred NB(0): O 1 72	0	72	0.019	0.956	0.055	S	1
comp2507_seq1	1560	tr|A0A0N5D5E1|A0A0N5D5E1_THECL	44.4	160	75	5	690	1154	424	574	3.5e-18	95.9	A0A0N5D5E1	583			Thelazia callipaeda (Oriental eyeworm) (Parasitic nematode)	Uncharacterized protein					metal ion binding [GO:0046872]; nucleic acid binding [GO:0003676]	GO:0003676; GO:0046872	comp2507_seq1_orf-1	72	42.86	acolac_catab|TIGR02418|acetolactate synthase, catabolic. Acetolactate synthase (EC 2.2.1.6) combines two molecules of pyruvate to yield 2-acetolactate with the release of CO2. This reaction may be involved in either valine biosynthesis (biosynthetic) or conversion of pyruvate to acetoin and possibly to 2,3-butanediol (catabolic). The biosynthetic type, described by TIGR00118, is also capable of f…	comp2507_seq1_orf-1	0.436	23	0.607	23	0.901	6	0.844	0.735	Y	0.45	SignalP-noTM	%pred NB(0): O 1 72	0	72	0.019	0.956	0.055	S	1
comp2684_seq0	1104	tr|F1L365|F1L365_ASCSU	54.5	44	19	1	272	141	1	43	3.7e-06	55.5	F1L365	247			Ascaris suum (Pig roundworm) (Ascaris lumbricoides)	TOX high mobility group box family member 3				nucleus [GO:0005634]	DNA binding [GO:0003677]	GO:0003677; GO:0005634	comp2684_seq0_orf-1	72	40.48	MM_CoA_mutase|pfam01642|Methylmalonyl-CoA mutase. The enzyme methylmalonyl-CoA mutase is a member of a class of enzymes that uses coenzyme B12 (adenosylcobalamin) as a cofactor. The enzyme induces the formation of an adenosyl radical from the cofactor. This radical then initiates a free-radical rearrangement of its substrate, succinyl-CoA, to methylmalonyl-CoA.	comp2684_seq0_orf-1	0.402	16	0.619	16	0.983	7	0.95	0.797	Y	0.45	SignalP-noTM	%pred NB(0): O 1 72	0	72	0.021	0.954	0.106	S	1
comp2702_seq0	2146	tr|F1L5Q9|F1L5Q9_ASCSU	45.5	376	196	5	1931	825	14	387	4.4e-80	302	F1L5Q9	415			Ascaris suum (Pig roundworm) (Ascaris lumbricoides)	Coiled-coil domain-containing protein 93							comp2702_seq0_orf-4	141	60	7tmA_HCAR1-3|cd15201|hydroxycarboxylic acid receptors, member of the class A family of seven-transmembrane G protein-coupled receptors. Hydroxycarboxylic acid receptor (HCAR) subfamily, a member of the class A G-protein coupled receptors (GPCRs), contains three receptor subtypes: HCAR1, HCAR2, and HCAR3. The endogenous ligand of HCAR1 (also known as lactate receptor 1, GPR104, or GPR81) is L-lact…	comp2702_seq0_orf-4	0.254	24	0.436	24	0.873	1	0.753	0.607	Y	0.45	SignalP-noTM	%pred NB(0): O 1 141	0	141	0.094	0.699	0.113	S	3
comp2702_seq1	3499	tr|F1L5Q9|F1L5Q9_ASCSU	45.5	376	196	5	3284	2178	14	387	7.2e-80	302	F1L5Q9	415			Ascaris suum (Pig roundworm) (Ascaris lumbricoides)	Coiled-coil domain-containing protein 93							comp2702_seq1_orf-5	141	60	7tmA_HCAR1-3|cd15201|hydroxycarboxylic acid receptors, member of the class A family of seven-transmembrane G protein-coupled receptors. Hydroxycarboxylic acid receptor (HCAR) subfamily, a member of the class A G-protein coupled receptors (GPCRs), contains three receptor subtypes: HCAR1, HCAR2, and HCAR3. The endogenous ligand of HCAR1 (also known as lactate receptor 1, GPR104, or GPR81) is L-lact…	comp2702_seq1_orf-5	0.254	24	0.436	24	0.873	1	0.753	0.607	Y	0.45	SignalP-noTM	%pred NB(0): O 1 141	0	141	0.094	0.699	0.113	S	3
comp2814_seq4	7807	sp|Q10024|DGK5_CAEEL	50.8	928	393	17	1486	4161	38	937	5.2e-264	914.8	Q10024	937	dgk-5 K06A1.6	Cel.14796;	Caenorhabditis elegans	Putative diacylglycerol kinase K06A1.6 (DAG kinase) (EC 2.7.1.107) (Diglyceride kinase) (DGK)	cel:CELE_K06A1.6;	KOG0782;ENOG410XSCB;	intracellular signal transduction [GO:0035556]; protein kinase C-activating G-protein coupled receptor signaling pathway [GO:0007205]	intracellular [GO:0005622]	ATP binding [GO:0005524]; diacylglycerol kinase activity [GO:0004143]; NAD+ kinase activity [GO:0003951]	GO:0003951; GO:0004143; GO:0005524; GO:0005622; GO:0007205; GO:0035556	comp2814_seq4_orf-3	970	50.92	DAGKa|smart00045|Diacylglycerol kinase accessory domain (presumed). Diacylglycerol (DAG) is a second messenger that acts as a protein kinase C activator. DAG can be produced from the hydrolysis of phosphatidylinositol 4,5-bisphosphate (PIP2) by a phosphoinositide-specific phospholipase C and by the degradation of phosphatidylcholine (PC) by a phospholipase C or the concerted actions of phospholip…	comp2814_seq4_orf-3	0.256	22	0.379	22	0.72	6	0.556	0.475	Y	0.45	SignalP-noTM	%pred NB(0): O 1 970	0	970	0.171	0.338	0.256	S	5
comp28425_seq0	316	tr|A0A1I7ZEV9|A0A1I7ZEV9_9BILA	44.4	45	25	0	226	92	192	236	3.4e-05	50.4	A0A1I7ZEV9	236			Steinernema glaseri	Uncharacterized protein							comp28425_seq0_orf-1	103	50	selA|TIGR00474|L-seryl-tRNA(Sec) selenium transferase. In bacteria, the incorporation of selenocysteine as the 21st amino acid, encoded by TGA, requires several elements: SelC is the tRNA itself, SelD acts as a donor of reduced selenium, SelA modifies a serine residue on SelC into selenocysteine, and SelB is a selenocysteine-specific translation elongation factor. 3-prime or 5-prime non-coding el…	comp28425_seq0_orf-1	0.162	29	0.287	17	0.686	7	0.595	0.454	Y	0.45	SignalP-noTM	%pred NB(0): O 1 103	0	103	0.064	0.919	0.097	S	1
comp2857_seq0	2109	tr|A0A090MVX3|A0A090MVX3_STRRB	42.9	518	280	8	19	1548	1	510	3.9e-129	464.9	A0A090MVX3	513	SRAE_1000144700		Strongyloides ratti (Parasitic roundworm)	Peptidase M14, carboxypeptidase A domain and Proteinase inhibitor, carboxypeptidase propeptide domain and ShKT domain and Proteinase inhibitor, propeptide domain-containing protein					metallocarboxypeptidase activity [GO:0004181]; zinc ion binding [GO:0008270]	GO:0004181; GO:0008270	comp2857_seq0_orf-1	523	42.76	Peptidase_M14|pfam00246|Zinc carboxypeptidase.	comp2857_seq0_orf-1	0.809	24	0.775	24	0.811	18	0.738	0.755	Y	0.45	SignalP-noTM	%pred NB(0): O 1 523	0	523	0.032	0.904	0.097	S	1
comp2911_seq0	4842	tr|A0A0M3JUR5|A0A0M3JUR5_ANISI	51.2	297	109	5	3823	3035	4	298	2.1e-82	310.8	A0A0M3JUR5	537			Anisakis simplex (Herring worm)	Uncharacterized protein				integral component of membrane [GO:0016021]		GO:0016021	comp2911_seq0_orf-7	95	41.67	NUP214|pfam16755|Nucleoporin or Nuclear pore complex subunit NUP214=Nup159. NUP214 is a family of nucleoporins or nuclear pore complex subunit 214 in vertebrates and 159 in yeast found in eukaryotes. It participates in allowing family 2 of DEAD-box ATPases Dbp5/DDX19 to localize to the nuclear pore complex where it takes part in mRNA export and re-modelling. NUP214 helps to regulate DEAD-box ATPa…	comp2911_seq0_orf-7	0.234	26	0.391	26	0.835	1	0.668	0.541	Y	0.45	SignalP-noTM	%pred NB(0): O 1 95	0	95	0.109	0.861	0.02	S	2
comp3042_seq5	2004	tr|G5EBG2|G5EBG2_CAEEL	32.4	376	166	15	895	1974	5	308	3.8e-33	146	G5EBG2	309	CELE_Y43F4B.9 Y43F4B.9	Cel.9795;	Caenorhabditis elegans	Uncharacterized protein	cel:CELE_Y43F4B.9;	KOG0280;ENOG4111MMJ;					comp3042_seq5_orf-4	167	36.67	RING2-H2_RNF32|cd16678|RING finger 2, H2 subclass, found in RING finger protein 32 (RNF32) and similar proteins. RNF32 is mainly expressed in testis spermatogenesis, most likely in spermatocytes and/or in spermatids, suggesting a possible role in sperm formation. RNF32 contains two C3H2C3-type RING-H2 fingers separated by an IQ domain of unknown function. Although the biological function of RNF32…	comp3042_seq5_orf-4	0.309	29	0.459	29	0.873	13	0.707	0.593	Y	0.45	SignalP-noTM	%pred NB(0): O 1 167	0	167	0.08	0.873	0.028	S	2
comp3123_seq3	2713	tr|J9EZ05|J9EZ05_WUCBA	45	318	111	7	316	1260	20	276	5.4e-67	258.8	J9EZ05	277	WUBG_06658		Wuchereria bancrofti	Uncharacterized protein				ESCRT I complex [GO:0000813]		GO:0000813	comp3123_seq3_orf-1	331	43.85	DUF2464|pfam10240|Multivesicular body subunit 12. MVB12A (also known as CFBP) and MVB12B are subunits of the ESCRT-I complex, which mediates the sorting of ubiquitinated cargo protein from the plasma membrane to the endosomal vesicle. MVB12A plays a key role in the ligand-mediated internalization and down-regulation of the EGF receptor.	comp3123_seq3_orf-1	0.512	27	0.569	27	0.906	1	0.672	0.624	Y	0.45	SignalP-noTM	%pred NB(0): O 1 331	0	331	0.424	0.887	0.005	S	3
comp3298_seq1	1899	tr|U1NGG7|U1NGG7_ASCSU	73.3	371	88	3	589	1668	6	376	2.6e-156	555.1	U1NGG7	376	ASU_09776		Ascaris suum (Pig roundworm) (Ascaris lumbricoides)	Ribonucleoside-diphosphate reductase small chain			deoxyribonucleotide biosynthetic process [GO:0009263]; oxidation-reduction process [GO:0055114]		metal ion binding [GO:0046872]	GO:0009263; GO:0046872; GO:0055114	comp3298_seq1_orf-3	374	69.16	PTZ00211|PTZ00211|ribonucleoside-diphosphate reductase small subunit; Provisional	comp3298_seq1_orf-3	0.683	21	0.753	21	0.889	19	0.827	0.793	Y	0.45	SignalP-noTM	%pred NB(0): O 1 374	0	374	0.017	0.921	0.115	S	1
comp3298_seq2	1899	tr|U1NGG7|U1NGG7_ASCSU	73.3	371	88	3	589	1668	6	376	2.6e-156	555.1	U1NGG7	376	ASU_09776		Ascaris suum (Pig roundworm) (Ascaris lumbricoides)	Ribonucleoside-diphosphate reductase small chain			deoxyribonucleotide biosynthetic process [GO:0009263]; oxidation-reduction process [GO:0055114]		metal ion binding [GO:0046872]	GO:0009263; GO:0046872; GO:0055114	comp3298_seq2_orf-3	374	69.16	PTZ00211|PTZ00211|ribonucleoside-diphosphate reductase small subunit; Provisional	comp3298_seq2_orf-3	0.683	21	0.753	21	0.889	19	0.827	0.793	Y	0.45	SignalP-noTM	%pred NB(0): O 1 374	0	374	0.017	0.921	0.115	S	1
comp343_seq0	2873	tr|A0A0M3IHQ9|A0A0M3IHQ9_ASCLU	86.7	75	10	0	2407	2631	345	419	1.2e-29	134.8	A0A0M3IHQ9	419			Ascaris lumbricoides (Giant roundworm)	FACT complex subunit SSRP1			DNA repair [GO:0006281]; DNA replication [GO:0006260]; regulation of transcription, DNA-templated [GO:0006355]; transcription, DNA-templated [GO:0006351]; translation [GO:0006412]	chromosome [GO:0005694]; nucleus [GO:0005634]; ribosome [GO:0005840]	DNA binding [GO:0003677]; structural constituent of ribosome [GO:0003735]	GO:0003677; GO:0003735; GO:0005634; GO:0005694; GO:0005840; GO:0006260; GO:0006281; GO:0006351; GO:0006355; GO:0006412	comp343_seq0_orf-11	92	75.51	S1_S28E|cd04457|S1_S28E: S28E, S1-like RNA-binding domain. S1-like RNA-binding domains are found in a wide variety of RNA-associated proteins. S28E protein is a component of the 30S ribosomal subunit. S28E is highly conserved among archaea and eukaryotes. S28E may control precursor RNA splicing and turnover in mRNA maturation process but its function in the ribosome is largely unknown. The struct…	comp343_seq0_orf-11	0.246	25	0.381	25	0.728	10	0.593	0.496	Y	0.45	SignalP-noTM	%pred NB(0): i 1 92	0	92	0.038	0.872	0.136	S	2
comp343_seq1	2732	tr|A0A0M3IHQ9|A0A0M3IHQ9_ASCLU	86.7	75	10	0	2266	2490	345	419	1.2e-29	134.8	A0A0M3IHQ9	419			Ascaris lumbricoides (Giant roundworm)	FACT complex subunit SSRP1			DNA repair [GO:0006281]; DNA replication [GO:0006260]; regulation of transcription, DNA-templated [GO:0006355]; transcription, DNA-templated [GO:0006351]; translation [GO:0006412]	chromosome [GO:0005694]; nucleus [GO:0005634]; ribosome [GO:0005840]	DNA binding [GO:0003677]; structural constituent of ribosome [GO:0003735]	GO:0003677; GO:0003735; GO:0005634; GO:0005694; GO:0005840; GO:0006260; GO:0006281; GO:0006351; GO:0006355; GO:0006412	comp343_seq1_orf-11	92	75.51	S1_S28E|cd04457|S1_S28E: S28E, S1-like RNA-binding domain. S1-like RNA-binding domains are found in a wide variety of RNA-associated proteins. S28E protein is a component of the 30S ribosomal subunit. S28E is highly conserved among archaea and eukaryotes. S28E may control precursor RNA splicing and turnover in mRNA maturation process but its function in the ribosome is largely unknown. The struct…	comp343_seq1_orf-11	0.246	25	0.381	25	0.728	10	0.593	0.496	Y	0.45	SignalP-noTM	%pred NB(0): i 1 92	0	92	0.038	0.872	0.136	S	2
comp343_seq2	2861	tr|A0A0M3IHQ9|A0A0M3IHQ9_ASCLU	86.7	75	10	0	2395	2619	345	419	1.2e-29	134.8	A0A0M3IHQ9	419			Ascaris lumbricoides (Giant roundworm)	FACT complex subunit SSRP1			DNA repair [GO:0006281]; DNA replication [GO:0006260]; regulation of transcription, DNA-templated [GO:0006355]; transcription, DNA-templated [GO:0006351]; translation [GO:0006412]	chromosome [GO:0005694]; nucleus [GO:0005634]; ribosome [GO:0005840]	DNA binding [GO:0003677]; structural constituent of ribosome [GO:0003735]	GO:0003677; GO:0003735; GO:0005634; GO:0005694; GO:0005840; GO:0006260; GO:0006281; GO:0006351; GO:0006355; GO:0006412	comp343_seq2_orf-11	92	75.51	S1_S28E|cd04457|S1_S28E: S28E, S1-like RNA-binding domain. S1-like RNA-binding domains are found in a wide variety of RNA-associated proteins. S28E protein is a component of the 30S ribosomal subunit. S28E is highly conserved among archaea and eukaryotes. S28E may control precursor RNA splicing and turnover in mRNA maturation process but its function in the ribosome is largely unknown. The struct…	comp343_seq2_orf-11	0.246	25	0.381	25	0.728	10	0.593	0.496	Y	0.45	SignalP-noTM	%pred NB(0): i 1 92	0	92	0.038	0.872	0.136	S	2
comp34673_seq0	824	tr|A0A183D8C9|A0A183D8C9_9BILA	60.6	33	13	0	370	468	10	42	0.07	40.8	A0A183D8C9	125			Gongylonema pulchrum	Uncharacterized protein							comp34673_seq0_orf-2	75	32.5	PRK06052|PRK06052|5-methyltetrahydropteroyltriglutamate--homocysteine methyltransferase; Provisional	comp34673_seq0_orf-2	0.429	22	0.474	22	0.744	8	0.523	0.5	Y	0.45	SignalP-noTM	%pred NB(0): O 1 75	0	75	0.035	0.818	0.26	S	3
comp35938_seq0	286	tr|A0A183USK7|A0A183USK7_TOXCA	58.7	63	26	0	34	222	318	380	9.8e-12	72	A0A183USK7	1573			Toxocara canis (Canine roundworm)	Uncharacterized protein							comp35938_seq0_orf-1	83	39.39	CENP-T_N|pfam16171|Centromere kinetochore component CENP-T N-terminus. CENP-T is a family of vertebral kinetochore proteins that associates directly with CENP-W. The N-terminus of CENP-T proteins interacts directly with the Ndc80 complex in the outer kinetochore. Importantly, the CENP-T-W complex does not directly associate with CENP-A, but with histone H3 in the centromere region. CENP-T and -W …	comp35938_seq0_orf-1	0.309	25	0.446	25	0.76	8	0.65	0.556	Y	0.45	SignalP-noTM	%pred NB(0): O 1 83	0	83	0.139	0.725	0.084	S	3
comp3619_seq0	5567	tr|F1KSC1|F1KSC1_ASCSU	80.1	321	63	1	3421	4383	460	779	3.1e-146	523.1	F1KSC1	779			Ascaris suum (Pig roundworm) (Ascaris lumbricoides)	Raf serine/threonine-protein kinase			intracellular signal transduction [GO:0035556]	intracellular [GO:0005622]	ATP binding [GO:0005524]; metal ion binding [GO:0046872]; protein serine/threonine kinase activity [GO:0004674]; signal transducer activity, downstream of receptor [GO:0005057]	GO:0004674; GO:0005057; GO:0005524; GO:0005622; GO:0035556; GO:0046872	comp3619_seq0_orf-12	324	72.16	STKc_Raf|cd14062|Catalytic domain of the Serine/Threonine Kinases, Raf (Rapidly Accelerated Fibrosarcoma) kinases. STKs catalyze the transfer of the gamma-phosphoryl group from ATP to serine/threonine residues on protein substrates. Raf kinases act as mitogen-activated protein kinase kinase kinases (MAP3Ks, MKKKs, MAPKKKs), which phosphorylate and activate MAPK kinases (MAPKKs or MKKs or MAP2Ks),…	comp3619_seq0_orf-12	0.316	18	0.426	18	0.758	4	0.555	0.496	Y	0.45	SignalP-noTM	%pred NB(0): O 1 324	0	324	0.056	0.836	0.325	S	3
comp3619_seq2	6092	tr|F1KSC1|F1KSC1_ASCSU	34	1384	273	23	763	4908	34	779	5.5e-160	568.9	F1KSC1	779			Ascaris suum (Pig roundworm) (Ascaris lumbricoides)	Raf serine/threonine-protein kinase			intracellular signal transduction [GO:0035556]	intracellular [GO:0005622]	ATP binding [GO:0005524]; metal ion binding [GO:0046872]; protein serine/threonine kinase activity [GO:0004674]; signal transducer activity, downstream of receptor [GO:0005057]	GO:0004674; GO:0005057; GO:0005524; GO:0005622; GO:0035556; GO:0046872	comp3619_seq2_orf-14	324	72.16	STKc_Raf|cd14062|Catalytic domain of the Serine/Threonine Kinases, Raf (Rapidly Accelerated Fibrosarcoma) kinases. STKs catalyze the transfer of the gamma-phosphoryl group from ATP to serine/threonine residues on protein substrates. Raf kinases act as mitogen-activated protein kinase kinase kinases (MAP3Ks, MKKKs, MAPKKKs), which phosphorylate and activate MAPK kinases (MAPKKs or MKKs or MAP2Ks),…	comp3619_seq2_orf-14	0.316	18	0.426	18	0.758	4	0.555	0.496	Y	0.45	SignalP-noTM	%pred NB(0): O 1 324	0	324	0.056	0.836	0.325	S	3
comp3740_seq0	1923	tr|H3DS35|H3DS35_PRIPA	73.9	641	130	2	1814	3	5	645	1.8e-274	947.6	H3DS35	782	WBGene00089770		Pristionchus pacificus (Parasitic nematode)	Elongation factor G, mitochondrial (EF-Gmt) (Elongation factor G 1, mitochondrial) (mEF-G 1) (Elongation factor G1)		KOG0465;COG0480;	mitochondrial translational elongation [GO:0070125]	mitochondrion [GO:0005739]	GTPase activity [GO:0003924]; GTP binding [GO:0005525]; translation elongation factor activity [GO:0003746]	GO:0003746; GO:0003924; GO:0005525; GO:0005739; GO:0070125	comp3740_seq0_orf-7	70	47.37	INPP5c_Synj|cd09089|Catalytic inositol polyphosphate 5-phosphatase (INPP5c) domain of synaptojanins. This subfamily contains the INPP5c domains of two human synaptojanins, synaptojanin 1 (Synj1) and synaptojanin 2 (Synj2), and related proteins. It belongs to a family of Mg2+-dependent inositol polyphosphate 5-phosphatases, which hydrolyze the 5-phosphate from the inositol ring of various 5-positi…	comp3740_seq0_orf-7	0.551	19	0.547	19	0.763	4	0.525	0.535	Y	0.45	SignalP-noTM	%pred NB(0): O 1 70	0	70	0.071	0.5	0.442	S	5
comp3740_seq2	2445	tr|H3DS35|H3DS35_PRIPA	48.9	818	201	11	2336	3	5	645	4.7e-187	657.5	H3DS35	782	WBGene00089770		Pristionchus pacificus (Parasitic nematode)	Elongation factor G, mitochondrial (EF-Gmt) (Elongation factor G 1, mitochondrial) (mEF-G 1) (Elongation factor G1)		KOG0465;COG0480;	mitochondrial translational elongation [GO:0070125]	mitochondrion [GO:0005739]	GTPase activity [GO:0003924]; GTP binding [GO:0005525]; translation elongation factor activity [GO:0003746]	GO:0003746; GO:0003924; GO:0005525; GO:0005739; GO:0070125	comp3740_seq2_orf-9	70	47.37	INPP5c_Synj|cd09089|Catalytic inositol polyphosphate 5-phosphatase (INPP5c) domain of synaptojanins. This subfamily contains the INPP5c domains of two human synaptojanins, synaptojanin 1 (Synj1) and synaptojanin 2 (Synj2), and related proteins. It belongs to a family of Mg2+-dependent inositol polyphosphate 5-phosphatases, which hydrolyze the 5-phosphate from the inositol ring of various 5-positi…	comp3740_seq2_orf-9	0.551	19	0.547	19	0.763	4	0.525	0.535	Y	0.45	SignalP-noTM	%pred NB(0): O 1 70	0	70	0.071	0.5	0.442	S	5
comp38070_seq0	435	tr|A0A183G8L7|A0A183G8L7_HELBK	66.7	42	14	0	1	126	116	157	6.5e-07	56.6	A0A183G8L7	267			Heligmosomoides polygyrus bakeri (Parasitic nematode) (Heligmosomoides bakeri)	Uncharacterized protein			transmembrane transport [GO:0055085]	integral component of membrane [GO:0016021]		GO:0016021; GO:0055085	comp38070_seq0_orf-1	78	30.77	DUF2706|pfam10913|Protein of unknown function (DUF2706). This family of proteins with unknown function appears to be restricted to Rickettsia spp.	comp38070_seq0_orf-1	0.449	17	0.612	17	0.88	1	0.818	0.724	Y	0.45	SignalP-noTM	%pred NB(0): O 1 78	0	78	0.052	0.953	0.077	S	1
comp38070_seq1	434	tr|A0A183G8L7|A0A183G8L7_HELBK	66.7	42	14	0	1	126	116	157	6.5e-07	56.6	A0A183G8L7	267			Heligmosomoides polygyrus bakeri (Parasitic nematode) (Heligmosomoides bakeri)	Uncharacterized protein			transmembrane transport [GO:0055085]	integral component of membrane [GO:0016021]		GO:0016021; GO:0055085	comp38070_seq1_orf-1	78	30.77	DUF2706|pfam10913|Protein of unknown function (DUF2706). This family of proteins with unknown function appears to be restricted to Rickettsia spp.	comp38070_seq1_orf-1	0.449	17	0.612	17	0.88	1	0.818	0.724	Y	0.45	SignalP-noTM	%pred NB(0): O 1 78	0	78	0.052	0.953	0.077	S	1
comp38713_seq1	638	tr|A0A0R3QPR7|A0A0R3QPR7_9BILA	46.1	102	22	1	450	244	29	130	4.1e-18	94.4	A0A0R3QPR7	234			Brugia timori	Uncharacterized protein				integral component of membrane [GO:0016021]		GO:0016021	comp38713_seq1_orf-1	136	38.71	IL34|pfam15036|Interleukin 34.	comp38713_seq1_orf-1	0.264	23	0.471	23	0.911	15	0.84	0.67	Y	0.45	SignalP-noTM	%pred NB(0): O 1 136	0	136	0.014	0.943	0.118	S	1
comp38_seq0	1550	tr|F1LGK2|F1LGK2_ASCSU	61.5	143	51	2	469	894	4	143	4.6e-47	191.8	F1LGK2	144			Ascaris suum (Pig roundworm) (Ascaris lumbricoides)	Chymotrypsin/elastase isoinhibitor 1							comp38_seq0_orf-2	156	41.38	TIL|pfam01826|Trypsin Inhibitor like cysteine rich domain. This family contains trypsin inhibitors as well as a domain found in many extracellular proteins. The domain typically contains ten cysteine residues that form five disulphide bonds. The cysteine residues that form the disulphide bonds are 1-7, 2-6, 3-5, 4-10 and 8-9.	comp38_seq0_orf-2	0.254	26	0.425	26	0.9	17	0.7	0.574	Y	0.45	SignalP-noTM	%pred NB(0): O 1 156	0	156	0.015	0.902	0.165	S	2
comp38_seq2	1535	tr|A0A0B2VY65|A0A0B2VY65_TOXCA	66.4	137	40	4	475	879	17	149	3.2e-48	195.7	A0A0B2VY65	150	Tcan_16661		Toxocara canis (Canine roundworm)	Chymotrypsin/elastase isoinhibitor 1							comp38_seq2_orf-2	151	41.38	TIL|pfam01826|Trypsin Inhibitor like cysteine rich domain. This family contains trypsin inhibitors as well as a domain found in many extracellular proteins. The domain typically contains ten cysteine residues that form five disulphide bonds. The cysteine residues that form the disulphide bonds are 1-7, 2-6, 3-5, 4-10 and 8-9.	comp38_seq2_orf-2	0.183	26	0.334	26	0.803	16	0.6	0.477	Y	0.45	SignalP-noTM	%pred NB(0): O 1 151	0	151	0.014	0.859	0.227	S	2
comp3964_seq0	4184	tr|A0A0M3IEF1|A0A0M3IEF1_ASCLU	42.1	209	95	6	1918	2523	5	194	4.5e-28	130.2	A0A0M3IEF1	198			Ascaris lumbricoides (Giant roundworm)	Uncharacterized protein			metabolic process [GO:0008152]		catalytic activity [GO:0003824]	GO:0003824; GO:0008152	comp3964_seq0_orf-10	94	54.84	YcaC_related|cd01012|YcaC related amidohydrolases; E.coli YcaC is an homooctameric hydrolase with unknown specificity. Despite its weak sequence similarity, it is structurally related to other amidohydrolases and shares conserved active site residues with them. Multimerisation interface seems not to be conserved in all members.	comp3964_seq0_orf-10	0.165	25	0.329	18	0.87	1	0.737	0.549	Y	0.45	SignalP-noTM	%pred NB(0): O 1 94	0	94	0.045	0.828	0.214	S	2
comp4127_seq0	1522	tr|J9FLW1|J9FLW1_WUCBA	77.8	297	66	0	93	983	1	297	3.3e-98	361.7	J9FLW1	684	WUBG_00709		Wuchereria bancrofti	Serine/threonine protein phosphatase					phosphoprotein phosphatase activity [GO:0004721]	GO:0004721	comp4127_seq0_orf-5	169	70.21	MPP_PP5_C|cd07417|PP5, C-terminal metallophosphatase domain. Serine/threonine protein phosphatase-5 (PP5) is a member of the PPP gene family of protein phosphatases that is highly conserved among eukaryotes and widely expressed in mammalian tissues. PP5 has a C-terminal phosphatase domain and an extended N-terminal TPR (tetratricopeptide repeat) domain containing three TPR motifs. The PPP (phosph…	comp4127_seq0_orf-5	0.423	26	0.48	26	0.748	17	0.549	0.517	Y	0.45	SignalP-noTM	%pred NB(0): O 1 169	0	169	0.04	0.79	0.182	S	2
comp4262_seq2	1876	tr|A0A0N4U5P5|A0A0N4U5P5_DRAME	68.6	105	16	1	1694	1431	1	105	1.9e-31	140.2	A0A0N4U5P5	1485			Dracunculus medinensis (Guinea worm)	Uncharacterized protein				integral component of membrane [GO:0016021]; nucleus [GO:0005634]	nucleic acid binding [GO:0003676]; zinc ion binding [GO:0008270]	GO:0003676; GO:0005634; GO:0008270; GO:0016021	comp4262_seq2_orf-5	91	50	PRK07568|PRK07568|aspartate aminotransferase; Provisional	comp4262_seq2_orf-5	0.539	24	0.607	24	0.888	10	0.692	0.653	Y	0.45	SignalP-noTM	%pred NB(0): O 1 91	0	91	0.033	0.955	0.076	S	1
comp4268_seq0	1325	tr|A0A0V1LF64|A0A0V1LF64_9BILA	46.5	127	64	3	508	879	479	604	2.4e-28	129.4	A0A0V1LF64	607	NSUN4 T02_7099		Trichinella nativa	5-methylcytosine rRNA methyltransferase NSUN4			arachidonic acid secretion [GO:0050482]; lipid catabolic process [GO:0016042]; phospholipid metabolic process [GO:0006644]	extracellular region [GO:0005576]	calcium ion binding [GO:0005509]; methyltransferase activity [GO:0008168]; phospholipase A2 activity [GO:0004623]	GO:0004623; GO:0005509; GO:0005576; GO:0006644; GO:0008168; GO:0016042; GO:0050482	comp4268_seq0_orf-3	144	44.86	PLA2c|cd00125|PLA2c: Phospholipase A2, a family of secretory and cytosolic enzymes; the latter are either Ca dependent or Ca independent. PLA2 cleaves the sn-2 position of the glycerol backbone of phospholipids (PC or phosphatidylethanolamine), usually in a metal-dependent reaction, to generate lysophospholipid (LysoPL) and a free fatty acid (FA). The resulting products are either dietary or used…	comp4268_seq0_orf-3	0.824	23	0.832	23	0.901	11	0.84	0.836	Y	0.45	SignalP-noTM	%pred NB(0): O 1 144	0	144	0.015	0.933	0.109	S	1
comp4315_seq5	3451	tr|A0A0B2W691|A0A0B2W691_TOXCA	29	590	144	12	45	1799	7	326	4e-51	206.5	A0A0B2W691	382	Tcan_10866		Toxocara canis (Canine roundworm)	Putative mitochondrial tRNA-specific 2-thiouridylase 1			tRNA processing [GO:0008033]		sulfurtransferase activity [GO:0016783]	GO:0008033; GO:0016783	comp4315_seq5_orf-3	121	56.1	tRNA_Me_trans|pfam03054|tRNA methyl transferase. This family represents tRNA(5-methylaminomethyl-2-thiouridine)-methyltransferase which is involved in the biosynthesis of the modified nucleoside 5-methylaminomethyl-2-thiouridine present in the wobble position of some tRNAs.	comp4315_seq5_orf-3	0.184	24	0.34	22	0.745	16	0.649	0.507	Y	0.45	SignalP-noTM	%pred NB(0): O 1 121	0	121	0.054	0.849	0.11	S	2
comp44205_seq0	391	tr|A0A0N4TTQ5|A0A0N4TTQ5_BRUPA	96.6	89	3	0	94	360	1	89	2.4e-45	184.1	A0A0N4TTQ5	89			Brugia pahangi (Filarial nematode worm)	Uncharacterized protein			microtubule-based process [GO:0007017]	dynein complex [GO:0030286]		GO:0007017; GO:0030286	comp44205_seq0_orf-1	120	92.13	PTZ00059|PTZ00059|dynein light chain; Provisional	comp44205_seq0_orf-1	0.213	34	0.427	34	0.923	27	0.757	0.605	Y	0.45	SignalP-noTM	%pred NB(0): O 1 120	0	120	0.021	0.536	0.451	S	5
comp450_seq0	1194	tr|A0A0N4V6U3|A0A0N4V6U3_ENTVE	91.9	123	6	2	100	459	1	122	2.6e-50	202.2	A0A0N4V6U3	122			Enterobius vermicularis (Human pinworm)	Histone H2B				nucleosome [GO:0000786]; nucleus [GO:0005634]	DNA binding [GO:0003677]; protein heterodimerization activity [GO:0046982]	GO:0000786; GO:0003677; GO:0005634; GO:0046982	comp450_seq0_orf-1	153	72.97	PLN00158|PLN00158|histone H2B; Provisional	comp450_seq0_orf-1	0.468	17	0.523	17	0.696	13	0.58	0.553	Y	0.45	SignalP-noTM	%pred NB(0): O 1 153	0	153	0.187	0.625	0.144	S	3
comp450_seq1	1448	tr|A0A0N4V6U3|A0A0N4V6U3_ENTVE	91.9	123	6	2	100	459	1	122	3.2e-50	202.2	A0A0N4V6U3	122			Enterobius vermicularis (Human pinworm)	Histone H2B				nucleosome [GO:0000786]; nucleus [GO:0005634]	DNA binding [GO:0003677]; protein heterodimerization activity [GO:0046982]	GO:0000786; GO:0003677; GO:0005634; GO:0046982	comp450_seq1_orf-1	153	72.97	PLN00158|PLN00158|histone H2B; Provisional	comp450_seq1_orf-1	0.468	17	0.523	17	0.696	13	0.58	0.553	Y	0.45	SignalP-noTM	%pred NB(0): O 1 153	0	153	0.187	0.625	0.144	S	3
comp450_seq2	1191	tr|A0A0N4V6U3|A0A0N4V6U3_ENTVE	91.9	123	6	2	100	459	1	122	2.6e-50	202.2	A0A0N4V6U3	122			Enterobius vermicularis (Human pinworm)	Histone H2B				nucleosome [GO:0000786]; nucleus [GO:0005634]	DNA binding [GO:0003677]; protein heterodimerization activity [GO:0046982]	GO:0000786; GO:0003677; GO:0005634; GO:0046982	comp450_seq2_orf-1	153	72.97	PLN00158|PLN00158|histone H2B; Provisional	comp450_seq2_orf-1	0.468	17	0.523	17	0.696	13	0.58	0.553	Y	0.45	SignalP-noTM	%pred NB(0): O 1 153	0	153	0.187	0.625	0.144	S	3
comp45202_seq0	251	tr|A8WVV8|A8WVV8_CAEBR	38.3	47	29	0	205	65	171	217	0.0015	44.7	A8WVV8	290	CBG03971 CBG_03971		Caenorhabditis briggsae	Protein CBG03971	cbr:CBG03971;	KOG0658;COG0515;	intracellular signal transduction [GO:0035556]; regulation of gene expression [GO:0010468]	cytoplasm [GO:0005737]; nucleus [GO:0005634]	ATP binding [GO:0005524]; protein serine/threonine kinase activity [GO:0004674]	GO:0004674; GO:0005524; GO:0005634; GO:0005737; GO:0010468; GO:0035556	comp45202_seq0_orf-1	83	23.19	Glyco_transf_20|pfam00982|Glycosyltransferase family 20. Members of this family belong to glycosyl transferase family 20. OtsA (Trehalose-6-phosphate synthase) is homologous to regions in the subunits of yeast trehalose-6-phosphate synthase/phosphate complex,.	comp45202_seq0_orf-1	0.217	34	0.339	17	0.786	14	0.702	0.535	Y	0.45	SignalP-noTM	%pred NB(0): O 1 83	0	83	0.117	0.669	0.194	S	3
comp456_seq1	3154	tr|F1L5C6|F1L5C6_ASCSU	69.3	205	63	0	2203	2817	4	208	9.3e-87	324.7	F1L5C6	208			Ascaris suum (Pig roundworm) (Ascaris lumbricoides)	Phosphatidylethanolamine-binding protein							comp456_seq1_orf-9	225	50.97	PEBP_euk|cd00866|PhosphatidylEthanolamine-Binding Protein (PEBP) domain present in eukaryotes. PhosphatidylEthanolamine-Binding Proteins (PEBPs) are represented in all three major phylogenetic divisions (eukaryotes, bacteria, archaea). The members in this subgroup are present in eukaryotes. Members here include those in plants such as Arabidopsis thaliana FLOWERING LOCUS (FT) and TERMINAL FLOWER1…	comp456_seq1_orf-9	0.317	37	0.502	37	0.915	19	0.763	0.643	Y	0.45	SignalP-noTM	%pred NB(0): O 1 225	0	225	0.329	0.57	0.034	S	4
comp4756_seq1	2262	tr|A0A0M3I0J4|A0A0M3I0J4_ASCLU	60.8	181	71	0	373	915	65	245	5.7e-62	241.9	A0A0M3I0J4	388			Ascaris lumbricoides (Giant roundworm)	Uncharacterized protein			phytochelatin biosynthetic process [GO:0046938]; response to metal ion [GO:0010038]		glutathione gamma-glutamylcysteinyltransferase activity [GO:0016756]; metal ion binding [GO:0046872]	GO:0010038; GO:0016756; GO:0046872; GO:0046938	comp4756_seq1_orf-2	220	54.78	Phytochelatin|pfam05023|Phytochelatin synthase. Phytochelatin synthase is the enzyme responsible for the synthesis of heavy-metal-binding peptides (phytochelatins) from glutathione and related thiols. The crystal structure of a member of this family shows it to possess a papain fold. The enzyme catalyzes the deglycination of a GSH donor molecule. The enzyme contains a catalytic triad of cysteine,…	comp4756_seq1_orf-2	0.427	30	0.523	30	0.96	2	0.712	0.625	Y	0.45	SignalP-noTM	%pred NB(0): O 1 220	0	220	0.038	0.976	0.031	S	1
comp5002_seq2	3685	tr|U1MGE9|U1MGE9_ASCSU	66.6	604	177	7	112	1896	1	588	1e-217	760	U1MGE9	740	ASU_06955		Ascaris suum (Pig roundworm) (Ascaris lumbricoides)	Uncharacterized protein			intracellular signal transduction [GO:0035556]	intracellular [GO:0005622]	ATP binding [GO:0005524]; protein serine/threonine kinase activity [GO:0004674]	GO:0004674; GO:0005524; GO:0005622; GO:0035556	comp5002_seq2_orf-1	616	49.17	STKc_DCKL|cd14095|Catalytic domain of the Serine/Threonine Kinase, Doublecortin-like kinase (also called Doublecortin-like and CAM kinase-like). STKs catalyze the transfer of the gamma-phosphoryl group from ATP to serine/threonine residues on protein substrates. DCKL (or DCAMKL) proteins belong to the doublecortin (DCX) family of proteins which are involved in neuronal migration, neurogenesis, an…	comp5002_seq2_orf-1	0.214	20	0.42	20	0.9	11	0.817	0.634	Y	0.45	SignalP-noTM	%pred NB(0): O 1 616	0	616	0.018	0.97	0.085	S	1
comp5046_seq0	510	tr|A0A1I8CVC9|A0A1I8CVC9_9BILA	67.1	85	26	1	1	255	2416	2498	2.1e-28	128.3	A0A1I8CVC9	2501			Rhabditophanes sp. KR3021	Uncharacterized protein			neuropeptide signaling pathway [GO:0007218]	integral component of membrane [GO:0016021]	metalloendopeptidase activity [GO:0004222]	GO:0004222; GO:0007218; GO:0016021	comp5046_seq0_orf-1	86	58.73	M13|cd08662|Peptidase family M13 includes neprilysin, endothelin-converting enzyme I. M13 family of metallopeptidases includes neprilysin (neutral endopeptidase, NEP, enkephalinase, CD10, CALLA, EC 3.4.24.11), endothelin-converting enzyme I (ECE-1, EC 3.4.24.71), erythrocyte surface antigen KELL (ECE-3), phosphate-regulating gene on the X chromosome (PHEX), soluble secreted endopeptidase (SEP), a…	comp5046_seq0_orf-1	0.445	25	0.495	25	0.738	20	0.541	0.52	Y	0.45	SignalP-noTM	%pred NB(0): O 1 86	0	86	0.19	0.529	0.066	S	4
comp5068_seq4	2089	tr|A0A0B1TA74|A0A0B1TA74_OESDE	52.9	210	84	4	363	983	260	457	1.1e-48	197.6	A0A0B1TA74	457	OESDEN_07426		Oesophagostomum dentatum (Nodular worm)	Bestrophin homolog				chloride channel complex [GO:0034707]; plasma membrane [GO:0005886]	chloride channel activity [GO:0005254]	GO:0005254; GO:0005886; GO:0034707	comp5068_seq4_orf-2	75	46.43	Spike_torovirin|pfam17072|Torovirinae spike glycoprotein. The spike glycoprotein is a corona viral transmembrane protein that mediates the binding of virions to the host cell receptor and is involved in membrane fusion. The torovirinae spike proteins appear distinct from other coronaviridae spike proteins, such as human SARS coronavirus.	comp5068_seq4_orf-2	0.15	34	0.336	28	0.878	8	0.753	0.561	Y	0.45	SignalP-noTM	%pred NB(0): O 1 75	0	75	0.067	0.909	0.029	S	1
comp5088_seq1	1269	tr|A0A183V8B4|A0A183V8B4_TOXCA	63.8	210	76	0	1155	526	8	217	3.5e-77	291.6	A0A183V8B4	225			Toxocara canis (Canine roundworm)	Ribulose-phosphate 3-epimerase (EC 5.1.3.1)			carbohydrate metabolic process [GO:0005975]; pentose-phosphate shunt [GO:0006098]		metal ion binding [GO:0046872]; ribulose-phosphate 3-epimerase activity [GO:0004750]	GO:0004750; GO:0005975; GO:0006098; GO:0046872	comp5088_seq1_orf-2	91	34.09	PTZ00465|PTZ00465|rhoptry-associated protein 1 (RAP-1); Provisional	comp5088_seq1_orf-2	0.324	25	0.42	25	0.817	5	0.63	0.504	Y	0.5	SignalP-TM	%pred NB(0): O 1 91	0	91	0.089	0.908	0.041	S	1
comp5159_seq0	1791	tr|A0A0N4UWY7|A0A0N4UWY7_ENTVE	23	551	339	17	172	1626	196	727	8.4e-08	61.6	A0A0N4UWY7	1113			Enterobius vermicularis (Human pinworm)	Uncharacterized protein					metal ion binding [GO:0046872]	GO:0046872	comp5159_seq0_orf-1	565	25.42	Mucin|pfam01456|Mucin-like glycoprotein. This family of trypanosomal proteins resemble vertebrate mucins. The protein consists of three regions. The N and C terminii are conserved between all members of the family, whereas the central region is not well conserved and contains a large number of threonine residues which can be glycosylated. Indirect evidence suggested that these genes might encode …	comp5159_seq0_orf-1	0.446	18	0.59	18	0.845	3	0.771	0.688	Y	0.45	SignalP-noTM	%pred NB(0): O 1 565	0	565	0.026	0.894	0.164	S	2
comp5185_seq3	6251	tr|U1M6W2|U1M6W2_ASCSU	46.5	808	333	16	3103	5457	107	838	3.1e-182	642.9	U1M6W2	840	ASU_04674		Ascaris suum (Pig roundworm) (Ascaris lumbricoides)	Coiled-coil and c2 domain-containing protein 1-like protein							comp5185_seq3_orf-11	822	54.61	C2_Freud-1|cd08690|C2 domain found in 5' repressor element under dual repression binding protein-1 (Freud-1). Freud-1 is a novel calcium-regulated repressor that negatively regulates basal 5-HT1A receptor expression in neurons. It may also play a role in the altered regulation of 5-HT1A receptors associated with anxiety or major depression. Freud-1 contains two DM-14 basic repeats, a helix-loop-h…	comp5185_seq3_orf-11	0.321	55	0.419	21	0.889	1	0.677	0.558	Y	0.45	SignalP-noTM	%pred NB(0): O 1 822	0	822	0.08	0.831	0.148	S	2
comp5185_seq6	6182	tr|U1M6W2|U1M6W2_ASCSU	46.5	808	333	16	3034	5388	107	838	3e-182	642.9	U1M6W2	840	ASU_04674		Ascaris suum (Pig roundworm) (Ascaris lumbricoides)	Coiled-coil and c2 domain-containing protein 1-like protein							comp5185_seq6_orf-10	822	54.61	C2_Freud-1|cd08690|C2 domain found in 5' repressor element under dual repression binding protein-1 (Freud-1). Freud-1 is a novel calcium-regulated repressor that negatively regulates basal 5-HT1A receptor expression in neurons. It may also play a role in the altered regulation of 5-HT1A receptors associated with anxiety or major depression. Freud-1 contains two DM-14 basic repeats, a helix-loop-h…	comp5185_seq6_orf-10	0.321	55	0.419	21	0.889	1	0.677	0.558	Y	0.45	SignalP-noTM	%pred NB(0): O 1 822	0	822	0.08	0.831	0.148	S	2
comp5189_seq3	3626	tr|A0A1I7XUC2|A0A1I7XUC2_HETBA	61.3	194	75	0	3386	2805	72	265	6.1e-66	255.8	A0A1I7XUC2	450			Heterorhabditis bacteriophora (Entomopathogenic nematode)	Uncharacterized protein			biosynthetic process [GO:0009058]	integral component of membrane [GO:0016021]	pyridoxal phosphate binding [GO:0030170]; transferase activity [GO:0016740]	GO:0009058; GO:0016021; GO:0016740; GO:0030170	comp5189_seq3_orf-4	74	46.15	PRK12291|PRK12291|apolipoprotein N-acyltransferase; Reviewed	comp5189_seq3_orf-4	0.578	19	0.595	19	0.716	4	0.626	0.608	Y	0.5	SignalP-TM	%pred NB(0): O 1 74	0	74	0.025	0.981	0.038	S	1
comp5539_seq0	2502	tr|A0A0N4VFF4|A0A0N4VFF4_ENTVE	63.3	79	29	0	2266	2502	170	248	7.8e-20	102.1	A0A0N4VFF4	280			Enterobius vermicularis (Human pinworm)	Uncharacterized protein				integral component of membrane [GO:0016021]	transporter activity [GO:0005215]	GO:0005215; GO:0016021	comp5539_seq0_orf-9	79	59.7	PLN00166|PLN00166|aquaporin TIP2; Provisional	comp5539_seq0_orf-9	0.287	27	0.406	27	0.838	10	0.609	0.516	Y	0.45	SignalP-noTM	%pred NB(0): O 1 79	0	79	0.026	0.986	0.035	S	1
comp55809_seq0	289	tr|A0A183IQQ0|A0A183IQQ0_9BILA	82.3	96	17	0	289	2	1	96	1.3e-40	167.9	A0A183IQQ0	101			Soboliphyme baturini	Uncharacterized protein			translation [GO:0006412]	ribosome [GO:0005840]	structural constituent of ribosome [GO:0003735]	GO:0003735; GO:0005840; GO:0006412	comp55809_seq0_orf-1	79	31.11	PLN02701|PLN02701|alpha-mannosidase	comp55809_seq0_orf-1	0.57	17	0.535	17	0.724	2	0.469	0.499	Y	0.45	SignalP-noTM	%pred NB(0): O 1 79	0	79	0.221	0.316	0.291	S	5
comp5588_seq0	2215	tr|A0A183G0L6|A0A183G0L6_HELBK	71.4	266	75	1	2199	1402	1	265	5e-103	378.3	A0A183G0L6	379	FEN1		Heligmosomoides polygyrus bakeri (Parasitic nematode) (Heligmosomoides bakeri)	Flap endonuclease 1 (FEN-1) (EC 3.1.-.-) (Flap structure-specific endonuclease 1)			base-excision repair [GO:0006284]; DNA replication, removal of RNA primer [GO:0043137]	mitochondrion [GO:0005739]; nucleolus [GO:0005730]; nucleoplasm [GO:0005654]	5'-3' exonuclease activity [GO:0008409]; 5'-flap endonuclease activity [GO:0017108]; DNA binding [GO:0003677]; magnesium ion binding [GO:0000287]	GO:0000287; GO:0003677; GO:0005654; GO:0005730; GO:0005739; GO:0006284; GO:0008409; GO:0017108; GO:0043137	comp5588_seq0_orf-4	80	47.06	MCM3AP_GANP|pfam16769|MCM3AP domain of GANP. MCM3AP_GANP is the C-terminal domain of germinal centre-associated proteins, GANPs in higher eukaryotes. GANP forms part of the TREX-2 complex which in higher eukaryotes requires the MCM3AP domain of GANP to facilitate its localization to the Nuclear pore complex and nuclear envelope. TREX-2 complex links transcription with nuclear messenger RNA export.	comp5588_seq0_orf-4	0.75	19	0.602	19	0.588	10	0.498	0.56	Y	0.5	SignalP-TM	%pred NB(0): O 1 80	0	80	0.223	0.829	0.08	S	2
comp5654_seq2	3160	tr|A0A0B2VQZ8|A0A0B2VQZ8_TOXCA	41.8	572	255	17	221	1861	485	1003	4.8e-43	179.5	A0A0B2VQZ8	1003	SETD2 Tcan_16339		Toxocara canis (Canine roundworm)	Histone-lysine N-methyltransferase SETD2			regulation of transcription, DNA-templated [GO:0006355]	chromosome [GO:0005694]; nucleus [GO:0005634]	histone-lysine N-methyltransferase activity [GO:0018024]	GO:0005634; GO:0005694; GO:0006355; GO:0018024	comp5654_seq2_orf-5	78	44	Ppk|COG0855|Polyphosphate kinase [Inorganic ion transport and metabolism].	comp5654_seq2_orf-5	0.232	19	0.397	19	0.904	1	0.629	0.522	Y	0.45	SignalP-noTM	%pred NB(0): O 1 78	0	78	0.267	0.824	0.041	S	3
comp6105_seq2	3687	tr|A0A044TGU3|A0A044TGU3_ONCVO	48.4	874	312	16	112	2643	6	770	8.6e-209	730.3	A0A044TGU3	772			Onchocerca volvulus	Uncharacterized protein					GTPase activator activity [GO:0005096]; metal ion binding [GO:0046872]	GO:0005096; GO:0046872	comp6105_seq2_orf-2	70	46.67	PRK08043|PRK08043|bifunctional acyl-[acyl carrier protein] synthetase/2-acylglycerophosphoethanolamine acyltransferase; Validated	comp6105_seq2_orf-2	0.209	24	0.372	24	0.805	13	0.658	0.526	Y	0.45	SignalP-noTM	%pred NB(0): O 1 70	0	70	0.115	0.677	0.115	S	3
comp6152_seq0	1116	tr|A0A183DUG3|A0A183DUG3_9BILA	78.1	64	14	0	67	258	1	64	6.3e-22	107.8	A0A183DUG3	248			Gongylonema pulchrum	Uncharacterized protein							comp6152_seq0_orf-1	88	56.86	zf-NOSIP|pfam15906|Zinc-finger of nitric oxide synthase-interacting protein.	comp6152_seq0_orf-1	0.182	28	0.323	28	0.743	4	0.593	0.469	Y	0.45	SignalP-noTM	%pred NB(0): O 1 88	0	88	0.067	0.698	0.123	S	3
comp6152_seq1	999	tr|A0A183DUG3|A0A183DUG3_9BILA	78.1	64	14	0	67	258	1	64	5.7e-22	107.8	A0A183DUG3	248			Gongylonema pulchrum	Uncharacterized protein							comp6152_seq1_orf-1	88	56.86	zf-NOSIP|pfam15906|Zinc-finger of nitric oxide synthase-interacting protein.	comp6152_seq1_orf-1	0.182	28	0.323	28	0.743	4	0.593	0.469	Y	0.45	SignalP-noTM	%pred NB(0): O 1 88	0	88	0.067	0.698	0.123	S	3
comp616_seq1	2497	tr|F1LHW8|F1LHW8_ASCSU	42.3	78	44	1	1142	912	40	117	7.8e-12	75.5	F1LHW8	118			Ascaris suum (Pig roundworm) (Ascaris lumbricoides)	Transthyretin-like protein 16 (Fragment)				extracellular space [GO:0005615]; integral component of membrane [GO:0016021]		GO:0005615; GO:0016021	comp616_seq1_orf-3	90	90	MDR_yhdh|cd08288|Yhdh putative quinone oxidoreductases. Yhdh putative quinone oxidoreductases (QOR). QOR catalyzes the conversion of a quinone + NAD(P)H to a hydroquinone + NAD(P)+. Quinones are cyclic diones derived from aromatic compounds. Membrane bound QOR actin the respiratory chains of bacteria and mitochondria, while soluble QOR acts to protect from toxic quinones (e.g. DT-diaphorase) or a…	comp616_seq1_orf-3	0.378	20	0.468	20	0.756	17	0.596	0.537	Y	0.45	SignalP-noTM	%pred NB(0): O 1 90	0	90	0.314	0.668	0.047	S	4
comp62082_seq0	401	tr|A0A044U3T7|A0A044U3T7_ONCVO	34.9	83	47	1	251	3	9	84	3.6e-12	73.9	A0A044U3T7	411			Onchocerca volvulus	Delta-like protein			cell communication [GO:0007154]; multicellular organism development [GO:0007275]	integral component of membrane [GO:0016021]	calcium ion binding [GO:0005509]	GO:0005509; GO:0007154; GO:0007275; GO:0016021	comp62082_seq0_orf-2	94	30.19	PRK06460|PRK06460|hypothetical protein; Provisional	comp62082_seq0_orf-2	0.422	26	0.474	26	0.706	23	0.533	0.506	Y	0.45	SignalP-noTM	%pred NB(0): i 1 94	0	94	0.357	0.734	0.044	S	4
comp6231_seq3	6820	tr|A0A0M3HUU8|A0A0M3HUU8_ASCLU	51	1546	654	22	1033	5577	11	1484	0	1459.9	A0A0M3HUU8	1654			Ascaris lumbricoides (Giant roundworm)	Uncharacterized protein			protein ubiquitination [GO:0016567]			GO:0016567	comp6231_seq3_orf-4	87	30.43	DUF2004|pfam09406|Protein of unknown function (DUF2004). This is a family of proteins with unknown function. The structure of one of the proteins in this family has revealed a novel alpha-beta fold.	comp6231_seq3_orf-4	0.149	25	0.308	25	0.872	1	0.654	0.494	Y	0.45	SignalP-noTM	%pred NB(0): O 1 87	0	87	0.033	0.934	0.043	S	1
comp62488_seq0	340	tr|K7ICQ3|K7ICQ3_CAEJA	32.2	90	55	1	309	58	176	265	3.9e-07	57	K7ICQ3	272			Caenorhabditis japonica	Uncharacterized protein		ENOG410IPVF;ENOG41102CT;					comp62488_seq0_orf-1	110	32	PLN00179|PLN00179|acyl- [acyl-carrier protein] desaturase	comp62488_seq0_orf-1	0.335	29	0.429	29	0.778	3	0.576	0.508	Y	0.45	SignalP-noTM	%pred NB(0): O 1 110	0	110	0.053	0.897	0.052	S	1
comp62610_seq0	499	tr|A0A0N5DXW6|A0A0N5DXW6_TRIMR	64.7	68	23	1	206	3	161	227	1.6e-17	92	A0A0N5DXW6	2367			Trichuris muris (Mouse whipworm)	Uncharacterized protein					actin binding [GO:0003779]	GO:0003779	comp62610_seq0_orf-1	104	40	MMADHC|pfam10229|Methylmalonic aciduria and homocystinuria type D protein. This entry represents methylmalonic aciduria and homocystinuria type D protein and homologs. These proteins are involved in cobalamin (vitamin B12) metabolism.	comp62610_seq0_orf-1	0.601	32	0.688	32	0.868	27	0.768	0.731	Y	0.45	SignalP-noTM	%pred NB(0): O 1 104	0	104	0.358	0.826	0.026	S	3
comp62725_seq0	273	tr|A0A0N5BIM8|A0A0N5BIM8_STREA	30.9	68	36	2	200	12	2	63	0.067	39.3	A0A0N5BIM8	774			Strongyloides papillosus (Intestinal threadworm)	Uncharacterized protein							comp62725_seq0_orf-1	91	50	PRK15391|PRK15391|fumarate hydratase FumB; Provisional	comp62725_seq0_orf-1	0.203	31	0.328	18	0.871	12	0.759	0.561	Y	0.45	SignalP-noTM	%pred NB(0): O 1 91	0	91	0.192	0.741	0.045	S	3
comp6316_seq0	3180	tr|F1L0E0|F1L0E0_ASCSU	61.6	547	159	3	70	1563	20	564	2e-206	722.2	F1L0E0	564			Ascaris suum (Pig roundworm) (Ascaris lumbricoides)	Carboxypeptidase A2					metallocarboxypeptidase activity [GO:0004181]; zinc ion binding [GO:0008270]	GO:0004181; GO:0008270	comp6316_seq0_orf-1	521	50	M14_CP_A-B_like|cd03860|Peptidase M14 carboxypeptidase subfamily A/B-like. The Peptidase M14 Carboxypeptidase (CP) A/B subfamily is one of two main M14 CP subfamilies defined by sequence and structural homology, the other being the N/E subfamily. CPs hydrolyze single, C-terminal amino acids from polypeptide chains. They have a recognition site for the free C-terminal carboxyl group, which is a ke…	comp6316_seq0_orf-1	0.227	23	0.436	23	0.924	6	0.835	0.652	Y	0.45	SignalP-noTM	%pred NB(0): O 1 521	0	521	0.071	0.922	0.029	S	1
comp6316_seq2	3408	tr|F1L0E0|F1L0E0_ASCSU	61.5	574	192	4	70	1791	20	564	8.2e-214	746.9	F1L0E0	564			Ascaris suum (Pig roundworm) (Ascaris lumbricoides)	Carboxypeptidase A2					metallocarboxypeptidase activity [GO:0004181]; zinc ion binding [GO:0008270]	GO:0004181; GO:0008270	comp6316_seq2_orf-1	597	50	M14_CP_A-B_like|cd03860|Peptidase M14 carboxypeptidase subfamily A/B-like. The Peptidase M14 Carboxypeptidase (CP) A/B subfamily is one of two main M14 CP subfamilies defined by sequence and structural homology, the other being the N/E subfamily. CPs hydrolyze single, C-terminal amino acids from polypeptide chains. They have a recognition site for the free C-terminal carboxyl group, which is a ke…	comp6316_seq2_orf-1	0.227	23	0.436	23	0.924	6	0.835	0.652	Y	0.45	SignalP-noTM	%pred NB(0): O 1 597	0	597	0.071	0.922	0.029	S	1
comp6326_seq4	1147	tr|A0A0M3HNJ7|A0A0M3HNJ7_ASCLU	49.9	385	167	4	57	1142	45	426	4.4e-111	404.1	A0A0M3HNJ7	439			Ascaris lumbricoides (Giant roundworm)	Uncharacterized protein					hydrolase activity [GO:0016787]	GO:0016787	comp6326_seq4_orf-3	117	42.86	20|PHA02531|portal vertex protein; Provisional	comp6326_seq4_orf-3	0.174	23	0.325	23	0.716	8	0.608	0.478	Y	0.45	SignalP-noTM	%pred NB(0): O 1 117	0	117	0.123	0.624	0.059	S	3
comp6345_seq2	3398	tr|A0A0M3HWQ2|A0A0M3HWQ2_ASCLU	68.9	897	266	4	58	2739	5	891	0	1241.9	A0A0M3HWQ2	891			Ascaris lumbricoides (Giant roundworm)	Uncharacterized protein			Golgi to plasma membrane transport [GO:0006893]	exocyst [GO:0000145]		GO:0000145; GO:0006893	comp6345_seq2_orf-3	70	66.67	CyoB|TIGR02843|cytochrome o ubiquinol oxidase, subunit I. Cytochrome o terminal oxidase complex is the component of the aerobic respiratory chain which reacts with oxygen, reducing it to water with the concomitant transport of 4 protons across the membrane. Also known as the cytochrome bo complex, cytochrome o ubiquinol oxidase contains four subunits, two heme b cofactors and a copper atom which …	comp6345_seq2_orf-3	0.211	39	0.341	19	0.746	3	0.646	0.506	Y	0.45	SignalP-noTM	%pred NB(0): O 1 70	0	70	0.022	0.975	0.092	S	1
comp6414_seq3	4214	tr|F1KPW4|F1KPW4_ASCSU	72.5	881	230	4	1189	3816	1233	2106	0	1296.2	F1KPW4	2142			Ascaris suum (Pig roundworm) (Ascaris lumbricoides)	Pecanex-like protein 1				integral component of membrane [GO:0016021]		GO:0016021	comp6414_seq3_orf-4	882	65.92	Pecanex_C|pfam05041|Pecanex protein (C-terminus). This family consists of C terminal region of the pecanex protein homologs. The pecanex protein is a maternal-effect neurogenic gene found in Drosophila.	comp6414_seq3_orf-4	0.364	31	0.436	31	0.793	3	0.569	0.508	Y	0.45	SignalP-noTM	%pred NB(0): O 1 882	0	882	0.023	0.976	0.039	S	1
comp64359_seq0	499	tr|A0A0M3II41|A0A0M3II41_ASCLU	58.7	46	19	0	273	136	55	100	2.4e-05	51.6	A0A0M3II41	292			Ascaris lumbricoides (Giant roundworm)	Uncharacterized protein							comp64359_seq0_orf-1	94	14.1	GDP-M1P_Guanylyltransferase|cd02509|GDP-M1P_Guanylyltransferase catalyzes the formation of GDP-Mannose. GDP-mannose-1-phosphate guanylyltransferase, also called GDP-mannose pyrophosphorylase (GDP-MP), catalyzes the formation of GDP-Mannose from mannose-1-phosphate and GTP. Mannose is a key monosaccharide for glycosylation of proteins and lipids. GDP-Mannose is the activated donor for mannosylatio…	comp64359_seq0_orf-1	0.285	22	0.498	22	0.93	4	0.868	0.698	Y	0.45	SignalP-noTM	%pred NB(0): O 1 94	0	94	0.174	0.902	0.022	S	2
comp644_seq0	598	tr|A0A0N5AUE2|A0A0N5AUE2_9BILA	44.5	137	74	1	19	429	12	146	4e-23	110.9	A0A0N5AUE2	164			Syphacia muris	Phospholipase A(2) (EC 3.1.1.4)			arachidonic acid secretion [GO:0050482]; lipid catabolic process [GO:0016042]; phospholipid metabolic process [GO:0006644]	extracellular region [GO:0005576]	calcium ion binding [GO:0005509]; phospholipase A2 activity [GO:0004623]	GO:0004623; GO:0005509; GO:0005576; GO:0006644; GO:0016042; GO:0050482	comp644_seq0_orf-1	145	44.34	PLA2c|cd00125|PLA2c: Phospholipase A2, a family of secretory and cytosolic enzymes; the latter are either Ca dependent or Ca independent. PLA2 cleaves the sn-2 position of the glycerol backbone of phospholipids (PC or phosphatidylethanolamine), usually in a metal-dependent reaction, to generate lysophospholipid (LysoPL) and a free fatty acid (FA). The resulting products are either dietary or used…	comp644_seq0_orf-1	0.398	24	0.593	24	0.946	14	0.884	0.75	Y	0.45	SignalP-noTM	%pred NB(0): O 1 145	0	145	0.037	0.885	0.07	S	1
comp6553_seq0	1308	tr|A0A183V3Q3|A0A183V3Q3_TOXCA	56	150	65	1	145	591	1	150	8.4e-42	174.1	A0A183V3Q3	187			Toxocara canis (Canine roundworm)	Uncharacterized protein					phosphatidylinositol binding [GO:0035091]	GO:0035091	comp6553_seq0_orf-1	192	33.94	PX_SNX15_like|cd06881|The phosphoinositide binding Phox Homology domain of Sorting Nexin 15-like proteins. The PX domain is a phosphoinositide (PI) binding module present in many proteins with diverse functions such as cell signaling, vesicular trafficking, protein sorting, and lipid modification, among others. Members of this subfamily have similarity to sorting nexin 15 (SNX15), which contains …	comp6553_seq0_orf-1	0.533	21	0.708	21	0.986	4	0.938	0.832	Y	0.45	SignalP-noTM	%pred NB(0): O 1 192	0	192	0.039	0.984	0.016	S	1
comp6553_seq1	1339	tr|A0A183V3Q3|A0A183V3Q3_TOXCA	55.5	155	68	1	145	606	1	155	4.6e-43	178.3	A0A183V3Q3	187			Toxocara canis (Canine roundworm)	Uncharacterized protein					phosphatidylinositol binding [GO:0035091]	GO:0035091	comp6553_seq1_orf-1	253	33.94	PX_SNX15_like|cd06881|The phosphoinositide binding Phox Homology domain of Sorting Nexin 15-like proteins. The PX domain is a phosphoinositide (PI) binding module present in many proteins with diverse functions such as cell signaling, vesicular trafficking, protein sorting, and lipid modification, among others. Members of this subfamily have similarity to sorting nexin 15 (SNX15), which contains …	comp6553_seq1_orf-1	0.533	21	0.708	21	0.986	4	0.938	0.832	Y	0.45	SignalP-noTM	%pred NB(0): O 1 253	0	253	0.039	0.984	0.016	S	1
comp6553_seq2	1308	tr|A0A183V3Q3|A0A183V3Q3_TOXCA	56	150	65	1	145	591	1	150	1.1e-41	173.7	A0A183V3Q3	187			Toxocara canis (Canine roundworm)	Uncharacterized protein					phosphatidylinositol binding [GO:0035091]	GO:0035091	comp6553_seq2_orf-1	192	33.94	PX_SNX15_like|cd06881|The phosphoinositide binding Phox Homology domain of Sorting Nexin 15-like proteins. The PX domain is a phosphoinositide (PI) binding module present in many proteins with diverse functions such as cell signaling, vesicular trafficking, protein sorting, and lipid modification, among others. Members of this subfamily have similarity to sorting nexin 15 (SNX15), which contains …	comp6553_seq2_orf-1	0.533	21	0.708	21	0.986	4	0.938	0.832	Y	0.45	SignalP-noTM	%pred NB(0): O 1 192	0	192	0.039	0.984	0.016	S	1
comp663_seq4	784	tr|A0A1I7W0K3|A0A1I7W0K3_LOALO	87.5	232	24	2	54	749	20	246	5.1e-119	429.9	A0A1I7W0K3	271			Loa loa (Eye worm) (Filaria loa)	Casein kinase II subunit beta (CK II beta)				protein kinase CK2 complex [GO:0005956]	protein kinase regulator activity [GO:0019887]	GO:0005956; GO:0019887	comp663_seq4_orf-3	80	40	AblA_like_2|TIGR03822|lysine-2,3-aminomutase-related protein. Members of this protein form a distinctive clade, homologous to lysine-2,3-aminomutase (of Bacillus, Clostridium, and methanogenic archaea) and likely similar in function. Members of this family are found in Rhodopseudomonas, Caulobacter crescentus, Bradyrhizobium, etc.	comp663_seq4_orf-3	0.138	33	0.304	18	0.759	17	0.702	0.519	Y	0.45	SignalP-noTM	%pred NB(0): O 1 80	0	80	0.046	0.904	0.081	S	1
comp6645_seq0	375	tr|A0A183UQX9|A0A183UQX9_TOXCA	76	96	23	0	61	348	485	580	1.1e-34	148.7	A0A183UQX9	1745			Toxocara canis (Canine roundworm)	DNA polymerase (EC 2.7.7.7)			DNA replication [GO:0006260]		3'-5' exonuclease activity [GO:0008408]; DNA binding [GO:0003677]; DNA-directed DNA polymerase activity [GO:0003887]; nucleotide binding [GO:0000166]	GO:0000166; GO:0003677; GO:0003887; GO:0006260; GO:0008408	comp6645_seq0_orf-1	118	26.97	DNA_pol_viral_N|pfam00242|DNA polymerase (viral) N-terminal domain.	comp6645_seq0_orf-1	0.527	19	0.698	19	0.962	12	0.924	0.82	Y	0.45	SignalP-noTM	%pred NB(0): O 1 118	0	118	0.017	0.969	0.08	S	1
comp6772_seq2	1837	tr|A0A1I9G4V5|A0A1I9G4V5_BRUMA	65.4	494	167	2	285	1760	210	701	1.2e-65	253.8	A0A1I9G4V5	718	Bm4501 BM_Bm4501		Brugia malayi (Filarial nematode worm)	Fibulin-1			extracellular matrix organization [GO:0030198]	proteinaceous extracellular matrix [GO:0005578]	calcium ion binding [GO:0005509]; peptidase activator activity [GO:0016504]	GO:0005509; GO:0005578; GO:0016504; GO:0030198	comp6772_seq2_orf-1	105	66.67	PRK11901|PRK11901|hypothetical protein; Reviewed	comp6772_seq2_orf-1	0.152	36	0.303	24	0.821	4	0.73	0.534	Y	0.45	SignalP-noTM	%pred NB(0): i 1 105	0	105	0.078	0.87	0.062	S	2
comp6949_seq3	669	tr|A0A183E117|A0A183E117_9BILA	72.1	61	17	0	115	297	78	138	8.2e-17	90.1	A0A183E117	139			Gongylonema pulchrum	Uncharacterized protein					ATP binding [GO:0005524]; protein serine/threonine kinase activity [GO:0004674]	GO:0004674; GO:0005524	comp6949_seq3_orf-1	87	68.89	STKc_nPKC_theta_like|cd05592|Catalytic domain of the Serine/Threonine Kinases, Novel Protein Kinase C theta, delta, and similar proteins. STKs catalyze the transfer of the gamma-phosphoryl group from ATP to serine/threonine residues on protein substrates. PKC-theta is selectively expressed in T-cells and plays an important and non-redundant role in several aspects of T-cell biology. PKC-delta pla…	comp6949_seq3_orf-1	0.328	18	0.546	18	0.946	1	0.896	0.735	Y	0.45	SignalP-noTM	%pred NB(0): O 1 87	0	87	0.016	0.962	0.119	S	1
comp7247_seq0	993	tr|A0A0M3K5Q4|A0A0M3K5Q4_ANISI	75	56	6	1	993	850	99	154	8.2e-13	77.4	A0A0M3K5Q4	365			Anisakis simplex (Herring worm)	Uncharacterized protein							comp7247_seq0_orf-1	82	25.37	fabD|TIGR00128|malonyl CoA-acyl carrier protein transacylase. This enzyme of fatty acid biosynthesis transfers the malonyl moeity from coenzyme A to acyl-carrier protein. The seed alignment for this family of proteins contains a single member each from a number of bacterial species but also an additional pair of closely related, uncharacterized proteins from B. subtilis, one of which has a long C…	comp7247_seq0_orf-1	0.386	22	0.431	22	0.59	4	0.478	0.457	Y	0.45	SignalP-noTM	%pred NB(0): O 1 82	0	82	0.171	0.772	0.064	S	2
comp7247_seq1	990	tr|A0A0M3K5Q4|A0A0M3K5Q4_ANISI	75	56	6	1	990	847	99	154	8.1e-13	77.4	A0A0M3K5Q4	365			Anisakis simplex (Herring worm)	Uncharacterized protein							comp7247_seq1_orf-1	81	29.03	proS_fam_II|TIGR00409|prolyl-tRNA synthetase, family II. Prolyl-tRNA synthetase is a class II tRNA synthetase and is recognized by pfam model tRNA-synt_2b, which recognizes tRNA synthetases for Gly, His, Ser, and Pro. The prolyl-tRNA synthetases are divided into two widely divergent groups. This group includes enzymes from Escherichia coli, Bacillus subtilis, Aquifex aeolicus, the spirochete Trep…	comp7247_seq1_orf-1	0.387	22	0.431	22	0.59	4	0.479	0.457	Y	0.45	SignalP-noTM	%pred NB(0): O 1 81	0	81	0.15	0.785	0.071	S	2
comp72889_seq0	634	tr|A0A0N4UFA6|A0A0N4UFA6_DRAME	66.7	42	14	0	274	399	37	78	1e-08	63.2	A0A0N4UFA6	706			Dracunculus medinensis (Guinea worm)	Uncharacterized protein							comp72889_seq0_orf-1	76	42.5	PH-GRAM_MTMR12|cd13348|Myotubularian (MTM) related 12 protein (MTMR12) Pleckstrin Homology-Glucosyltransferases, Rab-like GTPase activators and Myotubularins (PH-GRAM) domain. MTMR12 is a catalytically inactive phosphatase that plays a role as an adapter for the phosphatase myotubularin to regulate myotubularintracellular location. It contains a Glu residue instead of a conserved Cys residue in t…	comp72889_seq0_orf-1	0.31	21	0.453	19	0.911	1	0.695	0.584	Y	0.45	SignalP-noTM	%pred NB(0): O 1 76	0	76	0.037	0.93	0.166	S	2
comp73264_seq0	497	tr|A0A1I8BNA8|A0A1I8BNA8_MELHA	64.5	169	52	1	495	13	4	172	8.4e-59	229.2	A0A1I8BNA8	211			Meloidogyne hapla (Root-knot nematode worm)	Uncharacterized protein			translation [GO:0006412]	large ribosomal subunit [GO:0015934]	structural constituent of ribosome [GO:0003735]	GO:0003735; GO:0006412; GO:0015934	comp73264_seq0_orf-1	165	29.11	DUF1320|pfam07030|Protein of unknown function (DUF1320). This family consists of both hypothetical bacterial and phage proteins of around 145 residues in length. The function of this family is unknown.	comp73264_seq0_orf-1	0.466	18	0.569	18	0.774	5	0.691	0.634	Y	0.45	SignalP-noTM	%pred NB(0): O 1 165	0	165	0.051	0.877	0.113	S	2
comp7338_seq1	2812	tr|A0A0R3R424|A0A0R3R424_9BILA	61.8	131	49	1	2561	2172	24	154	2.2e-39	167.2	A0A0R3R424	240			Brugia timori	Uncharacterized protein							comp7338_seq1_orf-8	87	50	acoL|PRK06912|dihydrolipoamide dehydrogenase; Validated	comp7338_seq1_orf-8	0.357	29	0.421	29	0.654	23	0.487	0.457	Y	0.45	SignalP-noTM	%pred NB(0): O 1 87	0	87	0.186	0.38	0.217	S	5
comp7361_seq6	6435	tr|A0A0B2VFT0|A0A0B2VFT0_TOXCA	76.2	382	83	2	1446	2570	299	679	3.5e-173	612.8	A0A0B2VFT0	782	SerT Tcan_09727		Toxocara canis (Canine roundworm)	Sodium-dependent serotonin transporter				integral component of membrane [GO:0016021]	neurotransmitter:sodium symporter activity [GO:0005328]	GO:0005328; GO:0016021	comp7361_seq6_orf-5	91	58.82	COG4724|COG4724|Endo-beta-N-acetylglucosaminidase D [Carbohydrate transport and metabolism].	comp7361_seq6_orf-5	0.296	26	0.423	26	0.823	10	0.608	0.523	Y	0.45	SignalP-noTM	%pred NB(0): O 1 91	0	91	0.127	0.71	0.092	S	3
comp736_seq0	3712	tr|A0A0B2VTL1|A0A0B2VTL1_TOXCA	72.4	355	97	1	223	1287	43	396	2.2e-164	582.8	A0A0B2VTL1	397	cpr-6 Tcan_11395		Toxocara canis (Canine roundworm)	Cathepsin B-like cysteine proteinase 6					cysteine-type peptidase activity [GO:0008234]	GO:0008234	comp736_seq0_orf-1	429	55.6	Peptidase_C1A_CathepsinB|cd02620|Cathepsin B group; composed of cathepsin B and similar proteins, including tubulointerstitial nephritis antigen (TIN-Ag). Cathepsin B is a lysosomal papain-like cysteine peptidase which is expressed in all tissues and functions primarily as an exopeptidase through its carboxydipeptidyl activity. Together with other cathepsins, it is involved in the degradation of …	comp736_seq0_orf-1	0.819	31	0.613	31	0.723	26	0.448	0.547	Y	0.5	SignalP-TM	%pred NB(0): O 1 429	0	429	0.034	0.819	0.142	S	2
comp736_seq1	3655	tr|A0A0B2VTL1|A0A0B2VTL1_TOXCA	72.4	355	97	1	223	1287	43	396	2.2e-164	582.8	A0A0B2VTL1	397	cpr-6 Tcan_11395		Toxocara canis (Canine roundworm)	Cathepsin B-like cysteine proteinase 6					cysteine-type peptidase activity [GO:0008234]	GO:0008234	comp736_seq1_orf-1	429	55.6	Peptidase_C1A_CathepsinB|cd02620|Cathepsin B group; composed of cathepsin B and similar proteins, including tubulointerstitial nephritis antigen (TIN-Ag). Cathepsin B is a lysosomal papain-like cysteine peptidase which is expressed in all tissues and functions primarily as an exopeptidase through its carboxydipeptidyl activity. Together with other cathepsins, it is involved in the degradation of …	comp736_seq1_orf-1	0.819	31	0.613	31	0.723	26	0.448	0.547	Y	0.5	SignalP-TM	%pred NB(0): O 1 429	0	429	0.034	0.819	0.142	S	2
comp736_seq2	4474	tr|A0A0B2VTL1|A0A0B2VTL1_TOXCA	72.4	355	97	1	223	1287	43	396	2.7e-164	582.8	A0A0B2VTL1	397	cpr-6 Tcan_11395		Toxocara canis (Canine roundworm)	Cathepsin B-like cysteine proteinase 6					cysteine-type peptidase activity [GO:0008234]	GO:0008234	comp736_seq2_orf-1	429	55.6	Peptidase_C1A_CathepsinB|cd02620|Cathepsin B group; composed of cathepsin B and similar proteins, including tubulointerstitial nephritis antigen (TIN-Ag). Cathepsin B is a lysosomal papain-like cysteine peptidase which is expressed in all tissues and functions primarily as an exopeptidase through its carboxydipeptidyl activity. Together with other cathepsins, it is involved in the degradation of …	comp736_seq2_orf-1	0.819	31	0.613	31	0.723	26	0.448	0.547	Y	0.5	SignalP-TM	%pred NB(0): O 1 429	0	429	0.034	0.819	0.142	S	2
comp736_seq3	5685	tr|A0A0B2VTL1|A0A0B2VTL1_TOXCA	72.4	355	97	1	223	1287	43	396	3.4e-164	582.8	A0A0B2VTL1	397	cpr-6 Tcan_11395		Toxocara canis (Canine roundworm)	Cathepsin B-like cysteine proteinase 6					cysteine-type peptidase activity [GO:0008234]	GO:0008234	comp736_seq3_orf-1	429	55.6	Peptidase_C1A_CathepsinB|cd02620|Cathepsin B group; composed of cathepsin B and similar proteins, including tubulointerstitial nephritis antigen (TIN-Ag). Cathepsin B is a lysosomal papain-like cysteine peptidase which is expressed in all tissues and functions primarily as an exopeptidase through its carboxydipeptidyl activity. Together with other cathepsins, it is involved in the degradation of …	comp736_seq3_orf-1	0.819	31	0.613	31	0.723	26	0.448	0.547	Y	0.5	SignalP-TM	%pred NB(0): O 1 429	0	429	0.034	0.819	0.142	S	2
comp736_seq4	5434	tr|A0A0B2VTL1|A0A0B2VTL1_TOXCA	72.4	355	97	1	223	1287	43	396	3.3e-164	582.8	A0A0B2VTL1	397	cpr-6 Tcan_11395		Toxocara canis (Canine roundworm)	Cathepsin B-like cysteine proteinase 6					cysteine-type peptidase activity [GO:0008234]	GO:0008234	comp736_seq4_orf-1	429	55.6	Peptidase_C1A_CathepsinB|cd02620|Cathepsin B group; composed of cathepsin B and similar proteins, including tubulointerstitial nephritis antigen (TIN-Ag). Cathepsin B is a lysosomal papain-like cysteine peptidase which is expressed in all tissues and functions primarily as an exopeptidase through its carboxydipeptidyl activity. Together with other cathepsins, it is involved in the degradation of …	comp736_seq4_orf-1	0.819	31	0.613	31	0.723	26	0.448	0.547	Y	0.5	SignalP-TM	%pred NB(0): O 1 429	0	429	0.034	0.819	0.142	S	2
comp736_seq5	5685	tr|A0A0B2VTL1|A0A0B2VTL1_TOXCA	72.4	355	97	1	223	1287	43	396	3.4e-164	582.8	A0A0B2VTL1	397	cpr-6 Tcan_11395		Toxocara canis (Canine roundworm)	Cathepsin B-like cysteine proteinase 6					cysteine-type peptidase activity [GO:0008234]	GO:0008234	comp736_seq5_orf-1	429	55.6	Peptidase_C1A_CathepsinB|cd02620|Cathepsin B group; composed of cathepsin B and similar proteins, including tubulointerstitial nephritis antigen (TIN-Ag). Cathepsin B is a lysosomal papain-like cysteine peptidase which is expressed in all tissues and functions primarily as an exopeptidase through its carboxydipeptidyl activity. Together with other cathepsins, it is involved in the degradation of …	comp736_seq5_orf-1	0.819	31	0.613	31	0.723	26	0.448	0.547	Y	0.5	SignalP-TM	%pred NB(0): O 1 429	0	429	0.034	0.819	0.142	S	2
comp7397_seq4	4604	tr|F1KRH0|F1KRH0_ASCSU	61.9	1323	374	7	283	4239	3	1199	0	1610.9	F1KRH0	1210			Ascaris suum (Pig roundworm) (Ascaris lumbricoides)	5-oxoprolinase					hydrolase activity [GO:0016787]	GO:0016787	comp7397_seq4_orf-4	220	62.5	PLN02666|PLN02666|5-oxoprolinase	comp7397_seq4_orf-4	0.207	20	0.395	20	0.856	16	0.755	0.589	Y	0.45	SignalP-noTM	%pred NB(0): O 1 220	0	220	0.023	0.826	0.245	S	3
comp7582_seq4	5951	tr|A0A1I7XMH0|A0A1I7XMH0_HETBA	26.6	297	213	3	4824	5708	913	1206	4.3e-24	117.5	A0A1I7XMH0	1418			Heterorhabditis bacteriophora (Entomopathogenic nematode)	Metalloendopeptidase (EC 3.4.24.-)					metalloendopeptidase activity [GO:0004222]; zinc ion binding [GO:0008270]	GO:0004222; GO:0008270	comp7582_seq4_orf-5	137	47.06	PLN02387|PLN02387|long-chain-fatty-acid-CoA ligase family protein	comp7582_seq4_orf-5	0.302	20	0.495	20	0.902	10	0.807	0.664	Y	0.45	SignalP-noTM	%pred NB(0): O 1 137	0	137	0.034	0.948	0.11	S	1
comp7625_seq0	2409	tr|A0A0N4U4B8|A0A0N4U4B8_DRAME	64.6	147	47	1	346	786	297	438	9.1e-50	201.4	A0A0N4U4B8	521			Dracunculus medinensis (Guinea worm)	Uncharacterized protein			metabolic process [GO:0008152]		catalytic activity [GO:0003824]	GO:0003824; GO:0008152	comp7625_seq0_orf-2	185	55.92	PLN02736|PLN02736|long-chain acyl-CoA synthetase	comp7625_seq0_orf-2	0.191	20	0.412	20	0.955	13	0.895	0.673	Y	0.45	SignalP-noTM	%pred NB(0): O 1 185	0	185	0.029	0.962	0.034	S	1
comp7633_seq0	2346	tr|A0A016TK80|A0A016TK80_9BILA	52.8	106	50	0	1655	1338	34	139	2.9e-24	116.7	A0A016TK80	243	Acey_s0096.g2925 Y032_0096g2925		Ancylostoma ceylanicum	Nuclear transcription factor Y subunit gamma (Nuclear transcription factor Y subunit C)			transcription, DNA-templated [GO:0006351]	CCAAT-binding factor complex [GO:0016602]	DNA binding [GO:0003677]; protein heterodimerization activity [GO:0046982]; transcription factor activity, sequence-specific DNA binding [GO:0003700]	GO:0003677; GO:0003700; GO:0006351; GO:0016602; GO:0046982	comp7633_seq0_orf-6	76	44.44	PRK13516|PRK13516|gamma-glutamyl:cysteine ligase; Provisional	comp7633_seq0_orf-6	0.488	32	0.55	32	0.843	6	0.656	0.607	Y	0.45	SignalP-noTM	%pred NB(0): O 1 76	0	76	0.091	0.612	0.175	S	3
comp7633_seq1	2190	tr|A0A1I7YHU0|A0A1I7YHU0_9BILA	66.1	118	40	0	1478	1125	57	174	5.2e-36	155.6	A0A1I7YHU0	609			Steinernema glaseri	Uncharacterized protein			cardiolipin biosynthetic process [GO:0032049]	nucleus [GO:0005634]	phosphatidate cytidylyltransferase activity [GO:0004605]; protein heterodimerization activity [GO:0046982]	GO:0004605; GO:0005634; GO:0032049; GO:0046982	comp7633_seq1_orf-5	76	44.44	PRK13516|PRK13516|gamma-glutamyl:cysteine ligase; Provisional	comp7633_seq1_orf-5	0.488	32	0.55	32	0.843	6	0.656	0.607	Y	0.45	SignalP-noTM	%pred NB(0): O 1 76	0	76	0.091	0.612	0.175	S	3
comp7633_seq4	2346	tr|A0A016TKB7|A0A016TKB7_9BILA	54.9	102	46	0	1643	1338	82	183	2.9e-24	116.7	A0A016TKB7	287	Acey_s0096.g2925 Y032_0096g2925		Ancylostoma ceylanicum	Nuclear transcription factor Y subunit gamma (Nuclear transcription factor Y subunit C)			transcription, DNA-templated [GO:0006351]	CCAAT-binding factor complex [GO:0016602]	DNA binding [GO:0003677]; protein heterodimerization activity [GO:0046982]; transcription factor activity, sequence-specific DNA binding [GO:0003700]	GO:0003677; GO:0003700; GO:0006351; GO:0016602; GO:0046982	comp7633_seq4_orf-6	76	44.44	PRK13516|PRK13516|gamma-glutamyl:cysteine ligase; Provisional	comp7633_seq4_orf-6	0.488	32	0.55	32	0.843	6	0.656	0.607	Y	0.45	SignalP-noTM	%pred NB(0): O 1 76	0	76	0.091	0.612	0.175	S	3
comp7742_seq0	2011	tr|A0A0R3RK07|A0A0R3RK07_9BILA	33.4	338	115	8	1209	508	1	332	2.1e-44	183.3	A0A0R3RK07	336			Elaeophora elaphi	Uncharacterized protein							comp7742_seq0_orf-1	98	41.38	endura_MppQ|TIGR04461|enduracididine biosynthesis enzyme MppQ. Members of this family are MppQ, one of three enzymes involved in synthesizing enduracididine, a non-proteinogenic amino acid used in non-ribosomal peptide synthases to make natural products such as enduracidin from Streptomyces fungicidicus ATCC 21013. MppQ is a PLP-dependent enzyme, predicted by homology to be an aminotransferase.	comp7742_seq0_orf-1	0.37	50	0.395	19	0.851	1	0.769	0.597	Y	0.45	SignalP-noTM	%pred NB(0): O 1 98	0	98	0.051	0.887	0.082	S	1
comp777_seq2	1140	tr|A0A1S0U1Y6|A0A1S0U1Y6_LOALO	53.8	145	66	1	557	988	182	326	4.9e-38	161.4	A0A1S0U1Y6	326	LOAG_05381		Loa loa (Eye worm) (Filaria loa)	Uncharacterized protein	loa:LOAG_05381;		regulation of signal transduction [GO:0009966]			GO:0009966	comp777_seq2_orf-1	187	35.2	TAP42|pfam04177|TAP42-like family. The TOR signalling pathway activates a cell-growth program in response to nutrients. TIP41 (pfam04176) interacts with TAP42 and negatively regulates the TOR signaling pathway.	comp777_seq2_orf-1	0.364	30	0.465	30	0.777	9	0.569	0.521	Y	0.45	SignalP-noTM	%pred NB(0): O 1 187	0	187	0.299	0.392	0.047	S	5
comp8011_seq2	433	tr|U1M422|U1M422_ASCSU	68.3	60	19	0	184	363	784	843	3.7e-18	94	U1M422	844	ASU_06239		Ascaris suum (Pig roundworm) (Ascaris lumbricoides)	Uncharacterized protein							comp8011_seq2_orf-1	83	26.56	ATPase-IIA2_Ca|TIGR01522|golgi membrane calcium-translocating P-type ATPase. This model describes the P-type ATPase responsible for translocating calcium ions across the golgi membrane of fungi and animals, and is of particular importance in the sarcoplasmic reticulum of skeletal and cardiac muscle in vertebrates. The calcium P-type ATPases have been characterized as Type IIA based on a phylogene…	comp8011_seq2_orf-1	0.149	26	0.316	26	0.775	17	0.65	0.496	Y	0.45	SignalP-noTM	%pred NB(0): i 1 83	0	83	0.035	0.861	0.102	S	2
comp8056_seq1	3685	tr|A0A183TY30|A0A183TY30_TOXCA	29	355	203	11	1895	879	333	654	1.5e-32	144.8	A0A183TY30	654			Toxocara canis (Canine roundworm)	Uncharacterized protein			regulation of transcription, DNA-templated [GO:0006355]; transcription, DNA-templated [GO:0006351]	nucleus [GO:0005634]	DNA binding [GO:0003677]	GO:0003677; GO:0005634; GO:0006351; GO:0006355	comp8056_seq1_orf-7	93	47.06	PRK10856|PRK10856|cytoskeletal protein RodZ; Provisional	comp8056_seq1_orf-7	0.38	18	0.5	18	0.823	1	0.682	0.573	Y	0.5	SignalP-TM	%pred NB(0): O 1 93	0	93	0.031	0.977	0.057	S	1
comp8460_seq2	3929	tr|U1MKU0|U1MKU0_ASCSU	75.7	953	231	1	79	2934	8	960	0	1502.6	U1MKU0	1076	ASU_04386		Ascaris suum (Pig roundworm) (Ascaris lumbricoides)	Transcription initiation factor tfiid subunit 2					metallopeptidase activity [GO:0008237]; translation initiation factor activity [GO:0003743]; zinc ion binding [GO:0008270]	GO:0003743; GO:0008237; GO:0008270	comp8460_seq2_orf-1	1006	41.47	M1_TAF2|cd09839|TATA binding protein (TBP) associated factor 2. This family includes TATA binding protein (TBP) associated factor 2 (TAF2, TBP-associated factor TAFII150, transcription initiation factor TFIID subunit 2, RNA polymerase II TBP-associated factor subunit B), and has homology to the aminopeptidase N (APN) subfamily, belonging to the M1 gluzincin family. TAF2 is part of the TFIID multi…	comp8460_seq2_orf-1	0.214	20	0.406	20	0.876	5	0.781	0.609	Y	0.45	SignalP-noTM	%pred NB(0): O 1 1006	0	1006	0.06	0.872	0.085	S	2
comp85483_seq0	210	tr|A0A0K0JYR6|A0A0K0JYR6_BRUMA	29.1	55	39	0	16	180	11	65	0.04	39.7	A0A0K0JYR6	249			Brugia malayi (Filarial nematode worm)	Uncharacterized protein							comp85483_seq0_orf-1	70	50	PLN03126|PLN03126|Elongation factor Tu; Provisional	comp85483_seq0_orf-1	0.406	18	0.461	18	0.651	9	0.514	0.49	Y	0.45	SignalP-noTM	%pred NB(0): O 1 70	0	70	0.117	0.756	0.077	S	2
comp8855_seq0	1629	tr|A0A1I7VSN6|A0A1I7VSN6_LOALO	54.5	209	91	3	25	645	10	216	1.6e-58	229.9	A0A1I7VSN6	482			Loa loa (Eye worm) (Filaria loa)	Uncharacterized protein					peptidase activity [GO:0008233]	GO:0008233	comp8855_seq0_orf-1	218	52.84	Peptidase_C13|pfam01650|Peptidase C13 family. Members of this family are asparaginyl peptidases. The blood fluke parasite Schistosoma mansoni has at least five Clan CA cysteine peptidases in its digestive tract including cathepsins B (2 isoforms), C, F and L. All have been recombinantly expressed as active enzymes, albeit in various stages of activation. In addition, a Clan CD peptidase, termed a…	comp8855_seq0_orf-1	0.226	19	0.382	19	0.724	9	0.632	0.517	Y	0.45	SignalP-noTM	%pred NB(0): O 1 218	0	218	0.042	0.851	0.164	S	2
comp8855_seq2	1549	tr|A0A1I7VSN6|A0A1I7VSN6_LOALO	54.5	209	91	3	25	645	10	216	2.6e-58	229.2	A0A1I7VSN6	482			Loa loa (Eye worm) (Filaria loa)	Uncharacterized protein					peptidase activity [GO:0008233]	GO:0008233	comp8855_seq2_orf-1	268	52.84	Peptidase_C13|pfam01650|Peptidase C13 family. Members of this family are asparaginyl peptidases. The blood fluke parasite Schistosoma mansoni has at least five Clan CA cysteine peptidases in its digestive tract including cathepsins B (2 isoforms), C, F and L. All have been recombinantly expressed as active enzymes, albeit in various stages of activation. In addition, a Clan CD peptidase, termed a…	comp8855_seq2_orf-1	0.226	19	0.382	19	0.724	9	0.632	0.517	Y	0.45	SignalP-noTM	%pred NB(0): O 1 268	0	268	0.042	0.851	0.164	S	2
comp8944_seq1	2403	tr|A0A183UFH6|A0A183UFH6_TOXCA	78.1	511	111	1	55	1587	7	516	9.1e-252	872.5	A0A183UFH6	531			Toxocara canis (Canine roundworm)	Uncharacterized protein			negative regulation of blood coagulation [GO:0030195]	integral component of plasma membrane [GO:0005887]	transmembrane signaling receptor activity [GO:0004888]	GO:0004888; GO:0005887; GO:0030195	comp8944_seq1_orf-1	534	39.6	DM13|smart00686|Domain present in fly proteins (CG14681, CG12492, CG6217), worm H06A10.1 and Arabidopsis thaliana MBG8.9.	comp8944_seq1_orf-1	0.677	26	0.758	26	0.941	17	0.841	0.803	Y	0.45	SignalP-noTM	%pred NB(0): O 1 534	0	534	0.014	0.964	0.077	S	1
comp8982_seq0	1544	tr|F1KR84|F1KR84_ASCSU	86.5	52	7	0	244	399	1396	1447	3.4e-18	95.9	F1KR84	1447			Ascaris suum (Pig roundworm) (Ascaris lumbricoides)	Serine/threonine-protein kinase atr					ATP binding [GO:0005524]; kinase activity [GO:0016301]	GO:0005524; GO:0016301	comp8982_seq0_orf-1	74	71.88	FATC|pfam02260|FATC domain. The FATC domain is named after FRAP, ATM, TRRAP C-terminal. The solution structure of the FATC domain suggests it plays a role in redox-dependent structural and cellular stability.	comp8982_seq0_orf-1	0.326	17	0.553	17	0.954	12	0.936	0.76	Y	0.45	SignalP-noTM	%pred NB(0): O 1 74	0	74	0.043	0.935	0.05	S	1
comp9017_seq1	807	tr|A0A044SZ07|A0A044SZ07_ONCVO	74.7	87	22	0	106	366	46	132	2.5e-36	155.2	A0A044SZ07	148			Onchocerca volvulus	Uncharacterized protein					zinc ion binding [GO:0008270]	GO:0008270	comp9017_seq1_orf-1	113	50.79	zf-UBP|pfam02148|Zn-finger in ubiquitin-hydrolases and other protein.	comp9017_seq1_orf-1	0.267	23	0.393	23	0.757	16	0.577	0.492	Y	0.45	SignalP-noTM	%pred NB(0): O 1 113	0	113	0.131	0.836	0.034	S	2
comp9587_seq1	2000	tr|F1KV36|F1KV36_ASCSU	50.7	477	227	3	37	1464	1	470	2.4e-136	488.8	F1KV36	470			Ascaris suum (Pig roundworm) (Ascaris lumbricoides)	Beta-1,3-glucosyltransferase				membrane [GO:0016020]	transferase activity, transferring glycosyl groups [GO:0016757]	GO:0016020; GO:0016757	comp9587_seq1_orf-1	478	30.57	Fringe|pfam02434|Fringe-like. The drosophila protein fringe (FNG) is a glucosaminyltransferase that controls the response of the Notch receptor to specific ligands. FNG is localized to the Golgi apparatus (not secreted as previously thought). Modification of Notch occurs through glycosylation by FNG. The xenopus homolog, lunatic fringe, has been implicated in a variety of functions.	comp9587_seq1_orf-1	0.316	28	0.442	28	0.828	5	0.631	0.544	Y	0.45	SignalP-noTM	%pred NB(0): O 1 478	0	478	0.292	0.808	0.012	S	3
comp960_seq3	5643	tr|F1KQY8|F1KQY8_ASCSU	55.1	1050	350	6	208	3342	10	943	0	1126.7	F1KQY8	955			Ascaris suum (Pig roundworm) (Ascaris lumbricoides)	alpha-1,2-Mannosidase (EC 3.2.1.-)			metabolic process [GO:0008152]	integral component of membrane [GO:0016021]	calcium ion binding [GO:0005509]; mannosyl-oligosaccharide 1,2-alpha-mannosidase activity [GO:0004571]	GO:0004571; GO:0005509; GO:0008152; GO:0016021	comp960_seq3_orf-2	466	45.83	PA_EDEM3_like|cd02126|PA_EDEM3_like: protease associated domain (PA) domain-containing EDEM3-like proteins. This group contains various PA domain-containing proteins similar to mouse EDEM3 (ER-degradation-enhancing mannosidase-like 3 protein). EDEM3 contains a region, similar to Class I alpha-mannosidases (gylcosyl hydrolase family 47), N-terminal to the PA domain. EDEM3 accelerates glycoprotein …	comp960_seq3_orf-2	0.273	21	0.42	21	0.776	15	0.638	0.538	Y	0.45	SignalP-noTM	%pred NB(0): O 1 466	0	466	0.196	0.701	0.068	S	3
comp9949_seq0	1025	tr|A0A0R3S0R3|A0A0R3S0R3_9BILA	67.9	221	68	3	52	711	1	219	4.1e-84	314.3	A0A0R3S0R3	225			Elaeophora elaphi	Uncharacterized protein			transcription, DNA-templated [GO:0006351]		DNA-directed 5'-3' RNA polymerase activity [GO:0003899]	GO:0003899; GO:0006351	comp9949_seq0_orf-1	238	35.93	rpoE|TIGR00448|DNA-directed RNA polymerase (rpoE), archaeal and eukaryotic form. This family seems to be confined to the archea and eukaryotic taxa and are quite dissimilar to E.coli rpoE. [Transcription, DNA-dependent RNA polymerase]	comp9949_seq0_orf-1	0.324	29	0.409	29	0.876	2	0.578	0.5	Y	0.45	SignalP-noTM	%pred NB(0): O 1 238	0	238	0.142	0.856	0.046	S	2

## Sheet: non-classical proteins
Supplementary Table S4. Potential functional proteins among non-classical excretory–secretory proteins from the advanced third-stage larvae of Gnathostoma spinigerum (aL3Gs) transcriptome
ID	Length	Annotation	Percent.identity	Alignment.length	Mismatches	Gaps	Align.start	Align.end	Ref.start	Ref.end	E.value	Bit.score	Entry	Length.1	Gene.names	Cross.reference..UniGene.	Organism	Protein.names	Cross.reference..KEGG.	Cross.reference..eggNOG.	Gene.ontology..biological.process.	Gene.ontology..cellular.component.	Gene.ontology..molecular.function.	Gene.ontology.IDs	ORF	ORF.length..aa	CDD.identity..	CDD.annotation	name	Cmax	Cpos	Ymax	Ypos	Smax	Spos	Smean	D	X.	Dmaxcut	Networks.used	prediction	TM.No	Len	mTP	SP	other	Loc	RC	rename
comp1016_seq0	800	tr|A0A0N5AY67|A0A0N5AY67_9BILA	58.3	139	56	1	169	579	6	144	6.3e-40	167.2	A0A0N5AY67	144			Syphacia muris	Uncharacterized protein				extracellular space [GO:0005615]		GO:0005615	comp1016_seq0_orf-2	144	59.49	TTR-52|pfam01060|Transthyretin-like family. TTR-52 was called family 2 in, and has weak similarity to transthyretin (formerly called pre-albumin) which transports thyroid hormones. The specific function of this protein is as a bridging molecule in apoptosis cross-linking dying cells to phagocytes. TTR-52 bridges by cross-linking surface-exposed phosphatidylserine (PtdSer) on apoptotic cells to th…	comp1016_seq0_orf-2	0.201	29	0.274	21	0.552	17	0.399	0.342	N	0.45	SignalP-noTM	%pred NB(0): O 1 144	0	144	0.026	0.754	0.264	S	3	prot_5
comp10437_seq0	2530	tr|A0A158Q3I4|A0A158Q3I4_DRAME	40	50	30	0	10	159	321	370	0.0051	46.2	A0A158Q3I4	859			Dracunculus medinensis (Guinea worm)	Uncharacterized protein				integral component of membrane [GO:0016021]; RNA polymerase I core factor complex [GO:0070860]	RNA polymerase I CORE element sequence-specific DNA binding [GO:0001164]; transcription factor activity, RNA polymerase I CORE element binding transcription factor recruiting [GO:0001187]	GO:0001164; GO:0001187; GO:0016021; GO:0070860	comp10437_seq0_orf-4	84	53.85	mmdA|TIGR01117|methylmalonyl-CoA decarboxylase alpha subunit. This model describes methymalonyl-CoA decarboxylase aplha subunit in archaea and bacteria. Metylmalonyl-CoA decarboxylase Na+ pump is a representative of a class of Na+ transport decarboxylases that couples the energy derived by decarboxylation of carboxylic acid substrates to drive the extrusion of Na+ ion across the membrane. [Energy…	comp10437_seq0_orf-4	0.268	26	0.271	26	0.504	1	0.319	0.29	N	0.5	SignalP-TM	%pred NB(0): O 1 84	0	84	0.083	0.889	0.044	S	1	prot_17
comp10437_seq1	2530	tr|A0A158Q3I4|A0A158Q3I4_DRAME	40	50	30	0	10	159	321	370	0.0051	46.2	A0A158Q3I4	859			Dracunculus medinensis (Guinea worm)	Uncharacterized protein				integral component of membrane [GO:0016021]; RNA polymerase I core factor complex [GO:0070860]	RNA polymerase I CORE element sequence-specific DNA binding [GO:0001164]; transcription factor activity, RNA polymerase I CORE element binding transcription factor recruiting [GO:0001187]	GO:0001164; GO:0001187; GO:0016021; GO:0070860	comp10437_seq1_orf-4	84	53.85	mmdA|TIGR01117|methylmalonyl-CoA decarboxylase alpha subunit. This model describes methymalonyl-CoA decarboxylase aplha subunit in archaea and bacteria. Metylmalonyl-CoA decarboxylase Na+ pump is a representative of a class of Na+ transport decarboxylases that couples the energy derived by decarboxylation of carboxylic acid substrates to drive the extrusion of Na+ ion across the membrane. [Energy…	comp10437_seq1_orf-4	0.268	26	0.271	26	0.504	1	0.319	0.29	N	0.5	SignalP-TM	%pred NB(0): O 1 84	0	84	0.083	0.889	0.044	S	1	prot_18
comp10516_seq0	671	tr|A0A016TW15|A0A016TW15_9BILA	39.5	81	47	1	528	292	181	261	2.6e-07	58.5	A0A016TW15	268	Acey_s0073.g729 Y032_0073g729		Ancylostoma ceylanicum	Uncharacterized protein							comp10516_seq0_orf-1	87	33.33	PRK14381|PRK14381|hypothetical protein; Provisional	comp10516_seq0_orf-1	0.214	54	0.178	36	0.361	1	0.184	0.182	N	0.45	SignalP-noTM	%pred NB(0): O 1 87	0	87	0.114	0.555	0.237	S	4	prot_22
comp10516_seq1	671	tr|A0A016TW15|A0A016TW15_9BILA	39.5	81	47	1	528	292	181	261	2.6e-07	58.5	A0A016TW15	268	Acey_s0073.g729 Y032_0073g729		Ancylostoma ceylanicum	Uncharacterized protein							comp10516_seq1_orf-1	87	33.33	PRK14381|PRK14381|hypothetical protein; Provisional	comp10516_seq1_orf-1	0.214	54	0.178	36	0.361	1	0.184	0.182	N	0.45	SignalP-noTM	%pred NB(0): O 1 87	0	87	0.11	0.553	0.242	S	4	prot_23
comp10586_seq2	861	tr|A0A0B2VLG9|A0A0B2VLG9_TOXCA	48.1	81	42	0	615	857	10	90	1.3e-14	83.2	A0A0B2VLG9	140	F52C9.6 Tcan_00945		Toxocara canis (Canine roundworm)	Putative uncharacterized transposon-derived protein F52C9.6 (Fragment)							comp10586_seq2_orf-2	121	30.95	ND2|MTH00200|NADH dehydrogenase subunit 2; Provisional	comp10586_seq2_orf-2	0.135	27	0.245	13	0.738	4	0.516	0.391	N	0.45	SignalP-noTM	%pred NB(0): O 1 121	0	121	0.22	0.314	0.193	S	5	prot_27
comp10689_seq1	414	tr|A0A0N4U4F0|A0A0N4U4F0_DRAME	29	69	49	0	369	163	44	112	0.0093	42.7	A0A0N4U4F0	194			Dracunculus medinensis (Guinea worm)	Uncharacterized protein					calcium ion binding [GO:0005509]	GO:0005509	comp10689_seq1_orf-1	86	33.33	HDA2-3|pfam11496|Class II histone deacetylase complex subunits 2 and 3. This family of class II histone deacetylase complex subunits HDA2 and HDA3 is found in fungi, The member from S. pombe is referred to as Ccq1 (coiled-coil quantitatively-enriched protein 1). These proteins associate with HDA1 to generate the activity of the HDA1 histone deacetylase complex. HDA1 interacts with itself and with…	comp10689_seq1_orf-1	0.248	31	0.251	31	0.49	4	0.28	0.267	N	0.45	SignalP-noTM	%pred NB(0): O 1 86	0	86	0.085	0.577	0.305	S	4	prot_33
comp10855_seq0	1899	tr|W2T758|W2T758_NECAM	88.4	448	45	1	1758	436	1	448	1e-234	815.5	W2T758	449	NECAME_11014		Necator americanus (Human hookworm)	Tubulin beta chain			microtubule-based process [GO:0007017]	cytoplasm [GO:0005737]; microtubule [GO:0005874]	GTPase activity [GO:0003924]; GTP binding [GO:0005525]; structural constituent of cytoskeleton [GO:0005200]	GO:0003924; GO:0005200; GO:0005525; GO:0005737; GO:0005874; GO:0007017	comp10855_seq0_orf-6	92	43.59	PLN02354|PLN02354|copper ion binding / oxidoreductase	comp10855_seq0_orf-6	0.156	43	0.194	11	0.449	1	0.305	0.254	N	0.45	SignalP-noTM	%pred NB(0): O 1 92	0	92	0.036	0.792	0.487	S	4	prot_41
comp10855_seq1	1896	tr|W2T758|W2T758_NECAM	88.4	448	45	1	1755	433	1	448	1e-234	815.5	W2T758	449	NECAME_11014		Necator americanus (Human hookworm)	Tubulin beta chain			microtubule-based process [GO:0007017]	cytoplasm [GO:0005737]; microtubule [GO:0005874]	GTPase activity [GO:0003924]; GTP binding [GO:0005525]; structural constituent of cytoskeleton [GO:0005200]	GO:0003924; GO:0005200; GO:0005525; GO:0005737; GO:0005874; GO:0007017	comp10855_seq1_orf-6	92	43.59	PLN02354|PLN02354|copper ion binding / oxidoreductase	comp10855_seq1_orf-6	0.156	43	0.194	11	0.449	1	0.305	0.254	N	0.45	SignalP-noTM	%pred NB(0): O 1 92	0	92	0.036	0.792	0.487	S	4	prot_42
comp10930_seq1	1821	tr|A0A0B2UVX8|A0A0B2UVX8_TOXCA	47.3	74	36	3	1247	1465	110	181	2.2e-08	63.5	A0A0B2UVX8	528	FOS-FOX Tcan_03033		Toxocara canis (Canine roundworm)	Transforming protein v-Fos/v-Fox			regulation of transcription from RNA polymerase II promoter [GO:0006357]		DNA binding [GO:0003677]; transcription factor activity, sequence-specific DNA binding [GO:0003700]	GO:0003677; GO:0003700; GO:0006357	comp10930_seq1_orf-3	120	43.24	SLC5sbd_SGLT1|cd11486|Na(+)/glucose cotransporter SGLT1;solute binding domain. Human SGLT1 (hSGLT1) is a high-affinity/low-capacity glucose transporter, which can also transport galactose. In the transport mechanism, two Na+ ions first bind to the extracellular side of the transporter and induce a conformational change in the glucose binding site. This results in an increased affinity for glucose…	comp10930_seq1_orf-3	0.197	57	0.223	11	0.653	2	0.466	0.32	N	0.5	SignalP-TM	%pred NB(0): O 1 120	0	120	0.621	0.854	0.004	S	4	prot_49
comp11067_seq1	1770	tr|A0A0M3JYW1|A0A0M3JYW1_ANISI	86.5	89	12	0	1	267	126	214	8.5e-37	157.9	A0A0M3JYW1	297			Anisakis simplex (Herring worm)	Uncharacterized protein			transport [GO:0006810]	integral component of membrane [GO:0016021]		GO:0006810; GO:0016021	comp11067_seq1_orf-4	82	45.83	PRK09077|PRK09077|L-aspartate oxidase; Provisional	comp11067_seq1_orf-4	0.167	49	0.176	20	0.569	10	0.288	0.237	N	0.45	SignalP-noTM	%pred NB(0): O 1 82	0	82	0.083	0.593	0.194	S	4	prot_58
comp1130_seq0	4781	tr|A0A0B2W0A8|A0A0B2W0A8_TOXCA	40.3	231	98	8	2225	2839	70	286	2.9e-23	114.4	A0A0B2W0A8	286	Tcan_17407		Toxocara canis (Canine roundworm)	Uncharacterized protein							comp1130_seq0_orf-5	93	55.56	PRK15409|PRK15409|bifunctional glyoxylate/hydroxypyruvate reductase B; Provisional	comp1130_seq0_orf-5	0.517	30	0.393	30	0.498	18	0.311	0.348	N	0.45	SignalP-noTM	%pred NB(0): O 1 93	0	93	0.083	0.814	0.072	S	2	prot_66
comp1134_seq2	4161	tr|A0A1I7W870|A0A1I7W870_HETBA	59.4	32	12	1	2320	2228	34	65	0.014	45.4	A0A1I7W870	97			Heterorhabditis bacteriophora (Entomopathogenic nematode)	Uncharacterized protein							comp1134_seq2_orf-3	73	55.56	PRK14259|PRK14259|phosphate ABC transporter ATP-binding protein; Provisional	comp1134_seq2_orf-3	0.135	19	0.157	19	0.339	10	0.194	0.177	N	0.45	SignalP-noTM	%pred NB(0): i 1 73	0	73	0.066	0.567	0.347	S	4	prot_73
comp1143_seq3	5159	tr|A0A183V8R6|A0A183V8R6_TOXCA	66.1	286	95	1	3340	4191	58	343	7.3e-113	412.1	A0A183V8R6	343			Toxocara canis (Canine roundworm)	Uncharacterized protein					DNA binding [GO:0003677]	GO:0003677	comp1143_seq3_orf-12	113	90.91	RheB|cd04137|Ras Homolog Enriched in Brain (RheB) is a small GTPase. Rheb (Ras Homolog Enriched in Brain) subfamily. Rheb was initially identified in rat brain, where its expression is elevated by seizures or by long-term potentiation. It is expressed ubiquitously, with elevated levels in muscle and brain. Rheb functions as an important mediator between the tuberous sclerosis complex proteins, TS…	comp1143_seq3_orf-12	0.16	37	0.232	37	0.457	30	0.242	0.236	N	0.5	SignalP-TM	%pred NB(0): O 1 113	0	113	0.012	0.876	0.552	S	4	prot_83
comp1143_seq5	5159	tr|A0A183V8R6|A0A183V8R6_TOXCA	66.1	286	95	1	3340	4191	58	343	7.3e-113	412.1	A0A183V8R6	343			Toxocara canis (Canine roundworm)	Uncharacterized protein					DNA binding [GO:0003677]	GO:0003677	comp1143_seq5_orf-13	113	90.91	RheB|cd04137|Ras Homolog Enriched in Brain (RheB) is a small GTPase. Rheb (Ras Homolog Enriched in Brain) subfamily. Rheb was initially identified in rat brain, where its expression is elevated by seizures or by long-term potentiation. It is expressed ubiquitously, with elevated levels in muscle and brain. Rheb functions as an important mediator between the tuberous sclerosis complex proteins, TS…	comp1143_seq5_orf-13	0.16	37	0.232	37	0.457	30	0.242	0.236	N	0.5	SignalP-TM	%pred NB(0): O 1 113	0	113	0.012	0.876	0.552	S	4	prot_84
comp11756_seq0	1190	tr|A0A158QA67|A0A158QA67_ENTVE	44.9	98	45	4	2	274	1397	1492	9.5e-08	60.8	A0A158QA67	1810			Enterobius vermicularis (Human pinworm)	Uncharacterized protein							comp11756_seq0_orf-3	78	38.46	CYTB|MTH00086|cytochrome b; Provisional	comp11756_seq0_orf-3	0.182	34	0.267	21	0.658	6	0.486	0.386	N	0.45	SignalP-noTM	%pred NB(0): O 1 78	0	78	0.191	0.392	0.275	S	5	prot_88
comp1178_seq0	1992	tr|A0A1I7SE83|A0A1I7SE83_BURXY	56.9	353	133	4	1742	699	2	340	1.5e-103	379.8	A0A1I7SE83	373			Bursaphelenchus xylophilus (Pinewood nematode worm) (Aphelenchoides xylophilus)	Uncharacterized protein					metal ion binding [GO:0046872]	GO:0046872	comp1178_seq0_orf-1	77	66.67	PRK14460|PRK14460|ribosomal RNA large subunit methyltransferase N; Provisional	comp1178_seq0_orf-1	0.161	25	0.253	25	0.531	15	0.371	0.3	N	0.5	SignalP-TM	%pred NB(0): O 1 77	0	77	0.048	0.922	0.059	S	1	prot_93
comp11848_seq3	677	tr|A0A182EGW9|A0A182EGW9_ONCOC	66.7	36	12	0	491	384	2	37	1.7e-06	55.8	A0A182EGW9	282			Onchocerca ochengi (Filarial nematode worm)	Galectin					carbohydrate binding [GO:0030246]	GO:0030246	comp11848_seq3_orf-1	90	39.02	PLN02870|PLN02870|Probable galacturonosyltransferase	comp11848_seq3_orf-1	0.194	30	0.22	30	0.441	11	0.262	0.242	N	0.45	SignalP-noTM	%pred NB(0): O 1 90	0	90	0.154	0.5	0.25	S	4	prot_94
comp12031_seq0	795	tr|A0A182E7Y1|A0A182E7Y1_ONCOC	33.1	136	74	5	377	775	224	345	1.3e-05	53.1	A0A182E7Y1	684			Onchocerca ochengi (Filarial nematode worm)	Uncharacterized protein				integral component of membrane [GO:0016021]		GO:0016021	comp12031_seq0_orf-1	73	32.56	7tmA_D1B_dopamine_R|cd15319|D1B (or D5) subtype dopamine receptor, member of the class A family of seven-transmembrane G protein-coupled receptors. Dopamine receptors are members of the class A G protein-coupled receptors that are involved in many neurological processes in the central nervous system (CNS). The neurotransmitter dopamine is the primary endogenous agonist for dopamine receptors. Dop…	comp12031_seq0_orf-1	0.167	26	0.272	17	0.735	6	0.595	0.446	N	0.45	SignalP-noTM	%pred NB(0): O 1 73	0	73	0.019	0.938	0.121	S	1	prot_100
comp12195_seq0	1042	tr|A0A1S0TI17|A0A1S0TI17_LOALO	37.2	86	47	2	861	616	35	117	1.2e-09	67	A0A1S0TI17	117	LOAG_14786		Loa loa (Eye worm) (Filaria loa)	Uncharacterized protein				extracellular space [GO:0005615]		GO:0005615	comp12195_seq0_orf-2	110	27.42	HypD|COG0409|Hydrogenase maturation factor [Posttranslational modification, protein turnover, chaperones].	comp12195_seq0_orf-2	0.155	52	0.158	23	0.272	2	0.196	0.178	N	0.45	SignalP-noTM	%pred NB(0): O 1 110	0	110	0.036	0.694	0.554	S	5	prot_106
comp12209_seq0	3762	tr|A0A1S0UEF7|A0A1S0UEF7_LOALO	58.1	31	13	0	3745	3653	66	96	0.065	43.1	A0A1S0UEF7	449	LOAG_11661		Loa loa (Eye worm) (Filaria loa)	Kinase C and casein kinase substrate in neurons protein 2, variant					kinase activity [GO:0016301]	GO:0016301	comp12209_seq0_orf-7	70	61.54	Staygreen|pfam12638|Staygreen protein. This family of proteins have been implicated in chlorophyll degradation. Intriguingly members of this family are also found in non-photosynthetic bacteria.	comp12209_seq0_orf-7	0.16	24	0.157	24	0.209	16	0.156	0.156	N	0.45	SignalP-noTM	%pred NB(0): O 1 70	0	70	0.018	0.686	0.518	S	5	prot_107
comp12209_seq1	3754	tr|A0A1S0UEF7|A0A1S0UEF7_LOALO	58.1	31	13	0	3737	3645	66	96	0.064	43.1	A0A1S0UEF7	449	LOAG_11661		Loa loa (Eye worm) (Filaria loa)	Kinase C and casein kinase substrate in neurons protein 2, variant					kinase activity [GO:0016301]	GO:0016301	comp12209_seq1_orf-7	70	61.54	Staygreen|pfam12638|Staygreen protein. This family of proteins have been implicated in chlorophyll degradation. Intriguingly members of this family are also found in non-photosynthetic bacteria.	comp12209_seq1_orf-7	0.16	24	0.157	24	0.209	16	0.156	0.156	N	0.45	SignalP-noTM	%pred NB(0): O 1 70	0	70	0.018	0.686	0.518	S	5	prot_108
comp1221_seq5	4732	tr|A0A0B2UXD0|A0A0B2UXD0_TOXCA	66.1	271	65	4	2654	3406	131	394	2.7e-90	337	A0A0B2UXD0	427	PTGR2 Tcan_12558		Toxocara canis (Canine roundworm)	Prostaglandin reductase 2 (Fragment)					oxidoreductase activity [GO:0016491]	GO:0016491	comp1221_seq5_orf-7	100	63.27	PTGR2|cd08293|Prostaglandin reductase. Prostaglandins and related eicosanoids are metabolized by the oxidation of the 15(S)-hydroxyl group of the NAD+-dependent (type I 15-PGDH) 15-prostaglandin dehydrogenase (15-PGDH) followed by reduction by NADPH/NADH-dependent (type II 15-PGDH) delta-13 15-prostaglandin reductase (13-PGR) to 15-keto-13,14,-dihydroprostaglandins. 13-PGR is a bifunctional enzym…	comp1221_seq5_orf-7	0.158	28	0.222	28	0.519	25	0.345	0.271	N	0.5	SignalP-TM	%pred NB(0): i 1 100	0	100	0.285	0.466	0.15	S	5	prot_110
comp1238_seq1	1737	tr|A0A183CXT3|A0A183CXT3_9BILA	42.3	71	32	4	206	400	1	68	0.00093	48.1	A0A183CXT3	152			Gongylonema pulchrum	Uncharacterized protein							comp1238_seq1_orf-1	74	63.64	ampC|PRK11289|beta-lactamase/D-alanine carboxypeptidase; Provisional	comp1238_seq1_orf-1	0.254	29	0.146	29	0.215	2	0.115	0.133	N	0.5	SignalP-TM	%pred NB(0): i 1 74	0	74	0.251	0.362	0.158	S	5	prot_119
comp1238_seq2	1731	tr|A0A183CXT3|A0A183CXT3_9BILA	42.3	71	32	4	206	400	1	68	0.00092	48.1	A0A183CXT3	152			Gongylonema pulchrum	Uncharacterized protein							comp1238_seq2_orf-1	74	63.64	ampC|PRK11289|beta-lactamase/D-alanine carboxypeptidase; Provisional	comp1238_seq2_orf-1	0.254	29	0.146	29	0.215	2	0.115	0.133	N	0.5	SignalP-TM	%pred NB(0): i 1 74	0	74	0.251	0.362	0.158	S	5	prot_120
comp12527_seq0	2715	tr|A0A0B2VP00|A0A0B2VP00_TOXCA	94.4	90	5	0	1	270	93	182	1.3e-41	174.5	A0A0B2VP00	211	cdc-42 Tcan_17446		Toxocara canis (Canine roundworm)	Cell division control protein 42-like protein			cell division [GO:0051301]; small GTPase mediated signal transduction [GO:0007264]	intracellular [GO:0005622]; membrane [GO:0016020]	GTPase activity [GO:0003924]; GTP binding [GO:0005525]	GO:0003924; GO:0005525; GO:0005622; GO:0007264; GO:0016020; GO:0051301	comp12527_seq0_orf-1	99	85.56	Cdc42|cd01874|cell division cycle 42 (Cdc42) is a small GTPase of the Rho family. Cdc42 is an essential GTPase that belongs to the Rho family of Ras-like GTPases. These proteins act as molecular switches by responding to exogenous and/or endogenous signals and relaying those signals to activate downstream components of a biological pathway. Cdc42 transduces signals to the actin cytoskeleton to in…	comp12527_seq0_orf-1	0.243	19	0.261	19	0.436	14	0.292	0.277	N	0.45	SignalP-noTM	%pred NB(0): O 1 99	0	99	0.034	0.624	0.543	S	5	prot_123
comp12527_seq1	2722	tr|A0A0B2VP00|A0A0B2VP00_TOXCA	94.4	90	5	0	1	270	93	182	1.3e-41	174.5	A0A0B2VP00	211	cdc-42 Tcan_17446		Toxocara canis (Canine roundworm)	Cell division control protein 42-like protein			cell division [GO:0051301]; small GTPase mediated signal transduction [GO:0007264]	intracellular [GO:0005622]; membrane [GO:0016020]	GTPase activity [GO:0003924]; GTP binding [GO:0005525]	GO:0003924; GO:0005525; GO:0005622; GO:0007264; GO:0016020; GO:0051301	comp12527_seq1_orf-1	99	85.56	Cdc42|cd01874|cell division cycle 42 (Cdc42) is a small GTPase of the Rho family. Cdc42 is an essential GTPase that belongs to the Rho family of Ras-like GTPases. These proteins act as molecular switches by responding to exogenous and/or endogenous signals and relaying those signals to activate downstream components of a biological pathway. Cdc42 transduces signals to the actin cytoskeleton to in…	comp12527_seq1_orf-1	0.243	19	0.261	19	0.436	14	0.292	0.277	N	0.45	SignalP-noTM	%pred NB(0): O 1 99	0	99	0.034	0.624	0.543	S	5	prot_124
comp1296_seq9	10067	tr|F1KWA4|F1KWA4_ASCSU	51.1	859	347	8	5461	8022	7	797	1.2e-239	834.3	F1KWA4	797	ASU_05869		Ascaris suum (Pig roundworm) (Ascaris lumbricoides)	Phosphatidylinositide phosphatase SAC2 (Phosphatidylinositide phosphatase sac2)					phosphoric ester hydrolase activity [GO:0042578]	GO:0042578	comp1296_seq9_orf-3	199	48.75	Syja_N|pfam02383|SacI homology domain. This Pfam family represents a protein domain which shows homology to the yeast protein SacI. The SacI homology domain is most notably found at the amino terminal of the inositol 5'-phosphatase synaptojanin.	comp1296_seq9_orf-3	0.19	26	0.181	26	0.281	20	0.173	0.176	N	0.45	SignalP-noTM	%pred NB(0): O 1 199	0	199	0.195	0.296	0.241	S	5	prot_145
comp13047_seq0	871	tr|A0A1I7WCS3|A0A1I7WCS3_HETBA	54.8	42	19	0	218	93	16	57	6.9e-08	60.8	A0A1I7WCS3	295			Heterorhabditis bacteriophora (Entomopathogenic nematode)	Uncharacterized protein							comp13047_seq0_orf-1	93	28.57	PRK07546|PRK07546|hypothetical protein; Provisional	comp13047_seq0_orf-1	0.201	26	0.274	26	0.489	20	0.363	0.322	N	0.45	SignalP-noTM	%pred NB(0): O 1 93	0	93	0.119	0.579	0.211	S	4	prot_151
comp1307_seq2	5169	tr|A0A0N4V370|A0A0N4V370_ENTVE	57.1	268	42	2	472	1272	1	196	6e-75	286.2	A0A0N4V370	569			Enterobius vermicularis (Human pinworm)	Uncharacterized protein							comp1307_seq2_orf-2	142	62.3	ENTH|pfam01417|ENTH domain. The ENTH (Epsin N-terminal homology) domain is found in proteins involved in endocytosis and cytoskeletal machinery. The function of the ENTH domain is unknown.	comp1307_seq2_orf-2	0.206	21	0.333	21	0.652	9	0.536	0.443	N	0.45	SignalP-noTM	%pred NB(0): O 1 142	0	142	0.038	0.663	0.32	S	4	prot_153
comp1307_seq3	4009	tr|A0A0M3JS17|A0A0M3JS17_ANISI	36.4	744	274	16	472	2619	1	573	3.1e-87	326.6	A0A0M3JS17	600			Anisakis simplex (Herring worm)	Uncharacterized protein							comp1307_seq3_orf-2	142	62.3	ENTH|pfam01417|ENTH domain. The ENTH (Epsin N-terminal homology) domain is found in proteins involved in endocytosis and cytoskeletal machinery. The function of the ENTH domain is unknown.	comp1307_seq3_orf-2	0.206	21	0.333	21	0.652	9	0.536	0.443	N	0.45	SignalP-noTM	%pred NB(0): O 1 142	0	142	0.038	0.663	0.32	S	4	prot_154
comp1307_seq4	6015	tr|A0A0N4V370|A0A0N4V370_ENTVE	57.1	268	42	2	472	1272	1	196	7e-75	286.2	A0A0N4V370	569			Enterobius vermicularis (Human pinworm)	Uncharacterized protein							comp1307_seq4_orf-2	142	62.3	ENTH|pfam01417|ENTH domain. The ENTH (Epsin N-terminal homology) domain is found in proteins involved in endocytosis and cytoskeletal machinery. The function of the ENTH domain is unknown.	comp1307_seq4_orf-2	0.206	21	0.333	21	0.652	9	0.536	0.443	N	0.45	SignalP-noTM	%pred NB(0): O 1 142	0	142	0.038	0.663	0.32	S	4	prot_155
comp13331_seq1	999	tr|A0A0N5B7U3|A0A0N5B7U3_STREA	47.8	268	105	9	960	250	5	268	3.3e-62	241.5	A0A0N5B7U3	271			Strongyloides papillosus (Intestinal threadworm)	Uncharacterized protein							comp13331_seq1_orf-3	82	52.17	PRK09757|PRK09757|PTS system N-acetylgalactosamine-specific transporter subunit IIC; Provisional	comp13331_seq1_orf-3	0.375	20	0.313	20	0.534	16	0.27	0.29	N	0.45	SignalP-noTM	%pred NB(0): i 1 82	0	82	0.045	0.594	0.4	S	5	prot_176
comp13380_seq0	919	tr|A0A158QJP5|A0A158QJP5_HAEPC	47.3	131	67	2	912	523	25	154	4e-30	134.8	A0A158QJP5	994			Haemonchus placei (Barber's pole worm)	Uncharacterized protein					serine-type peptidase activity [GO:0008236]	GO:0008236	comp13380_seq0_orf-2	98	40.54	TAF13|cd07978|The TATA Binding Protein (TBP) Associated Factor 13 (TAF13) is one of several TAFs that bind TBP and is involved in forming Transcription Factor IID (TFIID) complex. The TATA Binding Protein (TBP) Associated Factor 13 (TAF13) is one of several TAFs that bind TBP and is involved in forming the Transcription Factor IID (TFIID) complex. TFIID is one of seven General Transcription Facto…	comp13380_seq0_orf-2	0.165	22	0.263	22	0.731	7	0.421	0.348	N	0.45	SignalP-noTM	%pred NB(0): O 1 98	0	98	0.033	0.762	0.432	S	4	prot_177
comp13380_seq1	919	tr|A0A158QJP5|A0A158QJP5_HAEPC	47.3	131	67	2	912	523	25	154	4e-30	134.8	A0A158QJP5	994			Haemonchus placei (Barber's pole worm)	Uncharacterized protein					serine-type peptidase activity [GO:0008236]	GO:0008236	comp13380_seq1_orf-2	98	40.54	TAF13|cd07978|The TATA Binding Protein (TBP) Associated Factor 13 (TAF13) is one of several TAFs that bind TBP and is involved in forming Transcription Factor IID (TFIID) complex. The TATA Binding Protein (TBP) Associated Factor 13 (TAF13) is one of several TAFs that bind TBP and is involved in forming the Transcription Factor IID (TFIID) complex. TFIID is one of seven General Transcription Facto…	comp13380_seq1_orf-2	0.165	22	0.263	22	0.731	7	0.421	0.348	N	0.45	SignalP-noTM	%pred NB(0): O 1 98	0	98	0.033	0.762	0.432	S	4	prot_178
comp1339_seq2	6059	tr|F1KW88|F1KW88_ASCSU	24.4	1237	305	15	230	3757	1	668	4.3e-80	303.5	F1KW88	802			Ascaris suum (Pig roundworm) (Ascaris lumbricoides)	Calpain-D				intracellular [GO:0005622]	calcium-dependent cysteine-type endopeptidase activity [GO:0004198]	GO:0004198; GO:0005622	comp1339_seq2_orf-6	106	47.54	CysPc|cd00044|Calpains, domains IIa, IIb; calcium-dependent cytoplasmic cysteine proteinases, papain-like. Functions in cytoskeletal remodeling processes, cell differentiation, apoptosis and signal transduction.	comp1339_seq2_orf-6	0.188	15	0.315	15	0.679	11	0.527	0.4	N	0.5	SignalP-TM	%pred NB(0): O 1 106	0	106	0.15	0.844	0.09	S	2	prot_179
comp1339_seq7	6455	tr|F1KW88|F1KW88_ASCSU	27.6	865	233	15	230	2641	1	533	1.1e-70	272.3	F1KW88	802			Ascaris suum (Pig roundworm) (Ascaris lumbricoides)	Calpain-D				intracellular [GO:0005622]	calcium-dependent cysteine-type endopeptidase activity [GO:0004198]	GO:0004198; GO:0005622	comp1339_seq7_orf-6	106	47.54	CysPc|cd00044|Calpains, domains IIa, IIb; calcium-dependent cytoplasmic cysteine proteinases, papain-like. Functions in cytoskeletal remodeling processes, cell differentiation, apoptosis and signal transduction.	comp1339_seq7_orf-6	0.188	15	0.315	15	0.679	11	0.527	0.4	N	0.5	SignalP-TM	%pred NB(0): O 1 106	0	106	0.15	0.844	0.09	S	2	prot_180
comp1361_seq0	729	tr|A0A0N5A9B7|A0A0N5A9B7_9BILA	90.8	141	11	1	47	469	1	139	8.5e-68	259.6	A0A0N5A9B7	224			Syphacia muris	Uncharacterized protein				integral component of membrane [GO:0016021]	RNA binding [GO:0003723]	GO:0003723; GO:0016021	comp1361_seq0_orf-2	86	24.53	Astro_capsid_p|pfam12226|Turkey astrovirus capsid protein. This family of proteins is found in viruses. Proteins in this family are typically between 241 and 261 amino acids in length. These proteins are capsid proteins from various astrovirus strains.	comp1361_seq0_orf-2	0.142	30	0.198	30	0.39	12	0.305	0.241	N	0.5	SignalP-TM	%pred NB(0): i 1 86	0	86	0.152	0.772	0.046	S	2	prot_187
comp13668_seq0	305	tr|F1KTQ9|F1KTQ9_ASCSU	47.7	86	31	2	55	303	473	547	3.8e-14	80.1	F1KTQ9	913			Ascaris suum (Pig roundworm) (Ascaris lumbricoides)	2-oxoglutarate dehydrogenase E1 component			tricarboxylic acid cycle [GO:0006099]		oxoglutarate dehydrogenase (succinyl-transferring) activity [GO:0004591]; thiamine pyrophosphate binding [GO:0030976]	GO:0004591; GO:0006099; GO:0030976	comp13668_seq0_orf-1	91	34.09	kgd|PRK12270|alpha-ketoglutarate decarboxylase; Reviewed	comp13668_seq0_orf-1	0.22	27	0.259	27	0.593	14	0.313	0.288	N	0.45	SignalP-noTM	%pred NB(0): O 1 91	0	91	0.262	0.721	0.049	S	3	prot_189
comp13668_seq1	768	tr|F1KTQ9|F1KTQ9_ASCSU	54.5	66	27	1	55	243	473	538	6.3e-13	77.4	F1KTQ9	913			Ascaris suum (Pig roundworm) (Ascaris lumbricoides)	2-oxoglutarate dehydrogenase E1 component			tricarboxylic acid cycle [GO:0006099]		oxoglutarate dehydrogenase (succinyl-transferring) activity [GO:0004591]; thiamine pyrophosphate binding [GO:0030976]	GO:0004591; GO:0006099; GO:0030976	comp13668_seq1_orf-1	87	48	PRK13211|PRK13211|N-acetylglucosamine-binding protein A; Reviewed	comp13668_seq1_orf-1	0.22	27	0.259	27	0.593	14	0.313	0.288	N	0.45	SignalP-noTM	%pred NB(0): O 1 87	0	87	0.282	0.745	0.042	S	3	prot_190
comp13668_seq2	766	tr|F1KTQ9|F1KTQ9_ASCSU	54.5	66	27	1	55	243	473	538	6.3e-13	77.4	F1KTQ9	913			Ascaris suum (Pig roundworm) (Ascaris lumbricoides)	2-oxoglutarate dehydrogenase E1 component			tricarboxylic acid cycle [GO:0006099]		oxoglutarate dehydrogenase (succinyl-transferring) activity [GO:0004591]; thiamine pyrophosphate binding [GO:0030976]	GO:0004591; GO:0006099; GO:0030976	comp13668_seq2_orf-1	87	48	PRK13211|PRK13211|N-acetylglucosamine-binding protein A; Reviewed	comp13668_seq2_orf-1	0.22	27	0.259	27	0.593	14	0.313	0.288	N	0.45	SignalP-noTM	%pred NB(0): O 1 87	0	87	0.282	0.745	0.042	S	3	prot_191
comp13995_seq1	1151	tr|A0A1I8B8W5|A0A1I8B8W5_MELHA	61	356	133	4	1053	4	1	356	1.1e-125	452.6	A0A1I8B8W5	494			Meloidogyne hapla (Root-knot nematode worm)	Uncharacterized protein					aminopeptidase activity [GO:0004177]; manganese ion binding [GO:0030145]	GO:0004177; GO:0030145	comp13995_seq1_orf-4	76	36.11	DIE2_ALG10|pfam04922|DIE2/ALG10 family. The ALG10 protein from Saccharomyces cerevisiae encodes the alpha-1,2 glucosyltransferase of the endoplasmic reticulum. This protein has been characterized in rat as potassium channel regulator 1.	comp13995_seq1_orf-4	0.379	24	0.368	24	0.539	4	0.362	0.365	N	0.45	SignalP-noTM	%pred NB(0): O 1 76	0	76	0.055	0.676	0.298	S	4	prot_199
comp14193_seq0	422	tr|A0A0B2UWP8|A0A0B2UWP8_TOXCA	87.5	40	5	0	303	422	815	854	2e-16	88.2	A0A0B2UWP8	1238	UPF1 Tcan_11960		Toxocara canis (Canine roundworm)	Regulator of nonsense transcripts 1			nuclear-transcribed mRNA catabolic process, nonsense-mediated decay [GO:0000184]	cytoplasm [GO:0005737]	ATP binding [GO:0005524]; DNA binding [GO:0003677]; helicase activity [GO:0004386]; zinc ion binding [GO:0008270]	GO:0000184; GO:0003677; GO:0004386; GO:0005524; GO:0005737; GO:0008270	comp14193_seq0_orf-1	85	40	TraD_Ftype|TIGR02759|type IV conjugative transfer system coupling protein TraD. The TraD protein performs an essential coupling function in conjugative type IV secretion systems. This protein sits at the inner membrane in contact with the assembled pilus and its scaffold as well as the relaxosome-plasmid DNA complex (through TraM).	comp14193_seq0_orf-1	0.116	18	0.117	57	0.157	49	0.109	0.114	N	0.5	SignalP-TM	%pred NB(0): O 1 85	0	85	0.066	0.745	0.359	S	4	prot_207
comp14254_seq1	1647	tr|A0A0M3I7N5|A0A0M3I7N5_ASCLU	43	86	49	0	112	369	21	106	8.8e-12	74.7	A0A0M3I7N5	145			Ascaris lumbricoides (Giant roundworm)	Uncharacterized protein				integral component of membrane [GO:0016021]		GO:0016021	comp14254_seq1_orf-2	97	34.69	DHR2_DOCK6|cd11702|Dock Homology Region 2, a GEF domain, of Class C Dedicator of Cytokinesis 6. Dock6, also called Zizimin-related 1 (Zir1), is an atypical guanine nucleotide exchange factor (GEF) that lacks the conventional Dbl homology (DH) domain. As a GEF, it activates the small GTPases Rac and Cdc42 by exchanging bound GDP for free GTP. It is widely expressed and shows highest expression in …	comp14254_seq1_orf-2	0.144	18	0.204	18	0.46	14	0.313	0.262	N	0.45	SignalP-noTM	%pred NB(0): O 1 97	0	97	0.235	0.409	0.382	S	5	prot_213
comp1433_seq12	4987	tr|A0A0N4V6G3|A0A0N4V6G3_ENTVE	29.1	268	121	11	1093	1884	322	524	0.00018	52	A0A0N4V6G3	659			Enterobius vermicularis (Human pinworm)	Uncharacterized protein							comp1433_seq12_orf-2	164	47.22	PLN02911|PLN02911|inositol-phosphate phosphatase	comp1433_seq12_orf-2	0.186	21	0.306	21	0.672	2	0.489	0.405	N	0.45	SignalP-noTM	%pred NB(0): O 1 164	0	164	0.063	0.896	0.108	S	2	prot_216
comp1433_seq2	2666	tr|A0A0N4V6G3|A0A0N4V6G3_ENTVE	36.9	214	113	11	1093	1701	322	524	3.2e-11	73.6	A0A0N4V6G3	659			Enterobius vermicularis (Human pinworm)	Uncharacterized protein							comp1433_seq2_orf-2	164	47.22	PLN02911|PLN02911|inositol-phosphate phosphatase	comp1433_seq2_orf-2	0.186	21	0.306	21	0.672	2	0.489	0.405	N	0.45	SignalP-noTM	%pred NB(0): O 1 164	0	164	0.063	0.896	0.108	S	2	prot_217
comp1433_seq9	2763	tr|A0A0N4V6G3|A0A0N4V6G3_ENTVE	33.2	184	101	11	1280	1798	352	524	0.021	44.3	A0A0N4V6G3	659			Enterobius vermicularis (Human pinworm)	Uncharacterized protein							comp1433_seq9_orf-2	164	47.22	PLN02911|PLN02911|inositol-phosphate phosphatase	comp1433_seq9_orf-2	0.186	21	0.306	21	0.672	2	0.489	0.405	N	0.45	SignalP-noTM	%pred NB(0): O 1 164	0	164	0.063	0.896	0.108	S	2	prot_219
comp14701_seq0	525	tr|U6NUY0|U6NUY0_HAECO	34.5	84	50	1	515	264	358	436	4.3e-05	50.8	U6NUY0	436	HCOI_00443700		Haemonchus contortus (Barber pole worm)	RNA-directed DNA polymerase (Reverse transcriptase) domain containing protein					RNA-directed DNA polymerase activity [GO:0003964]	GO:0003964	comp14701_seq0_orf-1	124	29.03	PLN02913|PLN02913|dihydrofolate synthetase	comp14701_seq0_orf-1	0.263	20	0.284	20	0.455	16	0.306	0.296	N	0.45	SignalP-noTM	%pred NB(0): O 1 124	0	124	0.372	0.437	0.109	S	5	prot_234
comp14833_seq1	711	tr|A0A0N4V1B2|A0A0N4V1B2_ENTVE	65.9	82	28	0	64	309	375	456	4.2e-27	124.4	A0A0N4V1B2	670			Enterobius vermicularis (Human pinworm)	Uncharacterized protein					GTPase activity [GO:0003924]; GTP binding [GO:0005525]	GO:0003924; GO:0005525	comp14833_seq1_orf-1	110	42.22	EF1_alpha|cd01883|Elongation Factor 1-alpha (EF1-alpha) protein family. EF1 is responsible for the GTP-dependent binding of aminoacyl-tRNAs to the ribosomes. EF1 is composed of four subunits: the alpha chain which binds GTP and aminoacyl-tRNAs, the gamma chain that probably plays a role in anchoring the complex to other cellular components and the beta and delta (or beta') chains. This subfamily …	comp14833_seq1_orf-1	0.149	24	0.176	24	0.304	9	0.213	0.196	N	0.45	SignalP-noTM	%pred NB(0): O 1 110	0	110	0.043	0.513	0.462	S	5	prot_240
comp14878_seq0	988	tr|W2TLS7|W2TLS7_NECAM	50	82	17	1	231	58	26	107	2.9e-10	68.9	W2TLS7	256	NECAME_08191		Necator americanus (Human hookworm)	Uncharacterized protein				integral component of membrane [GO:0016021]		GO:0016021	comp14878_seq0_orf-1	81	32.35	Reelin_repeat_3_subrepeat_1|cd10039|N-terminal subrepeat of tandem repeat unit 3 of reelin and related proteins. Reelin is an extracellular glycoprotein involved in neuronal development, specifically in the brain cortex. It contains 8 tandemly repeated units, each of which is composed of two highly similar subrepeats and a central EGF domain. This model characterizes the N-terminal subrepeat, whi…	comp14878_seq0_orf-1	0.111	21	0.164	21	0.354	14	0.22	0.186	N	0.5	SignalP-TM	%pred NB(0): O 1 81	0	81	0.021	0.716	0.69	S	5	prot_242
comp14878_seq1	987	tr|W2TLS7|W2TLS7_NECAM	44.4	99	31	1	231	7	26	124	7.6e-11	70.9	W2TLS7	256	NECAME_08191		Necator americanus (Human hookworm)	Uncharacterized protein				integral component of membrane [GO:0016021]		GO:0016021	comp14878_seq1_orf-1	81	32.35	Reelin_repeat_3_subrepeat_1|cd10039|N-terminal subrepeat of tandem repeat unit 3 of reelin and related proteins. Reelin is an extracellular glycoprotein involved in neuronal development, specifically in the brain cortex. It contains 8 tandemly repeated units, each of which is composed of two highly similar subrepeats and a central EGF domain. This model characterizes the N-terminal subrepeat, whi…	comp14878_seq1_orf-1	0.111	21	0.164	21	0.354	14	0.22	0.186	N	0.5	SignalP-TM	%pred NB(0): O 1 81	0	81	0.021	0.716	0.69	S	5	prot_243
comp15009_seq0	485	tr|A0A0N4YIS1|A0A0N4YIS1_NIPBR	40.6	69	37	1	289	483	367	435	3.3e-07	57.8	A0A0N4YIS1	435			Nippostrongylus brasiliensis (Rat hookworm)	Uncharacterized protein							comp15009_seq0_orf-1	116	60	PHA03201|PHA03201|uracil DNA glycosylase; Provisional	comp15009_seq0_orf-1	0.111	22	0.142	19	0.213	11	0.186	0.159	N	0.5	SignalP-TM	%pred NB(0): O 1 116	0	116	0.116	0.495	0.439	S	5	prot_246
comp1622_seq3	2500	tr|A0A0B2UTY5|A0A0B2UTY5_TOXCA	59.4	434	166	5	62	1354	22	448	3.9e-136	488.4	A0A0B2UTY5	520	F44B9.5 Tcan_12132		Toxocara canis (Canine roundworm)	Ancient ubiquitous protein 1-like protein				integral component of membrane [GO:0016021]		GO:0016021	comp1622_seq3_orf-1	78	44	PLN02613|PLN02613|endoglucanase	comp1622_seq3_orf-1	0.534	36	0.37	36	0.55	3	0.33	0.348	N	0.45	SignalP-noTM	%pred NB(0): O 1 78	0	78	0.022	0.84	0.202	S	2	prot_275
comp1633_seq2	1116	tr|A0A044V9S0|A0A044V9S0_ONCVO	49.3	71	33	2	306	518	71	138	2.9e-11	72.4	A0A044V9S0	164			Onchocerca volvulus	Uncharacterized protein				extracellular space [GO:0005615]		GO:0005615	comp1633_seq2_orf-1	81	44.83	Viral_DNA_bp|pfam00747|ssDNA binding protein. This protein is found in herpesviruses and is needed for replication.	comp1633_seq2_orf-1	0.139	37	0.252	37	0.704	29	0.33	0.283	N	0.5	SignalP-TM	%pred NB(0): O 1 81	0	81	0.032	0.842	0.18	S	2	prot_276
comp1736_seq3	4535	tr|F1KZL9|F1KZL9_ASCSU	46.2	312	45	2	1788	2723	78	266	9.3e-64	248.8	F1KZL9	460			Ascaris suum (Pig roundworm) (Ascaris lumbricoides)	Pantothenate kinase 1			coenzyme A biosynthetic process [GO:0015937]		ATP binding [GO:0005524]; pantothenate kinase activity [GO:0004594]	GO:0004594; GO:0005524; GO:0015937	comp1736_seq3_orf-11	127	59.55	Fumble|pfam03630|Fumble. Fumble is required for cell division in Drosophila. Mutants lacking fumble exhibit abnormalities in bipolar spindle organisation, chromosome segregation, and contractile ring formation. Analyses have demonstrated that encodes three protein isoforms, all of which contain a domain with high similarity to the pantothenate kinases of A. nidulans and mouse. A role of fumble in…	comp1736_seq3_orf-11	0.166	25	0.268	25	0.79	2	0.456	0.369	N	0.45	SignalP-noTM	%pred NB(0): O 1 127	0	127	0.022	0.752	0.423	S	4	prot_296
comp17628_seq2	1494	tr|A0A0M3K5D7|A0A0M3K5D7_ANISI	50	44	21	1	1361	1492	127	169	0.0014	47.4	A0A0M3K5D7	200			Anisakis simplex (Herring worm)	Uncharacterized protein							comp17628_seq2_orf-1	197	34.15	DUF4175|pfam13779|Domain of unknown function (DUF4175).	comp17628_seq2_orf-1	0.191	20	0.213	20	0.296	18	0.221	0.216	N	0.5	SignalP-TM	%pred NB(0): O 1 197	0	197	0.029	0.843	0.475	S	4	prot_312
comp1772_seq0	5541	tr|F1KSX4|F1KSX4_ASCSU	73.3	1146	300	2	33	3452	3	1148	0	1748.4	F1KSX4	1148			Ascaris suum (Pig roundworm) (Ascaris lumbricoides)	Integrin alpha pat-2			cell adhesion [GO:0007155]; integrin-mediated signaling pathway [GO:0007229]	integrin complex [GO:0008305]		GO:0007155; GO:0007229; GO:0008305	comp1772_seq0_orf-11	73	63.64	PRK05776|PRK05776|DNA topoisomerase I; Provisional	comp1772_seq0_orf-11	0.189	24	0.201	24	0.28	8	0.215	0.209	N	0.45	SignalP-noTM	%pred NB(0): O 1 73	0	73	0.163	0.368	0.202	S	5	prot_314
comp17790_seq1	570	tr|A0A0B2UYM1|A0A0B2UYM1_TOXCA	48.9	90	42	1	308	39	1	86	2.7e-13	78.2	A0A0B2UYM1	132	F52C9.6 Tcan_00943		Toxocara canis (Canine roundworm)	Putative uncharacterized transposon-derived protein F52C9.6 (Fragment)							comp17790_seq1_orf-1	89	24	COG2232|COG2232|Predicted ATP-dependent carboligase, ATP-grasp superfamily [General function prediction only].	comp17790_seq1_orf-1	0.142	29	0.177	29	0.308	27	0.204	0.188	N	0.5	SignalP-TM	%pred NB(0): O 1 89	0	89	0.228	0.452	0.151	S	4	prot_318
comp18025_seq0	943	tr|A0A0K0FR40|A0A0K0FR40_9BILA	23.2	293	157	14	930	235	339	624	4.9e-07	58.2	A0A0K0FR40	626			Strongyloides venezuelensis	Uncharacterized protein							comp18025_seq0_orf-1	95	44.83	PRK09602|PRK09602|translation-associated GTPase; Reviewed	comp18025_seq0_orf-1	0.149	53	0.14	53	0.258	29	0.128	0.134	N	0.45	SignalP-noTM	%pred NB(0): O 1 95	0	95	0.107	0.425	0.353	S	5	prot_324
comp1811_seq2	3454	tr|A0A1I7ZUY6|A0A1I7ZUY6_9BILA	39.9	406	145	4	173	1387	8	315	1.9e-77	293.9	A0A1I7ZUY6	462			Steinernema glaseri	Uncharacterized protein			polyamine biosynthetic process [GO:0006596]		catalytic activity [GO:0003824]	GO:0003824; GO:0006596	comp1811_seq2_orf-9	99	56.06	PLPDE_III_ODC|cd00622|Type III Pyridoxal 5-phosphate (PLP)-Dependent Enzyme Ornithine Decarboxylase. This subfamily is composed mainly of eukaryotic ornithine decarboxylases (ODC, EC 4.1.1.17) and ODC-like enzymes from prokaryotes represented by Vibrio vulnificus LysineOrnithine decarboxylase. These are fold type III PLP-dependent enzymes that differ from most bacterial ODCs which are fold type I…	comp1811_seq2_orf-9	0.215	25	0.28	25	0.565	9	0.363	0.325	N	0.45	SignalP-noTM	%pred NB(0): O 1 99	0	99	0.02	0.758	0.355	S	3	prot_325
comp1824_seq3	4623	tr|F1L2I9|F1L2I9_ASCSU	71.9	167	46	1	3361	3858	164	330	5.8e-61	239.6	F1L2I9	332			Ascaris suum (Pig roundworm) (Ascaris lumbricoides)	Organic solute transporter alpha-like protein				integral component of membrane [GO:0016021]		GO:0016021	comp1824_seq3_orf-5	100	55.56	PRK09726|PRK09726|antitoxin HipB; Provisional	comp1824_seq3_orf-5	0.147	22	0.154	11	0.302	1	0.211	0.177	N	0.5	SignalP-TM	%pred NB(0): O 1 100	0	100	0.302	0.414	0.143	S	5	prot_330
comp18880_seq0	683	tr|A0A1I7XVJ1|A0A1I7XVJ1_HETBA	60.6	66	22	2	481	666	90	155	4.9e-09	64.3	A0A1I7XVJ1	422			Heterorhabditis bacteriophora (Entomopathogenic nematode)	Uncharacterized protein			regulation of transcription, DNA-templated [GO:0006355]; transcription, DNA-templated [GO:0006351]	integral component of membrane [GO:0016021]; nucleus [GO:0005634]	DNA binding [GO:0003677]; steroid hormone receptor activity [GO:0003707]	GO:0003677; GO:0003707; GO:0005634; GO:0006351; GO:0006355; GO:0016021	comp18880_seq0_orf-2	71	44.74	NR_LBD_HNF4_like|cd06931|The ligand binding domain of heptocyte nuclear factor 4, which is explosively expanded in nematodes. The ligand binding domain of hepatocyte nuclear factor 4 (HNF4) like proteins: HNF4 is a member of the nuclear receptor superfamily. HNF4 plays a key role in establishing and maintenance of hepatocyte differentiation in the liver. It is also expressed in gut, kidney, and p…	comp18880_seq0_orf-2	0.143	56	0.199	23	0.518	32	0.344	0.278	N	0.45	SignalP-noTM	%pred NB(0): O 1 71	0	71	0.011	0.896	0.325	S	3	prot_354
comp18880_seq1	683	tr|A0A1I7XVJ1|A0A1I7XVJ1_HETBA	60.6	66	22	2	481	666	90	155	4.9e-09	64.3	A0A1I7XVJ1	422			Heterorhabditis bacteriophora (Entomopathogenic nematode)	Uncharacterized protein			regulation of transcription, DNA-templated [GO:0006355]; transcription, DNA-templated [GO:0006351]	integral component of membrane [GO:0016021]; nucleus [GO:0005634]	DNA binding [GO:0003677]; steroid hormone receptor activity [GO:0003707]	GO:0003677; GO:0003707; GO:0005634; GO:0006351; GO:0006355; GO:0016021	comp18880_seq1_orf-2	71	44.74	NR_LBD_HNF4_like|cd06931|The ligand binding domain of heptocyte nuclear factor 4, which is explosively expanded in nematodes. The ligand binding domain of hepatocyte nuclear factor 4 (HNF4) like proteins: HNF4 is a member of the nuclear receptor superfamily. HNF4 plays a key role in establishing and maintenance of hepatocyte differentiation in the liver. It is also expressed in gut, kidney, and p…	comp18880_seq1_orf-2	0.143	56	0.199	23	0.518	32	0.344	0.278	N	0.45	SignalP-noTM	%pred NB(0): O 1 71	0	71	0.011	0.896	0.325	S	3	prot_355
comp1927_seq1	2021	tr|A0A0B2USK9|A0A0B2USK9_TOXCA	79.1	565	117	1	132	1823	7	571	4.8e-270	932.9	A0A0B2USK9	582	eif-3.D Tcan_12972		Toxocara canis (Canine roundworm)	Eukaryotic translation initiation factor 3 subunit D (eIF3d) (Eukaryotic translation initiation factor 3 subunit 7)			cap-dependent translational initiation [GO:0002191]; formation of translation preinitiation complex [GO:0001731]; regulation of translational initiation [GO:0006446]	eukaryotic 43S preinitiation complex [GO:0016282]; eukaryotic 48S preinitiation complex [GO:0033290]; eukaryotic translation initiation factor 3 complex [GO:0005852]	mRNA cap binding [GO:0098808]; translation initiation factor activity [GO:0003743]	GO:0001731; GO:0002191; GO:0003743; GO:0005852; GO:0006446; GO:0016282; GO:0033290; GO:0098808	comp1927_seq1_orf-4	94	35.9	PRK14180|PRK14180|bifunctional 5,10-methylene-tetrahydrofolate dehydrogenase/ 5,10-methylene-tetrahydrofolate cyclohydrolase; Provisional	comp1927_seq1_orf-4	0.247	24	0.285	24	0.629	3	0.34	0.315	N	0.45	SignalP-noTM	%pred NB(0): O 1 94	0	94	0.024	0.852	0.354	S	3	prot_358
comp1948_seq3	3206	tr|A0A0N4XTU4|A0A0N4XTU4_NIPBR	65.7	99	33	1	2634	2338	121	218	1.1e-29	135.2	A0A0N4XTU4	221			Nippostrongylus brasiliensis (Rat hookworm)	Uncharacterized protein							comp1948_seq3_orf-2	87	52.63	PRK10532|PRK10532|threonine and homoserine efflux system; Provisional	comp1948_seq3_orf-2	0.223	34	0.187	37	0.358	47	0.156	0.17	N	0.45	SignalP-noTM	%pred NB(0): O 1 87	0	87	0.08	0.614	0.303	S	4	prot_362
comp19496_seq0	553	tr|A0A0N5CYS6|A0A0N5CYS6_THECL	62.5	136	49	2	3	407	612	746	3.9e-41	170.6	A0A0N5CYS6	749			Thelazia callipaeda (Oriental eyeworm) (Parasitic nematode)	Uncharacterized protein				membrane [GO:0016020]		GO:0016020	comp19496_seq0_orf-1	90	19.32	GT1_amsK_like|cd03799|This is a family of GT1 glycosyltransferases found specifically in certain bacteria. amsK in Erwinia amylovora, has been reported to be involved in the biosynthesis of amylovoran, a exopolysaccharide acting as a virulence factor.	comp19496_seq0_orf-1	0.389	34	0.296	34	0.389	32	0.227	0.268	N	0.5	SignalP-TM	%pred NB(0): O 1 90	0	90	0.088	0.888	0.041	S	2	prot_363
comp1962_seq0	5116	tr|A0A0B2USR8|A0A0B2USR8_TOXCA	78	123	26	1	412	777	21	143	4.9e-45	186.8	A0A0B2USR8	238	Tcan_09392		Toxocara canis (Canine roundworm)	Uncharacterized protein				integral component of membrane [GO:0016021]		GO:0016021	comp1962_seq0_orf-10	76	75	PRK05249|PRK05249|soluble pyridine nucleotide transhydrogenase; Provisional	comp1962_seq0_orf-10	0.266	32	0.197	12	0.483	11	0.374	0.268	N	0.5	SignalP-TM	%pred NB(0): O 1 76	0	76	0.028	0.925	0.199	S	2	prot_366
comp19879_seq0	802	tr|A0A1I8EKF0|A0A1I8EKF0_WUCBA	80.9	47	9	0	660	800	301	347	4.5e-14	81.3	A0A1I8EKF0	479			Wuchereria bancrofti	Uncharacterized protein				integral component of membrane [GO:0016021]		GO:0016021	comp19879_seq0_orf-1	102	31.91	PLN02848|PLN02848|adenylosuccinate lyase	comp19879_seq0_orf-1	0.203	33	0.203	33	0.382	3	0.233	0.219	N	0.45	SignalP-noTM	%pred NB(0): O 1 102	0	102	0.097	0.582	0.391	S	5	prot_371
comp19879_seq1	802	tr|A0A1I8EKF0|A0A1I8EKF0_WUCBA	80.9	47	9	0	660	800	301	347	4.5e-14	81.3	A0A1I8EKF0	479			Wuchereria bancrofti	Uncharacterized protein				integral component of membrane [GO:0016021]		GO:0016021	comp19879_seq1_orf-1	102	31.91	PLN02848|PLN02848|adenylosuccinate lyase	comp19879_seq1_orf-1	0.203	33	0.203	33	0.382	3	0.233	0.219	N	0.45	SignalP-noTM	%pred NB(0): O 1 102	0	102	0.097	0.582	0.391	S	5	prot_372
comp2031_seq2	4189	tr|A0A0B2VDD5|A0A0B2VDD5_TOXCA	58.2	378	67	2	1015	2148	102	388	1.8e-93	347.4	A0A0B2VDD5	437	irf2bp2b Tcan_03850		Toxocara canis (Canine roundworm)	Interferon regulatory factor 2-binding protein 2-B							comp2031_seq2_orf-5	287	85.71	vRING-HC_IRF2BP1_like|cd16511|variant of RING finger, HC subclass, found in interferon regulatory factor 2-binding protein IRF-2BP1, IRF-2BP2, and similar proteins. The family includes IRF-2BP1, IRF-2BP2, and their homolog, IRF-2BP-like, also known as IRF-2BPL or C14orf4. IRF-2BP1 and IRF-2BP2 are nuclear proteins that bind to the C-terminal repression domain of IRF-2 and act as an IRF-2-dependen…	comp2031_seq2_orf-5	0.181	16	0.245	16	0.369	11	0.319	0.285	N	0.45	SignalP-noTM	%pred NB(0): O 1 287	0	287	0.083	0.563	0.391	S	5	prot_383
comp2042_seq0	4737	tr|A0A1I9G8L2|A0A1I9G8L2_BRUMA	67.1	234	75	1	2297	1596	1	232	1.2e-82	311.6	A0A1I9G8L2	233	Bm12268 BM_Bm12268		Brugia malayi (Filarial nematode worm)	Bm12268 (Fragment)			regulation of Rho protein signal transduction [GO:0035023]		Rho guanyl-nucleotide exchange factor activity [GO:0005089]	GO:0005089; GO:0035023	comp2042_seq0_orf-10	71	50	DUF4482|pfam14818|Domain of unknown function (DUF4482). This family is found in eukaryotes, and is approximately 140 amino acids in length. The family is found in association with pfam11365.	comp2042_seq0_orf-10	0.133	35	0.162	35	0.251	24	0.167	0.164	N	0.5	SignalP-TM	%pred NB(0): O 1 71	0	71	0.297	0.346	0.165	S	5	prot_386
comp2042_seq2	5046	tr|A0A085NN04|A0A085NN04_9BILA	37.9	438	227	9	2375	1137	838	1255	6.1e-72	276.2	A0A085NN04	1308	M514_01199		Trichuris suis (pig whipworm)	Uncharacterized protein (Fragment)			regulation of Rho protein signal transduction [GO:0035023]		Rho guanyl-nucleotide exchange factor activity [GO:0005089]	GO:0005089; GO:0035023	comp2042_seq2_orf-10	71	50	DUF4482|pfam14818|Domain of unknown function (DUF4482). This family is found in eukaryotes, and is approximately 140 amino acids in length. The family is found in association with pfam11365.	comp2042_seq2_orf-10	0.133	35	0.162	35	0.251	24	0.167	0.164	N	0.5	SignalP-TM	%pred NB(0): O 1 71	0	71	0.297	0.346	0.165	S	5	prot_387
comp20799_seq0	575	tr|A0A0K0FA83|A0A0K0FA83_9BILA	40	55	33	0	170	6	318	372	2.8e-05	51.6	A0A0K0FA83	744			Strongyloides venezuelensis	Uncharacterized protein			error-prone translesion synthesis [GO:0042276]		damaged DNA binding [GO:0003684]; nucleotidyltransferase activity [GO:0016779]	GO:0003684; GO:0016779; GO:0042276	comp20799_seq0_orf-1	73	42.5	PTZ00234|PTZ00234|variable surface protein Vir12; Provisional	comp20799_seq0_orf-1	0.134	22	0.226	11	0.547	1	0.477	0.326	N	0.5	SignalP-TM	%pred NB(0): i 1 73	0	73	0.506	0.781	0.008	S	4	prot_393
comp20799_seq1	575	tr|A0A0K0FA83|A0A0K0FA83_9BILA	40	55	33	0	170	6	318	372	2.8e-05	51.6	A0A0K0FA83	744			Strongyloides venezuelensis	Uncharacterized protein			error-prone translesion synthesis [GO:0042276]		damaged DNA binding [GO:0003684]; nucleotidyltransferase activity [GO:0016779]	GO:0003684; GO:0016779; GO:0042276	comp20799_seq1_orf-1	73	42.5	PTZ00234|PTZ00234|variable surface protein Vir12; Provisional	comp20799_seq1_orf-1	0.134	22	0.226	11	0.547	1	0.477	0.326	N	0.5	SignalP-TM	%pred NB(0): i 1 73	0	73	0.506	0.781	0.008	S	4	prot_394
comp2082_seq1	2622	tr|F1KYA5|F1KYA5_ASCSU	78.2	372	66	3	492	1580	140	505	1.7e-118	429.9	F1KYA5	628	ASU_03388		Ascaris suum (Pig roundworm) (Ascaris lumbricoides)	E3 ubiquitin-protein ligase hrd-1			ubiquitin-dependent ERAD pathway [GO:0030433]	Hrd1p ubiquitin ligase complex [GO:0000836]; integral component of membrane [GO:0016021]	ligase activity [GO:0016874]; ubiquitin protein ligase activity [GO:0061630]	GO:0000836; GO:0016021; GO:0016874; GO:0030433; GO:0061630	comp2082_seq1_orf-5	91	36	PRK13945|PRK13945|formamidopyrimidine-DNA glycosylase; Provisional	comp2082_seq1_orf-5	0.663	18	0.494	18	0.572	15	0.355	0.419	N	0.45	SignalP-noTM	%pred NB(0): O 1 91	0	91	0.268	0.536	0.193	S	4	prot_397
comp21228_seq0	1402	tr|A0A0B1SEW8|A0A0B1SEW8_OESDE	45	100	55	0	319	20	50	149	1e-21	107.5	A0A0B1SEW8	169	OESDEN_18577		Oesophagostomum dentatum (Nodular worm)	Uncharacterized protein							comp21228_seq0_orf-1	92	40.43	STKc_VRK|cd14015|Catalytic domain of the Serine/Threonine protein kinase, Vaccinia Related Kinase. STKs catalyze the transfer of the gamma-phosphoryl group from ATP to serine/threonine residues on protein substrates. VRKs were initially discovered due to its similarity to vaccinia virus B1R STK, which is important for viral replication. They play important roles in cell signaling, nuclear envelop…	comp21228_seq0_orf-1	0.18	19	0.226	19	0.413	8	0.278	0.254	N	0.45	SignalP-noTM	%pred NB(0): O 1 92	0	92	0.041	0.64	0.481	S	5	prot_406
comp21228_seq1	532	tr|A0A183DZP2|A0A183DZP2_9BILA	59.8	102	41	0	307	2	322	423	2.4e-35	151.4	A0A183DZP2	448			Gongylonema pulchrum	Uncharacterized protein							comp21228_seq1_orf-1	92	40.43	STKc_VRK|cd14015|Catalytic domain of the Serine/Threonine protein kinase, Vaccinia Related Kinase. STKs catalyze the transfer of the gamma-phosphoryl group from ATP to serine/threonine residues on protein substrates. VRKs were initially discovered due to its similarity to vaccinia virus B1R STK, which is important for viral replication. They play important roles in cell signaling, nuclear envelop…	comp21228_seq1_orf-1	0.18	19	0.226	19	0.413	8	0.278	0.254	N	0.45	SignalP-noTM	%pred NB(0): O 1 92	0	92	0.041	0.64	0.481	S	5	prot_407
comp2136_seq1	6596	tr|A0A0N4TKH6|A0A0N4TKH6_BRUPA	58.1	155	60	2	4632	5096	7	156	5e-42	177.2	A0A0N4TKH6	166			Brugia pahangi (Filarial nematode worm)	Uncharacterized protein							comp2136_seq1_orf-4	89	65.22	Josephin|pfam02099|Josephin.	comp2136_seq1_orf-4	0.24	30	0.222	30	0.325	12	0.206	0.214	N	0.45	SignalP-noTM	%pred NB(0): O 1 89	0	89	0.105	0.691	0.287	S	3	prot_408
comp2136_seq2	6824	tr|A0A0N4TKH6|A0A0N4TKH6_BRUPA	58.1	155	60	2	4834	5298	7	156	5.2e-42	177.2	A0A0N4TKH6	166			Brugia pahangi (Filarial nematode worm)	Uncharacterized protein							comp2136_seq2_orf-4	93	62	Josephin|pfam02099|Josephin.	comp2136_seq2_orf-4	0.24	30	0.222	30	0.325	12	0.206	0.214	N	0.45	SignalP-noTM	%pred NB(0): O 1 93	0	93	0.103	0.691	0.282	S	3	prot_409
comp2136_seq4	5541	tr|A0A0N4TKH6|A0A0N4TKH6_BRUPA	58.1	155	60	2	3551	4015	7	156	4.2e-42	177.2	A0A0N4TKH6	166			Brugia pahangi (Filarial nematode worm)	Uncharacterized protein							comp2136_seq4_orf-4	93	62	Josephin|pfam02099|Josephin.	comp2136_seq4_orf-4	0.24	30	0.222	30	0.325	12	0.206	0.214	N	0.45	SignalP-noTM	%pred NB(0): O 1 93	0	93	0.103	0.691	0.282	S	3	prot_410
comp21419_seq0	959	tr|A0A0M3K067|A0A0M3K067_ANISI	73.5	249	63	1	166	912	90	335	3.7e-111	404.1	A0A0M3K067	335			Anisakis simplex (Herring worm)	Uncharacterized protein					ATP binding [GO:0005524]; protein kinase activity [GO:0004672]	GO:0004672; GO:0005524	comp21419_seq0_orf-1	288	64.55	STKc_CDKL1_4|cd07847|Catalytic domain of the Serine/Threonine Kinases, Cyclin-Dependent protein Kinase Like 1 and 4. STKs catalyze the transfer of the gamma-phosphoryl group from ATP to serine/threonine residues on protein substrates. CDKL1, also called p42 KKIALRE, is a glial protein that is upregulated in gliosis. It is present in neuroblastoma and A431 human carcinoma cells, and may be implica…	comp21419_seq0_orf-1	0.142	15	0.287	15	0.68	1	0.526	0.416	N	0.45	SignalP-noTM	%pred NB(0): O 1 288	0	288	0.089	0.592	0.527	S	5	prot_412
comp21419_seq1	959	tr|A0A0M3K067|A0A0M3K067_ANISI	73.5	249	63	1	166	912	90	335	3.7e-111	404.1	A0A0M3K067	335			Anisakis simplex (Herring worm)	Uncharacterized protein					ATP binding [GO:0005524]; protein kinase activity [GO:0004672]	GO:0004672; GO:0005524	comp21419_seq1_orf-1	288	64.55	STKc_CDKL1_4|cd07847|Catalytic domain of the Serine/Threonine Kinases, Cyclin-Dependent protein Kinase Like 1 and 4. STKs catalyze the transfer of the gamma-phosphoryl group from ATP to serine/threonine residues on protein substrates. CDKL1, also called p42 KKIALRE, is a glial protein that is upregulated in gliosis. It is present in neuroblastoma and A431 human carcinoma cells, and may be implica…	comp21419_seq1_orf-1	0.142	15	0.287	15	0.68	1	0.526	0.416	N	0.45	SignalP-noTM	%pred NB(0): O 1 288	0	288	0.089	0.592	0.527	S	5	prot_413
comp2143_seq2	1490	tr|A0A0N5AUE2|A0A0N5AUE2_9BILA	40.4	57	34	0	880	710	53	109	6.3e-09	65.1	A0A0N5AUE2	164			Syphacia muris	Phospholipase A(2) (EC 3.1.1.4)			arachidonic acid secretion [GO:0050482]; lipid catabolic process [GO:0016042]; phospholipid metabolic process [GO:0006644]	extracellular region [GO:0005576]	calcium ion binding [GO:0005509]; phospholipase A2 activity [GO:0004623]	GO:0004623; GO:0005509; GO:0005576; GO:0006644; GO:0016042; GO:0050482	comp2143_seq2_orf-1	108	46.43	PRK11720|PRK11720|galactose-1-phosphate uridylyltransferase; Provisional	comp2143_seq2_orf-1	0.282	28	0.309	28	0.502	11	0.34	0.321	N	0.5	SignalP-TM	%pred NB(0): O 1 108	0	108	0.009	0.955	0.201	S	2	prot_416
comp21533_seq1	1358	tr|A0A016SG46|A0A016SG46_9BILA	36.2	149	93	1	771	325	514	660	2.5e-20	102.8	A0A016SG46	931	Acey_s0229.g2932 Y032_0229g2932		Ancylostoma ceylanicum	Uncharacterized protein							comp21533_seq1_orf-5	84	59.09	CuRO_5_FVIII_like|cd04228|The fifth cupredoxin domain of coagulation factor VIII and similar proteins. Factor VIII functions in the factor X-activating complex of the intrinsic coagulation pathway. It facilitates blood clotting by acting as a cofactor for factor IXa. In the presence of Ca2+ and phospholipids, Factor VIII and IXa form a complex that converts factor X to the activated form Xa. A va…	comp21533_seq1_orf-5	0.161	50	0.13	12	0.216	2	0.152	0.139	N	0.5	SignalP-TM	%pred NB(0): O 1 84	0	84	0.05	0.865	0.377	S	3	prot_417
comp21622_seq0	1862	tr|A0A1I7WPK8|A0A1I7WPK8_HETBA	63.3	49	18	0	848	702	72	120	2.4e-10	70.1	A0A1I7WPK8	177			Heterorhabditis bacteriophora (Entomopathogenic nematode)	Uncharacterized protein					calcium ion binding [GO:0005509]	GO:0005509	comp21622_seq0_orf-6	77	63.16	PLN02980|PLN02980|2-oxoglutarate decarboxylase/ hydro-lyase/ magnesium ion binding / thiamin pyrophosphate binding	comp21622_seq0_orf-6	0.16	31	0.214	21	0.586	11	0.385	0.282	N	0.5	SignalP-TM	%pred NB(0): O 1 77	0	77	0.156	0.781	0.041	S	2	prot_419
comp22210_seq0	499	tr|A0A0B2VNB9|A0A0B2VNB9_TOXCA	59.1	164	66	1	6	497	2	164	2e-44	181.4	A0A0B2VNB9	335	Tcan_14231		Toxocara canis (Canine roundworm)	Uncharacterized protein				integral component of membrane [GO:0016021]	G-protein coupled receptor activity [GO:0004930]	GO:0004930; GO:0016021	comp22210_seq0_orf-1	75	35.48	PLN00151|PLN00151|potassium transporter; Provisional	comp22210_seq0_orf-1	0.174	24	0.277	24	0.541	8	0.458	0.349	N	0.5	SignalP-TM	%pred NB(0): O 1 75	0	75	0.423	0.697	0.042	S	4	prot_427
comp22426_seq1	804	tr|A0A0N5D748|A0A0N5D748_THECL	61.5	109	42	0	1	327	106	214	4.9e-32	141	A0A0N5D748	310			Thelazia callipaeda (Oriental eyeworm) (Parasitic nematode)	Uncharacterized protein					GTPase activator activity [GO:0005096]	GO:0005096	comp22426_seq1_orf-2	74	70	M3A_DCP|cd06456|Peptidase family M3 dipeptidyl carboxypeptidase (DCP). Peptidase family M3 dipeptidyl carboxypeptidase (DCP; Dcp II; peptidyl dipeptidase; EC 3.4.15.5). This metal-binding M3A family also includes oligopeptidase A (OpdA; EC 3.4.24.70) enzyme. DCP cleaves dipeptides off the C-termini of various peptides and proteins, the smallest substrate being N-blocked tripeptides and unblocked …	comp22426_seq1_orf-2	0.136	42	0.198	42	0.666	33	0.22	0.21	N	0.45	SignalP-noTM	%pred NB(0): O 1 74	0	74	0.017	0.638	0.547	S	5	prot_431
comp22499_seq0	829	tr|A0A0M3JUK8|A0A0M3JUK8_ANISI	68.6	35	10	1	727	828	21	55	0.00044	48.1	A0A0M3JUK8	218			Anisakis simplex (Herring worm)	Uncharacterized protein			translation [GO:0006412]	ribosome [GO:0005840]	rRNA binding [GO:0019843]; structural constituent of ribosome [GO:0003735]	GO:0003735; GO:0005840; GO:0006412; GO:0019843	comp22499_seq0_orf-2	81	38.89	7tmA_RNL3R2|cd15925|relaxin-3 receptor 2 (RNL3R2), member of the class A family of seven-transmembrane G protein-coupled receptors. The G protein-coupled receptor RNL3R2 is also known as GPR100, GPR142, and relaxin family peptide receptor 4 (RXFP4). Insulin-like peptide 5 (INSL5) is an endogenous ligand for RNL3R2 and plays a role in fat and glucose metabolism. INSL5 is highly expressed in human …	comp22499_seq0_orf-2	0.642	26	0.48	26	0.475	23	0.34	0.424	N	0.5	SignalP-TM	%pred NB(0): O 1 81	0	81	0.191	0.936	0.016	S	2	prot_433
comp22499_seq1	829	tr|A0A0M3JUK8|A0A0M3JUK8_ANISI	68.6	35	10	1	727	828	21	55	0.00044	48.1	A0A0M3JUK8	218			Anisakis simplex (Herring worm)	Uncharacterized protein			translation [GO:0006412]	ribosome [GO:0005840]	rRNA binding [GO:0019843]; structural constituent of ribosome [GO:0003735]	GO:0003735; GO:0005840; GO:0006412; GO:0019843	comp22499_seq1_orf-2	81	38.89	7tmA_RNL3R2|cd15925|relaxin-3 receptor 2 (RNL3R2), member of the class A family of seven-transmembrane G protein-coupled receptors. The G protein-coupled receptor RNL3R2 is also known as GPR100, GPR142, and relaxin family peptide receptor 4 (RXFP4). Insulin-like peptide 5 (INSL5) is an endogenous ligand for RNL3R2 and plays a role in fat and glucose metabolism. INSL5 is highly expressed in human …	comp22499_seq1_orf-2	0.712	26	0.522	26	0.477	21	0.369	0.461	N	0.5	SignalP-TM	%pred NB(0): O 1 81	0	81	0.226	0.901	0.019	S	2	prot_434
comp2251_seq0	818	tr|A0A183ERB4|A0A183ERB4_9BILA	41.7	96	56	0	721	434	1	96	2.2e-16	89	A0A183ERB4	96			Gongylonema pulchrum	Uncharacterized protein							comp2251_seq0_orf-1	77	40.48	7tmA_NTSR1|cd15355|neurotensin receptor subtype 1, member of the class A family of seven-transmembrane G protein-coupled receptors. Neurotensin (NTS) is a 13 amino-acid neuropeptide that functions as both a neurotransmitter and a hormone in the nervous system and peripheral tissues, respectively. NTS exerts various biological activities through activation of the G protein-coupled neurotensin rece…	comp2251_seq0_orf-1	0.286	27	0.355	27	0.779	1	0.484	0.425	N	0.45	SignalP-noTM	%pred NB(0): O 1 77	0	77	0.194	0.74	0.045	S	3	prot_435
comp2261_seq0	2961	tr|A0A0B2VAT8|A0A0B2VAT8_TOXCA	65.4	289	100	0	52	918	33	321	2.1e-109	399.8	A0A0B2VAT8	411	Tcan_06112		Toxocara canis (Canine roundworm)	Putative RNA 3'-terminal phosphate cyclase-like protein			ribosome biogenesis [GO:0042254]; RNA processing [GO:0006396]	nucleolus [GO:0005730]	catalytic activity [GO:0003824]	GO:0003824; GO:0005730; GO:0006396; GO:0042254	comp2261_seq0_orf-1	334	52.65	RNA_Cyclase_Class_I|cd00875|RNA 3' phosphate cyclase domain (class I) This subfamily of cyclase-like proteins are encoded in eukaryotic genomes. They lack a conserved catalytic histidine residue required for cyclase activity, so probably do not function as cyclases. They are believed to play a role in ribosomal RNA processing and assembly.	comp2261_seq0_orf-1	0.428	19	0.434	19	0.562	14	0.432	0.433	N	0.45	SignalP-noTM	%pred NB(0): O 1 334	0	334	0.019	0.902	0.207	S	2	prot_437
comp2261_seq1	2743	tr|A0A0B2VAT8|A0A0B2VAT8_TOXCA	64.3	381	134	1	52	1194	33	411	7.7e-146	520.8	A0A0B2VAT8	411	Tcan_06112		Toxocara canis (Canine roundworm)	Putative RNA 3'-terminal phosphate cyclase-like protein			ribosome biogenesis [GO:0042254]; RNA processing [GO:0006396]	nucleolus [GO:0005730]	catalytic activity [GO:0003824]	GO:0003824; GO:0005730; GO:0006396; GO:0042254	comp2261_seq1_orf-1	398	48.53	18S_RNA_Rcl1p|TIGR03400|18S rRNA biogenesis protein RCL1. Members of this strictly eukaryotic protein family are not RNA 3'-phosphate cyclase (6.5.1.4), but rather a homolog with a distinct function, found in the nucleolus and required for ribosomal RNA processing. Homo sapiens has both a member of this RCL (RNA terminal phosphate cyclase like) family and EC 6.5.1.4, while Saccharomyces has a mem…	comp2261_seq1_orf-1	0.428	19	0.434	19	0.562	14	0.432	0.433	N	0.45	SignalP-noTM	%pred NB(0): O 1 398	0	398	0.019	0.902	0.207	S	2	prot_438
comp22728_seq0	1395	tr|A0A0B2V7C5|A0A0B2V7C5_TOXCA	61.5	179	64	2	867	1388	117	295	2.6e-33	146	A0A0B2V7C5	786	C38C10.2 Tcan_06166		Toxocara canis (Canine roundworm)	Putative transporter C38C10.2			transmembrane transport [GO:0055085]	integral component of membrane [GO:0016021]		GO:0016021; GO:0055085	comp22728_seq0_orf-2	86	54.55	PRK08187|PRK08187|pyruvate kinase; Validated	comp22728_seq0_orf-2	0.171	27	0.198	19	0.375	1	0.283	0.244	N	0.45	SignalP-noTM	%pred NB(0): O 1 86	0	86	0.032	0.62	0.436	S	5	prot_439
comp23316_seq0	634	tr|A0A0N4X7B8|A0A0N4X7B8_HAEPC	36.5	52	33	0	167	12	12	63	0.018	42.4	A0A0N4X7B8	161			Haemonchus placei (Barber's pole worm)	Uncharacterized protein							comp23316_seq0_orf-1	94	37.5	PRK09709|PRK09709|exonuclease VIII; Reviewed	comp23316_seq0_orf-1	0.188	31	0.213	31	0.319	24	0.229	0.219	N	0.5	SignalP-TM	%pred NB(0): O 1 94	0	94	0.012	0.905	0.248	S	2	prot_450
comp23316_seq1	634	tr|A0A0N4X7B8|A0A0N4X7B8_HAEPC	36.5	52	33	0	167	12	12	63	0.018	42.4	A0A0N4X7B8	161			Haemonchus placei (Barber's pole worm)	Uncharacterized protein							comp23316_seq1_orf-1	94	37.5	PRK09709|PRK09709|exonuclease VIII; Reviewed	comp23316_seq1_orf-1	0.155	31	0.193	31	0.343	24	0.218	0.203	N	0.5	SignalP-TM	%pred NB(0): O 1 94	0	94	0.016	0.867	0.253	S	2	prot_451
comp236_seq0	8323	tr|A0A0H5RZK2|A0A0H5RZK2_BRUMA	41.2	447	188	8	6198	7517	1	379	5.5e-86	323.6	A0A0H5RZK2	379	Bm1_37135 Bm4656 BM_Bm4656		Brugia malayi (Filarial nematode worm)	Bm4656	bmy:Bm1_37135;						comp236_seq0_orf-29	72	66.67	A_NRPS_Srf_like|cd12117|The adenylation domain of nonribosomal peptide synthetases (NRPS), including Bacillus subtilis termination module Surfactin (SrfA-C). The adenylation (A) domain of NRPS recognizes a specific amino acid or hydroxy acid and activates it as an (amino) acyl adenylate by hydrolysis of ATP. The activated acyl moiety then forms a thioester to the enzyme-bound cofactor phosphopant…	comp236_seq0_orf-29	0.331	45	0.224	19	0.323	6	0.267	0.241	N	0.5	SignalP-TM	%pred NB(0): O 1 72	0	72	0.041	0.884	0.231	S	2	prot_465
comp2379_seq4	5241	tr|A0A183V574|A0A183V574_TOXCA	83.8	314	51	0	3997	4938	13	326	9.2e-164	581.3	A0A183V574	780			Toxocara canis (Canine roundworm)	Uncharacterized protein			metabolic process [GO:0008152]		sulfuric ester hydrolase activity [GO:0008484]	GO:0008152; GO:0008484	comp2379_seq4_orf-5	72	69.23	chlN|CHL00073|photochlorophyllide reductase subunit N	comp2379_seq4_orf-5	0.177	18	0.261	18	0.464	17	0.378	0.324	N	0.45	SignalP-noTM	%pred NB(0): O 1 72	0	72	0.017	0.944	0.22	S	2	prot_466
comp23893_seq0	572	tr|A0A1L4A1B9|A0A1L4A1B9_9BILA	93	114	8	0	474	133	191	304	1.9e-54	214.9	A0A1L4A1B9	304			Mesorhabditis sp. NJ	Odr-3 (Fragment)			adenylate cyclase-modulating G-protein coupled receptor signaling pathway [GO:0007188]		G-protein beta/gamma-subunit complex binding [GO:0031683]; GTPase activity [GO:0003924]; GTP binding [GO:0005525]; signal transducer activity [GO:0004871]	GO:0003924; GO:0004871; GO:0005525; GO:0007188; GO:0031683	comp23893_seq0_orf-1	106	35.38	PLN02712|PLN02712|arogenate dehydrogenase	comp23893_seq0_orf-1	0.144	18	0.277	18	0.776	13	0.567	0.434	N	0.45	SignalP-noTM	%pred NB(0): O 1 106	0	106	0.022	0.978	0.075	S	1	prot_470
comp2414_seq3	9525	tr|F1KPU9|F1KPU9_ASCSU	32.3	2022	1022	62	376	5952	37	1874	2.7e-166	590.5	F1KPU9	1874			Ascaris suum (Pig roundworm) (Ascaris lumbricoides)	Histone acetyltransferase (EC 2.3.1.48)			regulation of transcription, DNA-templated [GO:0006355]	nucleus [GO:0005634]	histone acetyltransferase activity [GO:0004402]	GO:0004402; GO:0005634; GO:0006355	comp2414_seq3_orf-4	88	75	Connexin_CCC|smart01089|Gap junction channel protein cysteine-rich domain.	comp2414_seq3_orf-4	0.145	27	0.176	27	0.27	1	0.207	0.189	N	0.5	SignalP-TM	%pred NB(0): O 1 88	0	88	0.176	0.419	0.161	S	4	prot_482
comp2414_seq4	9275	tr|F1KPU9|F1KPU9_ASCSU	32.3	2022	1022	62	376	5952	37	1874	2.7e-166	590.5	F1KPU9	1874			Ascaris suum (Pig roundworm) (Ascaris lumbricoides)	Histone acetyltransferase (EC 2.3.1.48)			regulation of transcription, DNA-templated [GO:0006355]	nucleus [GO:0005634]	histone acetyltransferase activity [GO:0004402]	GO:0004402; GO:0005634; GO:0006355	comp2414_seq4_orf-4	88	75	Connexin_CCC|smart01089|Gap junction channel protein cysteine-rich domain.	comp2414_seq4_orf-4	0.145	27	0.176	27	0.27	1	0.207	0.189	N	0.5	SignalP-TM	%pred NB(0): O 1 88	0	88	0.176	0.419	0.161	S	4	prot_483
comp24728_seq0	616	tr|A0A0M3JJA1|A0A0M3JJA1_ANISI	68	25	8	0	615	541	93	117	0.0081	43.5	A0A0M3JJA1	124			Anisakis simplex (Herring worm)	Uncharacterized protein			glycine catabolic process [GO:0006546]		glycine dehydrogenase (decarboxylating) activity [GO:0004375]	GO:0004375; GO:0006546	comp24728_seq0_orf-1	101	32.31	asnASE_I|TIGR00519|L-asparaginase, type I. Two related families of asparaginase are designated type I and type II according to the terminology in E. coli, which has both: L-asparaginase I is a low-affinity enzyme found in the cytoplasm, while L-asparaginase II is a high-affinity secreted enzyme synthesized with a cleavable signal sequence. This model describes L-asparaginases related to type I of…	comp24728_seq0_orf-1	0.173	27	0.276	27	0.666	12	0.451	0.371	N	0.45	SignalP-noTM	%pred NB(0): O 1 101	0	101	0.065	0.599	0.282	S	4	prot_493
comp24728_seq2	616	tr|A0A0M3JJA1|A0A0M3JJA1_ANISI	68	25	8	0	615	541	93	117	0.0081	43.5	A0A0M3JJA1	124			Anisakis simplex (Herring worm)	Uncharacterized protein			glycine catabolic process [GO:0006546]		glycine dehydrogenase (decarboxylating) activity [GO:0004375]	GO:0004375; GO:0006546	comp24728_seq2_orf-1	101	32.31	asnASE_I|TIGR00519|L-asparaginase, type I. Two related families of asparaginase are designated type I and type II according to the terminology in E. coli, which has both: L-asparaginase I is a low-affinity enzyme found in the cytoplasm, while L-asparaginase II is a high-affinity secreted enzyme synthesized with a cleavable signal sequence. This model describes L-asparaginases related to type I of…	comp24728_seq2_orf-1	0.173	27	0.276	27	0.669	12	0.453	0.372	N	0.45	SignalP-noTM	%pred NB(0): O 1 101	0	101	0.06	0.609	0.297	S	4	prot_494
comp2476_seq3	784	tr|A0A0K0CZB4|A0A0K0CZB4_ANGCA	66.2	80	26	1	784	548	16	95	2.6e-22	108.6	A0A0K0CZB4	139			Angiostrongylus cantonensis (Rat lungworm)	Uncharacterized protein			histone acetylation [GO:0016573]	histone acetyltransferase complex [GO:0000123]		GO:0000123; GO:0016573	comp2476_seq3_orf-1	86	35	PRK08609|PRK08609|hypothetical protein; Provisional	comp2476_seq3_orf-1	0.304	36	0.247	36	0.327	17	0.229	0.237	N	0.45	SignalP-noTM	%pred NB(0): O 1 86	0	86	0.054	0.588	0.52	S	5	prot_495
comp2499_seq0	8211	tr|A0A183UBI3|A0A183UBI3_TOXCA	86.6	322	43	0	866	1831	101	422	2.7e-154	550.4	A0A183UBI3	541			Toxocara canis (Canine roundworm)	Uncharacterized protein			transmembrane transport [GO:0055085]	integral component of membrane [GO:0016021]	transporter activity [GO:0005215]	GO:0005215; GO:0016021; GO:0055085	comp2499_seq0_orf-16	96	76.92	F1F0-ATPsyn_F|pfam10791|Mitochondrial F1-F0 ATP synthase subunit F of fungi. The membrane bound F1-FO-type H+ ATP synthase of mitochondria catalyzes the terminal step in oxidative respiration converting the generation of the electrochemical gradient into ATP for cellular biosynthesis. The general structure and the core subunits of the enzyme are highly conserved in both prokaryotic and eukaryotic…	comp2499_seq0_orf-16	0.135	19	0.194	19	0.375	12	0.26	0.221	N	0.5	SignalP-TM	%pred NB(0): O 1 96	0	96	0.068	0.735	0.345	S	4	prot_500
comp2499_seq8	8778	tr|A0A183UBI3|A0A183UBI3_TOXCA	57.2	493	97	8	905	2380	37	416	4.8e-125	453.4	A0A183UBI3	541			Toxocara canis (Canine roundworm)	Uncharacterized protein			transmembrane transport [GO:0055085]	integral component of membrane [GO:0016021]	transporter activity [GO:0005215]	GO:0005215; GO:0016021; GO:0055085	comp2499_seq8_orf-17	96	76.92	F1F0-ATPsyn_F|pfam10791|Mitochondrial F1-F0 ATP synthase subunit F of fungi. The membrane bound F1-FO-type H+ ATP synthase of mitochondria catalyzes the terminal step in oxidative respiration converting the generation of the electrochemical gradient into ATP for cellular biosynthesis. The general structure and the core subunits of the enzyme are highly conserved in both prokaryotic and eukaryotic…	comp2499_seq8_orf-17	0.135	19	0.194	19	0.375	12	0.26	0.221	N	0.5	SignalP-TM	%pred NB(0): O 1 96	0	96	0.068	0.735	0.345	S	4	prot_501
comp2500_seq1	2621	tr|A0A0B2VEY6|A0A0B2VEY6_TOXCA	64.7	173	36	2	418	861	1	173	5.1e-54	215.7	A0A0B2VEY6	173	SPRYD7 Tcan_06835		Toxocara canis (Canine roundworm)	SPRY domain-containing protein 7							comp2500_seq1_orf-2	125	64.29	SPRYD7|cd12880|SPRY domain-containing protein 7. This family contains SPRY domain-containing protein 7 (also known as SPRY domain-containing protein 7 or CLL deletion region gene 6 protein homolog or CLLD6 or chronic lymphocytic leukemia deletion region gene 6 protein homolog). In humans, CLLD6 is highly expressed in heart, skeletal muscle, and testis as well as cancer cell lines. It also has cro…	comp2500_seq1_orf-2	0.285	34	0.278	34	0.611	4	0.326	0.304	N	0.45	SignalP-noTM	%pred NB(0): O 1 125	0	125	0.217	0.458	0.126	S	4	prot_507
comp25078_seq1	557	tr|A0A016U3L3|A0A016U3L3_9BILA	48.6	72	36	1	245	33	893	964	2.7e-13	78.2	A0A016U3L3	1191	Acey_s0059.g3014 Y032_0059g3014		Ancylostoma ceylanicum	Uncharacterized protein				integral component of membrane [GO:0016021]		GO:0016021	comp25078_seq1_orf-1	117	36.59	anthran_1_2_A|TIGR03228|anthranilate 1,2-dioxygenase, large subunit. Anthranilate (2-aminobenzoate) is an intermediate of tryptophan (Trp) biosynthesis and degradation. Members of this family are the large subunit of anthranilate 1,2-dioxygenase, which acts in Trp degradation by converting anthranilate to catechol. Closely related paralogs typically are the benzoate 1,2-dioxygenase large subunit,…	comp25078_seq1_orf-1	0.3	20	0.309	20	0.463	1	0.294	0.301	N	0.45	SignalP-noTM	%pred NB(0): O 1 117	0	117	0.159	0.815	0.09	S	2	prot_512
comp25333_seq0	403	tr|A0A0M3K6Y6|A0A0M3K6Y6_ANISI	46.9	64	30	1	109	288	1	64	1.6e-07	58.5	A0A0M3K6Y6	323			Anisakis simplex (Herring worm)	Uncharacterized protein							comp25333_seq0_orf-1	122	38.57	LRR_RI|sd00033|leucine-rich repeats, ribonuclease inhibitor (RI)-like subfamily. A leucine-rich repeat (LRR) is a structural protein motif of 20-30 amino acids that is unusually rich in the hydrophobic amino acid leucine. The conserved eleven-residue sequence motif (LxxLxLxxN/CxL) within the LRRs corresponds to the beta-strand and adjacent loop regions, whereas the remaining parts of the repeats …	comp25333_seq0_orf-1	0.157	31	0.21	31	0.438	20	0.263	0.238	N	0.45	SignalP-noTM	%pred NB(0): O 1 122	0	122	0.188	0.331	0.174	S	5	prot_516
comp2545_seq0	1988	tr|A0A1I7V166|A0A1I7V166_9PELO	62.1	66	25	0	203	400	1	66	4.1e-16	89.4	A0A1I7V166	326			Caenorhabditis tropicalis	Uncharacterized protein					nucleic acid binding [GO:0003676]	GO:0003676	comp2545_seq0_orf-4	172	46.67	PelG|pfam16933|Putative exopolysaccharide Exporter (EPS-E). PelG is a family of putative exopolysaccharide transporters like PelG. Most members carry twelve transmembrane regions. The family also contains fusion proteins with glycosyl transferase group 1, which are putative flippase transporters.	comp2545_seq0_orf-4	0.134	25	0.235	25	0.583	24	0.414	0.307	N	0.5	SignalP-TM	%pred NB(0): O 1 172	0	172	0.068	0.756	0.082	S	2	prot_517
comp2561_seq1	2329	tr|A0A183ELN1|A0A183ELN1_9BILA	67.9	53	17	0	1581	1423	1	53	5.9e-14	82.4	A0A183ELN1	53			Gongylonema pulchrum	Uncharacterized protein							comp2561_seq1_orf-3	86	55	poly_gGlu_PgsC|TIGR04011|poly-gamma-glutamate biosynthesis protein PgsC/CapC. Of four genes commonly found to be involved in biosynthesis and export of poly-gamma-glutamate, pgsB(capB) and pgsC(capC) are found to be involved in the synthesis per se. Members of this family are designated PgsC, covering both cases in which the poly-gamma-glutamate is secreted and those in which it is retained to fo…	comp2561_seq1_orf-3	0.146	18	0.241	18	0.606	1	0.337	0.293	N	0.45	SignalP-noTM	%pred NB(0): O 1 86	0	86	0.125	0.485	0.467	S	5	prot_519
comp25753_seq0	420	tr|A0A183UPZ1|A0A183UPZ1_TOXCA	81.4	43	7	1	295	420	181	223	3.2e-11	70.9	A0A183UPZ1	419			Toxocara canis (Canine roundworm)	Obg-like ATPase 1				cytoplasm [GO:0005737]; integral component of membrane [GO:0016021]	ATPase activity [GO:0016887]; ATP binding [GO:0005524]; GTP binding [GO:0005525]; ribosomal large subunit binding [GO:0043023]; ribosome binding [GO:0043022]	GO:0005524; GO:0005525; GO:0005737; GO:0016021; GO:0016887; GO:0043022; GO:0043023	comp25753_seq0_orf-1	127	57.14	PTZ00258|PTZ00258|GTP-binding protein; Provisional	comp25753_seq0_orf-1	0.173	26	0.228	26	0.46	10	0.327	0.267	N	0.5	SignalP-TM	%pred NB(0): O 1 127	0	127	0.093	0.87	0.087	S	2	prot_520
comp2637_seq1	5838	tr|A0A0M3I9T8|A0A0M3I9T8_ASCLU	32	491	135	12	1084	2412	143	482	2.1e-39	168.3	A0A0M3I9T8	705			Ascaris lumbricoides (Giant roundworm)	Uncharacterized protein			protein processing [GO:0016485]	integral component of membrane [GO:0016021]	aspartic-type endopeptidase activity [GO:0004190]	GO:0004190; GO:0016021; GO:0016485	comp2637_seq1_orf-7	204	75.68	Presenilin|pfam01080|Presenilin. Mutations in presenilin-1 are a major cause of early onset Alzheimer's disease. It has been found that presenilin-1 binds to beta-catenin in-vivo. This family also contains SPE proteins from C.elegans.	comp2637_seq1_orf-7	0.127	18	0.215	14	0.601	2	0.406	0.292	N	0.5	SignalP-TM	%pred NB(0): O 1 204	0	204	0.009	0.996	0.035	S	1	prot_529
comp2644_seq1	4199	tr|A0A0B2W3P9|A0A0B2W3P9_TOXCA	30.2	632	294	20	901	2385	201	822	1.6e-49	201.4	A0A0B2W3P9	947	Cnksr2 Tcan_13755		Toxocara canis (Canine roundworm)	Connector enhancer of kinase suppressor of ras 2					kinase activity [GO:0016301]	GO:0016301	comp2644_seq1_orf-4	72	61.9	FAM60A|pfam15396|Protein Family FAM60A. This protein family, FAM60A is a family of proteins is found in eukaryotes. It is known to be a cell cycle protein that binds to the promoter of a gene transcription repressor complex, named SIN4-HDAC complex. This means that FAM60A has an important role to play in 'switching on' gene expression. Proteins in this family are typically between 179 and 324 ami…	comp2644_seq1_orf-4	0.351	28	0.391	28	0.656	2	0.459	0.428	N	0.45	SignalP-noTM	%pred NB(0): O 1 72	0	72	0.031	0.917	0.091	S	1	prot_535
comp2644_seq3	4031	tr|A0A0B2W3P9|A0A0B2W3P9_TOXCA	30.6	772	368	18	93	1907	1	771	1.3e-69	268.1	A0A0B2W3P9	947	Cnksr2 Tcan_13755		Toxocara canis (Canine roundworm)	Connector enhancer of kinase suppressor of ras 2					kinase activity [GO:0016301]	GO:0016301	comp2644_seq3_orf-8	72	61.9	FAM60A|pfam15396|Protein Family FAM60A. This protein family, FAM60A is a family of proteins is found in eukaryotes. It is known to be a cell cycle protein that binds to the promoter of a gene transcription repressor complex, named SIN4-HDAC complex. This means that FAM60A has an important role to play in 'switching on' gene expression. Proteins in this family are typically between 179 and 324 ami…	comp2644_seq3_orf-8	0.351	28	0.391	28	0.656	2	0.459	0.428	N	0.45	SignalP-noTM	%pred NB(0): O 1 72	0	72	0.031	0.917	0.091	S	1	prot_536
comp2644_seq4	4546	tr|A0A183ULE9|A0A183ULE9_TOXCA	34.5	498	266	7	93	1427	1	491	2.5e-69	267.3	A0A183ULE9	998			Toxocara canis (Canine roundworm)	Uncharacterized protein							comp2644_seq4_orf-10	72	61.9	FAM60A|pfam15396|Protein Family FAM60A. This protein family, FAM60A is a family of proteins is found in eukaryotes. It is known to be a cell cycle protein that binds to the promoter of a gene transcription repressor complex, named SIN4-HDAC complex. This means that FAM60A has an important role to play in 'switching on' gene expression. Proteins in this family are typically between 179 and 324 ami…	comp2644_seq4_orf-10	0.351	28	0.391	28	0.656	2	0.459	0.428	N	0.45	SignalP-noTM	%pred NB(0): O 1 72	0	72	0.031	0.917	0.091	S	1	prot_537
comp2644_seq7	4043	tr|A0A0B2W3P9|A0A0B2W3P9_TOXCA	31.1	774	365	19	93	1919	1	771	1.6e-70	271.2	A0A0B2W3P9	947	Cnksr2 Tcan_13755		Toxocara canis (Canine roundworm)	Connector enhancer of kinase suppressor of ras 2					kinase activity [GO:0016301]	GO:0016301	comp2644_seq7_orf-8	72	61.9	FAM60A|pfam15396|Protein Family FAM60A. This protein family, FAM60A is a family of proteins is found in eukaryotes. It is known to be a cell cycle protein that binds to the promoter of a gene transcription repressor complex, named SIN4-HDAC complex. This means that FAM60A has an important role to play in 'switching on' gene expression. Proteins in this family are typically between 179 and 324 ami…	comp2644_seq7_orf-8	0.351	28	0.391	28	0.656	2	0.459	0.428	N	0.45	SignalP-noTM	%pred NB(0): O 1 72	0	72	0.031	0.917	0.091	S	1	prot_538
comp27565_seq0	340	tr|A0A1I7VGK8|A0A1I7VGK8_LOALO	75.9	87	21	0	294	34	3	89	2.4e-33	144.1	A0A1I7VGK8	89	LOAG_07409		Loa loa (Eye worm) (Filaria loa)	Uncharacterized protein	loa:LOAG_07409;		microtubule-based process [GO:0007017]	dynein complex [GO:0030286]		GO:0007017; GO:0030286	comp27565_seq0_orf-1	83	31.82	Nairo_nucleo|pfam02477|Nucleocapsid N protein. The nucleoprotein of the ssRNA negative-strand Nairovirus is an internal part of the virus particle.	comp27565_seq0_orf-1	0.177	20	0.161	20	0.303	38	0.152	0.156	N	0.45	SignalP-noTM	%pred NB(0): O 1 83	0	83	0.026	0.752	0.665	S	5	prot_561
comp27596_seq0	1965	tr|A0A0B2V6P4|A0A0B2V6P4_TOXCA	64.6	624	207	3	94	1962	15	625	2.7e-225	784.3	A0A0B2V6P4	1025	Tcan_03178		Toxocara canis (Canine roundworm)	UPF0577 protein-like protein				integral component of membrane [GO:0016021]		GO:0016021	comp27596_seq0_orf-1	644	34.12	PHA02927|PHA02927|secreted complement-binding protein; Provisional	comp27596_seq0_orf-1	0.165	44	0.246	24	0.473	11	0.351	0.288	N	0.5	SignalP-TM	%pred NB(0): O 1 644	0	644	0.094	0.824	0.077	S	2	prot_562
comp2776_seq0	2945	tr|F1KVT0|F1KVT0_ASCSU	63.8	431	143	2	301	1554	14	444	2.7e-144	515.8	F1KVT0	493			Ascaris suum (Pig roundworm) (Ascaris lumbricoides)	Stromal interaction molecule				integral component of membrane [GO:0016021]		GO:0016021	comp2776_seq0_orf-2	429	56.16	SAM_STIM-1,2-like|cd09504|SAM domain of STIM-1,2-like proteins. SAM (sterile alpha motif) domain of STIM-1,2-like (Stromal interaction molecule) proteins is a putative protein-protein interaction domain. STIM1 and STIM2 human proteins are type I transmembrane proteins. The N-terminal part of them includes "hidden" EF-hand and SAM domains. This region is responsible for sensing changes in store-op…	comp2776_seq0_orf-2	0.187	36	0.27	36	0.652	1	0.389	0.317	N	0.5	SignalP-TM	%pred NB(0): O 1 429	0	429	0.01	0.973	0.074	S	1	prot_563
comp27770_seq0	969	tr|A0A0D6LCH8|A0A0D6LCH8_9BILA	32	97	65	1	934	644	199	294	2.7e-05	52.4	A0A0D6LCH8	317	ANCCEY_11323		Ancylostoma ceylanicum	Reverse transcriptase					RNA-directed DNA polymerase activity [GO:0003964]	GO:0003964	comp27770_seq0_orf-1	98	44	KAZAL_SLC21|cd01330|The kazal-type serine protease inhibitor domain has been detected in an extracellular loop region of solute carrier 21 (SLC21) family members (organic anion transporters) , which may regulate the specificity of anion uptake. The KAZAL_SLC21 domain is a member of the superfamily of kazal-like proteinase inhibitors and follistatin-like proteins.	comp27770_seq0_orf-1	0.171	34	0.258	34	0.496	28	0.384	0.326	N	0.45	SignalP-noTM	%pred NB(0): O 1 98	0	98	0.052	0.599	0.362	S	4	prot_564
comp27871_seq1	574	tr|F1KX54|F1KX54_ASCSU	75.6	45	11	0	438	572	517	561	1.8e-12	75.5	F1KX54	633			Ascaris suum (Pig roundworm) (Ascaris lumbricoides)	3-hydroxy-3-methylglutaryl coenzyme A reductase (HMG-CoA reductase) (EC 1.1.1.34)			coenzyme A metabolic process [GO:0015936]; isoprenoid biosynthetic process [GO:0008299]	endoplasmic reticulum membrane [GO:0005789]; integral component of membrane [GO:0016021]	hydroxymethylglutaryl-CoA reductase (NADPH) activity [GO:0004420]; NADP binding [GO:0050661]	GO:0004420; GO:0005789; GO:0008299; GO:0015936; GO:0016021; GO:0050661	comp27871_seq1_orf-2	111	40.62	COG5385|COG5385|Uncharacterized protein [Function unknown].	comp27871_seq1_orf-2	0.122	24	0.164	24	0.296	32	0.217	0.185	N	0.5	SignalP-TM	%pred NB(0): O 1 111	0	111	0.158	0.869	0.061	S	2	prot_569
comp2791_seq3	455	tr|A0A016V938|A0A016V938_9BILA	40.4	47	28	0	260	120	324	370	0.0035	44.3	A0A016V938	792	Acey_s0015.g2687 Y032_0015g2687		Ancylostoma ceylanicum	Uncharacterized protein							comp2791_seq3_orf-1	109	27.5	DUF3855|pfam12967|Domain of Unknown Function with PDB structure (DUF3855). Family based on orphan protein (TM0875) from Thermotoga maritima that has been structurally determined as Structure 1022. The TM0875 gene of Thermotoga maritima encodes a hypothetical protein NP_228683 of unknown function. Analysis of TM0875 genomic context reveals the presence of MMT1 (a predicted Co/Zn/Cd cation transpor…	comp2791_seq3_orf-1	0.236	28	0.276	28	0.457	24	0.258	0.269	N	0.5	SignalP-TM	%pred NB(0): O 1 109	0	109	0.027	0.851	0.259	S	3	prot_572
comp2897_seq2	4371	tr|A0A0M3J0R0|A0A0M3J0R0_ANISI	72.5	91	25	0	1383	1655	32	122	2.1e-28	131.3	A0A0M3J0R0	151			Anisakis simplex (Herring worm)	Uncharacterized protein				integral component of membrane [GO:0016021]	carbohydrate transmembrane transporter activity [GO:0015144]	GO:0015144; GO:0016021	comp2897_seq2_orf-6	88	75	PRK02888|PRK02888|nitrous-oxide reductase; Validated	comp2897_seq2_orf-6	0.176	22	0.208	22	0.402	1	0.254	0.226	N	0.5	SignalP-TM	%pred NB(0): O 1 88	0	88	0.033	0.707	0.418	S	4	prot_596
comp3052_seq0	3449	tr|F1KVI5|F1KVI5_ASCSU	85.5	662	96	0	315	2300	2	663	0	1201.8	F1KVI5	698			Ascaris suum (Pig roundworm) (Ascaris lumbricoides)	Glycogen [starch] synthase (EC 2.4.1.11)			glycogen biosynthetic process [GO:0005978]		glycogen (starch) synthase activity [GO:0004373]	GO:0004373; GO:0005978	comp3052_seq0_orf-3	70	48	PHA02996|PHA02996|poly(A) polymerase large subunit; Provisional	comp3052_seq0_orf-3	0.138	20	0.185	20	0.381	2	0.275	0.221	N	0.5	SignalP-TM	%pred NB(0): O 1 70	0	70	0.028	0.863	0.16	S	2	prot_616
comp3065_seq0	3620	tr|A0A0B2VPA3|A0A0B2VPA3_TOXCA	69.2	227	70	0	163	843	62	288	2.4e-86	323.6	A0A0B2VPA3	345	pcmt Tcan_11644		Toxocara canis (Canine roundworm)	Protein-L-isoaspartate(D-aspartate) O-methyltransferase					protein-L-isoaspartate (D-aspartate) O-methyltransferase activity [GO:0004719]	GO:0004719	comp3065_seq0_orf-1	314	50.47	PCMT|pfam01135|Protein-L-isoaspartate(D-aspartate) O-methyltransferase (PCMT).	comp3065_seq0_orf-1	0.323	28	0.295	28	0.505	1	0.322	0.306	N	0.5	SignalP-TM	%pred NB(0): O 1 314	0	314	0.115	0.852	0.041	S	2	prot_620
comp30880_seq0	824	tr|A0A183G252|A0A183G252_HELBK	51	51	24	1	154	2	95	144	1.5e-07	59.7	A0A183G252	235			Heligmosomoides polygyrus bakeri (Parasitic nematode) (Heligmosomoides bakeri)	Uncharacterized protein					nucleic acid binding [GO:0003676]	GO:0003676	comp30880_seq0_orf-1	106	23.44	PLN03211|PLN03211|ABC transporter G-25; Provisional	comp30880_seq0_orf-1	0.144	20	0.208	20	0.423	18	0.296	0.256	N	0.45	SignalP-noTM	%pred NB(0): O 1 106	0	106	0.025	0.758	0.396	S	4	prot_624
comp3109_seq4	1893	tr|A0A0U2S6K8|A0A0U2S6K8_TOXCA	81.1	37	7	0	2	112	218	254	1.5e-10	70.9	A0A0U2S6K8	310			Toxocara canis (Canine roundworm)	Aquaporin-1				integral component of membrane [GO:0016021]	transporter activity [GO:0005215]	GO:0005215; GO:0016021	comp3109_seq4_orf-3	73	44	PRK04192|PRK04192|V-type ATP synthase subunit A; Provisional	comp3109_seq4_orf-3	0.122	24	0.159	24	0.259	5	0.21	0.18	N	0.5	SignalP-TM	%pred NB(0): i 1 73	0	73	0.463	0.536	0.03	S	5	prot_628
comp3146_seq0	380	tr|E3NB36|E3NB36_CAERE	40.7	86	51	0	341	84	195	280	2.4e-13	77.8	E3NB36	713	CRE_06993		Caenorhabditis remanei (Caenorhabditis vulgaris)	Putative uncharacterized protein		ENOG410IPY1;ENOG4110CNM;					comp3146_seq0_orf-1	90	28.85	fa_ox_alpha_mit|TIGR02441|fatty acid oxidation complex, alpha subunit, mitochondrial. Members represent alpha subunit of mitochondrial multifunctional fatty acid degradation enzyme complex. Subunit activities include: enoyl-CoA hydratase (EC 4.2.1.17) & 3-hydroxyacyl-CoA dehydrogenase (EC 1.1.1.35). Some characterization in human (SP:P40939), pig (SP:Q29554), and rat (SP:Q64428). The beta subunit…	comp3146_seq0_orf-1	0.247	32	0.247	32	0.475	2	0.28	0.265	N	0.45	SignalP-noTM	%pred NB(0): O 1 90	0	90	0.049	0.675	0.289	S	4	prot_630
comp3163_seq1	4351	tr|A0A0R3R3Q5|A0A0R3R3Q5_9BILA	44.2	482	184	11	2172	886	56	505	7.3e-90	335.5	A0A0R3R3Q5	505			Brugia timori	Uncharacterized protein				mediator complex [GO:0016592]	RNA polymerase II transcription cofactor activity [GO:0001104]	GO:0001104; GO:0016592	comp3163_seq1_orf-4	101	57.14	Desulfoferrodox|pfam01880|Desulfoferrodoxin. Desulfoferrodoxins contains two types of iron: an Fe-S4 site very similar to that found in desulforedoxin from Desulfovibrio gigas and an octahedral coordinated high-spin ferrous site most probably with nitrogen/oxygen-containing ligands. Due to this rather unusual combination of active centers, this novel protein is named desulfoferrodoxin.	comp3163_seq1_orf-4	0.166	19	0.143	19	0.203	2	0.133	0.139	N	0.5	SignalP-TM	%pred NB(0): i 1 101	0	101	0.178	0.547	0.34	S	4	prot_632
comp3172_seq3	5433	tr|A0A183E5W3|A0A183E5W3_9BILA	56.5	602	106	7	793	2598	2	447	3.9e-157	559.3	A0A183E5W3	450			Gongylonema pulchrum	Uncharacterized protein			spliceosomal tri-snRNP complex assembly [GO:0000244]	U4/U6 x U5 tri-snRNP complex [GO:0046540]		GO:0000244; GO:0046540	comp3172_seq3_orf-4	264	51.15	Prp31_C|pfam09785|Prp31 C terminal domain. This is the C terminal domain of the pre-mRNA processing factor Prp31. Prp31 is required for U4/U6.U5 tri-snRNP formation. In humans this protein has been linked to autosomal dominant retinitis pigmentosa.	comp3172_seq3_orf-4	0.14	22	0.201	11	0.439	1	0.378	0.272	N	0.5	SignalP-TM	%pred NB(0): O 1 264	0	264	0.119	0.884	0.06	S	2	prot_637
comp31979_seq0	570	tr|A0A0B2VVW4|A0A0B2VVW4_TOXCA	42.2	116	62	1	229	561	12	127	2e-16	88.6	A0A0B2VVW4	419	GLRA1 Tcan_13256		Toxocara canis (Canine roundworm)	Glycine receptor subunit alpha-1				cell junction [GO:0030054]; integral component of membrane [GO:0016021]; plasma membrane [GO:0005886]; synapse [GO:0045202]	extracellular ligand-gated ion channel activity [GO:0005230]	GO:0005230; GO:0005886; GO:0016021; GO:0030054; GO:0045202	comp31979_seq0_orf-1	155	36.36	ThiC|COG0422|Thiamine biosynthesis protein ThiC [Coenzyme transport and metabolism].	comp31979_seq0_orf-1	0.205	38	0.246	38	0.537	1	0.274	0.258	N	0.5	SignalP-TM	%pred NB(0): O 1 155	0	155	0.02	0.958	0.15	S	1	prot_642
comp328_seq2	1418	tr|F1L2J8|F1L2J8_ASCSU	51.8	427	203	2	34	1308	7	432	1.2e-131	472.6	F1L2J8	535			Ascaris suum (Pig roundworm) (Ascaris lumbricoides)	Ectonucleotide pyrophosphatase/phosphodiesterase family member 4			metabolic process [GO:0008152]	integral component of membrane [GO:0016021]	catalytic activity [GO:0003824]	GO:0003824; GO:0008152; GO:0016021	comp328_seq2_orf-1	452	25.62	Phosphodiest|pfam01663|Type I phosphodiesterase / nucleotide pyrophosphatase. This family consists of phosphodiesterases, including human plasma-cell membrane glycoprotein PC-1 / alkaline phosphodiesterase i / nucleotide pyrophosphatase (nppase). These enzymes catalyze the cleavage of phosphodiester and phosphosulfate bonds in NAD, deoxynucleotides and nucleotide sugars. Also in this family is AT…	comp328_seq2_orf-1	0.64	30	0.29	30	0.519	3	0.241	0.27	N	0.5	SignalP-TM	%pred NB(0): O 1 452	0	452	0.01	0.988	0.061	S	1	prot_657
comp33098_seq0	593	tr|A0A0B2VQ45|A0A0B2VQ45_TOXCA	48.6	37	19	0	545	435	106	142	0.002	45.4	A0A0B2VQ45	227	Tcan_01217		Toxocara canis (Canine roundworm)	Retrovirus-related Pol polyprotein from type-1 retrotransposable element R2 (Fragment)							comp33098_seq0_orf-2	85	44.12	PRK13415|PRK13415|flagella biosynthesis protein FliZ; Provisional	comp33098_seq0_orf-2	0.157	18	0.283	18	0.687	7	0.518	0.41	N	0.45	SignalP-noTM	%pred NB(0): O 1 85	0	85	0.032	0.872	0.28	S	3	prot_658
comp33098_seq1	593	tr|A0A0B2VQ45|A0A0B2VQ45_TOXCA	48.6	37	19	0	545	435	106	142	0.00092	46.6	A0A0B2VQ45	227	Tcan_01217		Toxocara canis (Canine roundworm)	Retrovirus-related Pol polyprotein from type-1 retrotransposable element R2 (Fragment)							comp33098_seq1_orf-2	85	44.12	PRK13415|PRK13415|flagella biosynthesis protein FliZ; Provisional	comp33098_seq1_orf-2	0.156	18	0.284	18	0.691	7	0.522	0.413	N	0.45	SignalP-noTM	%pred NB(0): O 1 85	0	85	0.034	0.85	0.295	S	3	prot_659
comp3353_seq4	5233	tr|A0A182ER08|A0A182ER08_ONCOC	46.6	118	50	3	3637	3287	383	488	6.6e-13	80.1	A0A182ER08	488			Onchocerca ochengi (Filarial nematode worm)	Uncharacterized protein							comp3353_seq4_orf-19	85	58.33	sdhA_Bsu|TIGR01811|succinate dehydrogenase or fumarate reductase, flavoprotein subunit, Bacillus subtilis subgroup. This model represents the succinate dehydrogenase flavoprotein subunit as found in the low-GC Gram-positive bacteria and a few other lineages. This enzyme may act in a complete or partial TCA cycle, or act in the opposite direction as fumarate reductase. In some but not all species,…	comp3353_seq4_orf-19	0.145	19	0.217	19	0.464	14	0.304	0.264	N	0.45	SignalP-noTM	%pred NB(0): O 1 85	0	85	0.065	0.526	0.525	S	5	prot_663
comp3353_seq5	6727	tr|A0A183ELK1|A0A183ELK1_9BILA	44	168	48	3	1857	1477	126	288	8.8e-26	123.2	A0A183ELK1	291			Gongylonema pulchrum	Uncharacterized protein							comp3353_seq5_orf-21	85	58.33	sdhA_Bsu|TIGR01811|succinate dehydrogenase or fumarate reductase, flavoprotein subunit, Bacillus subtilis subgroup. This model represents the succinate dehydrogenase flavoprotein subunit as found in the low-GC Gram-positive bacteria and a few other lineages. This enzyme may act in a complete or partial TCA cycle, or act in the opposite direction as fumarate reductase. In some but not all species,…	comp3353_seq5_orf-21	0.145	19	0.217	19	0.464	14	0.304	0.264	N	0.45	SignalP-noTM	%pred NB(0): O 1 85	0	85	0.065	0.526	0.525	S	5	prot_664
comp3356_seq0	2591	tr|A0A0N4X2H2|A0A0N4X2H2_HAEPC	41	786	320	12	2498	453	6	751	3.7e-158	561.6	A0A0N4X2H2	765			Haemonchus placei (Barber's pole worm)	Uncharacterized protein					FMN binding [GO:0010181]; oxidoreductase activity [GO:0016491]	GO:0010181; GO:0016491	comp3356_seq0_orf-2	70	44	Sema_1A|cd11237|The Sema domain, a protein interacting module, of semaphorin 1A (Sema1A). Sema1A is a transmembrane protein. It has been shown to mediate the defasciculation of motor axon bundles at specific choice points. Sema1A binds to its receptor plexin A (PlexA), which in turn triggers downstream signaling events involving the receptor tyrosine kinase Otk, the evolutionarily conserved flavo…	comp3356_seq0_orf-2	0.235	20	0.306	20	0.596	19	0.397	0.355	N	0.45	SignalP-noTM	%pred NB(0): O 1 70	0	70	0.101	0.408	0.303	S	5	prot_665
comp34310_seq1	815	tr|A0A0B2VTF7|A0A0B2VTF7_TOXCA	90	20	2	0	721	780	2	21	0.018	42.7	A0A0B2VTF7	989	Tcan_07838		Toxocara canis (Canine roundworm)	Uncharacterized protein F54F2.2, isoform a (Fragment)							comp34310_seq1_orf-1	119	29.73	PLN02445|PLN02445|anthranilate synthase component I	comp34310_seq1_orf-1	0.139	22	0.248	15	0.637	12	0.468	0.336	N	0.5	SignalP-TM	%pred NB(0): O 1 119	0	119	0.028	0.899	0.484	S	3	prot_674
comp34442_seq1	1005	tr|A0A1S0U9Z8|A0A1S0U9Z8_LOALO	39.8	103	58	2	12	308	197	299	3.6e-08	62	A0A1S0U9Z8	409	LOAG_01043		Loa loa (Eye worm) (Filaria loa)	Origin recognition complex subunit 5	loa:LOAG_01043;		DNA replication [GO:0006260]	nucleus [GO:0005634]; origin recognition complex [GO:0000808]		GO:0000808; GO:0005634; GO:0006260	comp34442_seq1_orf-3	75	38.46	PRK10835|PRK10835|hypothetical protein; Provisional	comp34442_seq1_orf-3	0.229	62	0.217	62	0.355	50	0.153	0.191	N	0.5	SignalP-TM	%pred NB(0): O 1 75	0	75	0.086	0.801	0.201	S	3	prot_678
comp3544_seq1	2705	tr|F1KZS3|F1KZS3_ASCSU	57.8	135	57	0	63	467	16	150	2.3e-41	173.7	F1KZS3	399	ASU_04890		Ascaris suum (Pig roundworm) (Ascaris lumbricoides)	Lysocardiolipin acyltransferase 1			metabolic process [GO:0008152]	integral component of membrane [GO:0016021]	transferase activity, transferring acyl groups [GO:0016746]	GO:0008152; GO:0016021; GO:0016746	comp3544_seq1_orf-2	80	45.83	Chromo_shadow|pfam01393|Chromo shadow domain. This domain is distantly related to pfam00385. This domain is always found in association with a chromo domain.	comp3544_seq1_orf-2	0.245	32	0.213	24	0.386	1	0.203	0.208	N	0.45	SignalP-noTM	%pred NB(0): O 1 80	0	80	0.076	0.536	0.336	S	4	prot_693
comp3620_seq1	4629	tr|A0A0B2VZD7|A0A0B2VZD7_TOXCA	51.3	637	216	10	696	2525	64	633	2.4e-152	543.1	A0A0B2VZD7	633	ELL Tcan_07026		Toxocara canis (Canine roundworm)	RNA polymerase II elongation factor ELL			transcription elongation from RNA polymerase II promoter [GO:0006368]	transcription elongation factor complex [GO:0008023]	translation elongation factor activity [GO:0003746]	GO:0003746; GO:0006368; GO:0008023	comp3620_seq1_orf-6	70	66.67	PRK07812|PRK07812|O-acetylhomoserine aminocarboxypropyltransferase; Validated	comp3620_seq1_orf-6	0.195	34	0.244	34	0.65	3	0.433	0.319	N	0.5	SignalP-TM	%pred NB(0): O 1 70	0	70	0.009	0.968	0.111	S	1	prot_705
comp3630_seq1	4808	tr|A0A0B2UMJ1|A0A0B2UMJ1_TOXCA	60	130	50	1	944	1327	27	156	1.9e-35	154.8	A0A0B2UMJ1	157	hrg-1 Tcan_02022		Toxocara canis (Canine roundworm)	Heme transporter hrg-1				integral component of membrane [GO:0016021]	heme transporter activity [GO:0015232]	GO:0015232; GO:0016021	comp3630_seq1_orf-4	71	50	FAM180|pfam15173|FAM180 family. This family of proteins is found in eukaryotes. Proteins in this family are typically between 117 and 182 amino acids in length. There are two conserved sequence motifs: ELAS and DFE. The function of this family is unknown.	comp3630_seq1_orf-4	0.421	52	0.27	20	0.523	18	0.389	0.334	N	0.45	SignalP-noTM	%pred NB(0): O 1 71	0	71	0.009	0.793	0.645	S	5	prot_706
comp3630_seq2	4033	tr|A0A0B2UMJ1|A0A0B2UMJ1_TOXCA	62.5	112	40	1	1289	1618	27	138	6.4e-32	142.9	A0A0B2UMJ1	157	hrg-1 Tcan_02022		Toxocara canis (Canine roundworm)	Heme transporter hrg-1				integral component of membrane [GO:0016021]	heme transporter activity [GO:0015232]	GO:0015232; GO:0016021	comp3630_seq2_orf-3	71	50	FAM180|pfam15173|FAM180 family. This family of proteins is found in eukaryotes. Proteins in this family are typically between 117 and 182 amino acids in length. There are two conserved sequence motifs: ELAS and DFE. The function of this family is unknown.	comp3630_seq2_orf-3	0.421	52	0.27	20	0.523	18	0.389	0.334	N	0.45	SignalP-noTM	%pred NB(0): O 1 71	0	71	0.009	0.793	0.645	S	5	prot_707
comp3660_seq0	1172	tr|A0A0B2VYW5|A0A0B2VYW5_TOXCA	32	97	56	3	289	579	133	219	8.7e-06	54.3	A0A0B2VYW5	236	Tcan_11593		Toxocara canis (Canine roundworm)	Uncharacterized protein				integral component of membrane [GO:0016021]		GO:0016021	comp3660_seq0_orf-2	91	35.48	PHA02664|PHA02664|hypothetical protein; Provisional	comp3660_seq0_orf-2	0.209	39	0.217	39	0.489	16	0.268	0.245	N	0.45	SignalP-noTM	%pred NB(0): O 1 91	0	91	0.268	0.441	0.213	S	5	prot_708
comp3660_seq3	1253	tr|A0A0B2VHN7|A0A0B2VHN7_TOXCA	42.4	66	29	3	460	642	37	98	0.062	41.6	A0A0B2VHN7	126	Tcan_15619		Toxocara canis (Canine roundworm)	Uncharacterized protein				integral component of membrane [GO:0016021]		GO:0016021	comp3660_seq3_orf-2	91	35.48	PHA02664|PHA02664|hypothetical protein; Provisional	comp3660_seq3_orf-2	0.209	39	0.217	39	0.489	16	0.268	0.245	N	0.45	SignalP-noTM	%pred NB(0): O 1 91	0	91	0.268	0.441	0.213	S	5	prot_709
comp36723_seq0	358	tr|A0A0N5AJN1|A0A0N5AJN1_9BILA	74.2	66	16	1	195	1	29	94	3.7e-24	113.6	A0A0N5AJN1	422			Syphacia muris	Uncharacterized protein				nucleus [GO:0005634]	metal ion binding [GO:0046872]; sequence-specific DNA binding [GO:0043565]; transcription factor activity, sequence-specific DNA binding [GO:0003700]	GO:0003700; GO:0005634; GO:0043565; GO:0046872	comp36723_seq0_orf-1	119	24.36	PTKc_Mer|cd14204|Catalytic Domain of the Protein Tyrosine Kinase, Mer. PTKs catalyze the transfer of the gamma-phosphoryl group from ATP to tyrosine (tyr) residues in protein substrates. Mer (or Mertk) is named after its original reported expression pattern (monocytes, epithelial, and reproductive tissues). It is required for the ingestion of apoptotic cells by phagocytes such as macrophages, ret…	comp36723_seq0_orf-1	0.154	18	0.291	18	0.659	12	0.541	0.391	N	0.5	SignalP-TM	%pred NB(0): O 1 119	0	119	0.034	0.906	0.114	S	2	prot_710
comp3718_seq0	6040	tr|F1KYU7|F1KYU7_ASCSU	68.1	722	211	5	1673	3829	51	756	2.8e-289	998.4	F1KYU7	756			Ascaris suum (Pig roundworm) (Ascaris lumbricoides)	Arginyl-tRNA synthetase (Fragment)			arginyl-tRNA aminoacylation [GO:0006420]	cytoplasm [GO:0005737]	arginine-tRNA ligase activity [GO:0004814]; ATP binding [GO:0005524]	GO:0004814; GO:0005524; GO:0005737; GO:0006420	comp3718_seq0_orf-10	71	87.5	PRK09282|PRK09282|pyruvate carboxylase subunit B; Validated	comp3718_seq0_orf-10	0.173	25	0.203	11	0.497	1	0.379	0.273	N	0.5	SignalP-TM	%pred NB(0): O 1 71	0	71	0.172	0.691	0.063	S	3	prot_715
comp3827_seq1	2323	tr|A0A0R3RZ10|A0A0R3RZ10_9BILA	65	323	109	1	1045	2013	36	354	1.4e-116	423.3	A0A0R3RZ10	515			Elaeophora elaphi	Uncharacterized protein					metal ion binding [GO:0046872]	GO:0046872	comp3827_seq1_orf-2	77	53.85	PRK10014|PRK10014|DNA-binding transcriptional repressor MalI; Provisional	comp3827_seq1_orf-2	0.37	20	0.252	20	0.307	35	0.167	0.218	N	0.5	SignalP-TM	%pred NB(0): O 1 77	0	77	0.019	0.858	0.469	S	4	prot_729
comp3827_seq2	2312	tr|A0A0R3QNF8|A0A0R3QNF8_9BILA	44.5	346	165	4	1045	2046	12	342	1.2e-72	277.3	A0A0R3QNF8	940			Brugia timori	Uncharacterized protein					heme binding [GO:0020037]; iron ion binding [GO:0005506]; oxidoreductase activity, acting on paired donors, with incorporation or reduction of molecular oxygen [GO:0016705]	GO:0005506; GO:0016705; GO:0020037	comp3827_seq2_orf-2	77	53.85	PRK10014|PRK10014|DNA-binding transcriptional repressor MalI; Provisional	comp3827_seq2_orf-2	0.37	20	0.252	20	0.307	35	0.167	0.218	N	0.5	SignalP-TM	%pred NB(0): O 1 77	0	77	0.019	0.858	0.469	S	4	prot_730
comp386_seq0	1297	tr|A0A0B2VSE9|A0A0B2VSE9_TOXCA	73.9	180	47	0	858	319	1	180	2.1e-77	292.4	A0A0B2VSE9	180	rpl-20 Tcan_02605		Toxocara canis (Canine roundworm)	60S ribosomal protein L18a			translation [GO:0006412]	ribosome [GO:0005840]	structural constituent of ribosome [GO:0003735]	GO:0003735; GO:0005840; GO:0006412	comp386_seq0_orf-3	78	37.78	PRK13023|PRK13023|bifunctional preprotein translocase subunit SecD/SecF; Reviewed	comp386_seq0_orf-3	0.174	23	0.294	23	0.683	9	0.499	0.376	N	0.5	SignalP-TM	%pred NB(0): O 1 78	0	78	0.005	0.988	0.097	S	1	prot_737
comp3890_seq1	5474	tr|A0A1S0UHZ2|A0A1S0UHZ2_LOALO	62	1168	378	13	324	3641	4	1167	0	1231.9	A0A1S0UHZ2	1169	LOAG_17706		Loa loa (Eye worm) (Filaria loa)	JNK-interacting protein, variant							comp3890_seq1_orf-11	76	52.63	PLN02243|PLN02243|S-adenosylmethionine synthase	comp3890_seq1_orf-11	0.149	24	0.232	24	0.724	2	0.408	0.302	N	0.5	SignalP-TM	%pred NB(0): O 1 76	0	76	0.007	0.981	0.11	S	1	prot_742
comp3952_seq13	20056	tr|A0A0N5AL87|A0A0N5AL87_9BILA	38.3	2027	926	20	11558	5958	3	1865	0	1463	A0A0N5AL87	2430			Syphacia muris	Uncharacterized protein			cell adhesion [GO:0007155]	membrane [GO:0016020]	calcium ion binding [GO:0005509]	GO:0005509; GO:0007155; GO:0016020	comp3952_seq13_orf-3	142	70.45	Peptidases_S8_SKI-1_like|cd07479|Peptidase S8 family domain in SKI-1-like proteins. SKI-1 (type I membrane-bound subtilisin-kexin-isoenzyme) proteins are secretory Ca2+-dependent serine proteinases cleave at nonbasic residues: Thr, Leu, and Lys. SKI-1s play a critical role in the regulation of the synthesis and metabolism of cholesterol and fatty acid metabolism. Members of the peptidases S8 and …	comp3952_seq13_orf-3	0.459	31	0.408	31	0.502	17	0.337	0.38	N	0.5	SignalP-TM	%pred NB(0): O 1 142	0	142	0.083	0.654	0.072	S	3	prot_753
comp3952_seq8	20772	tr|A0A016S7D9|A0A016S7D9_9BILA	51.4	1503	650	9	12277	7991	19	1514	0	1602.4	A0A016S7D9	1524	Acey_s0282.g1279 Y032_0282g1279		Ancylostoma ceylanicum	Uncharacterized protein							comp3952_seq8_orf-6	97	75	Peptidases_S8_SKI-1_like|cd07479|Peptidase S8 family domain in SKI-1-like proteins. SKI-1 (type I membrane-bound subtilisin-kexin-isoenzyme) proteins are secretory Ca2+-dependent serine proteinases cleave at nonbasic residues: Thr, Leu, and Lys. SKI-1s play a critical role in the regulation of the synthesis and metabolism of cholesterol and fatty acid metabolism. Members of the peptidases S8 and …	comp3952_seq8_orf-6	0.194	45	0.204	22	0.424	1	0.261	0.234	N	0.45	SignalP-noTM	%pred NB(0): O 1 97	0	97	0.114	0.497	0.255	S	4	prot_754
comp39663_seq0	785	tr|F1KQS3|F1KQS3_ASCSU	40.2	224	119	3	130	756	25	248	1.8e-39	165.6	F1KQS3	1722			Ascaris suum (Pig roundworm) (Ascaris lumbricoides)	Vitellogenin-6					lipid transporter activity [GO:0005319]	GO:0005319	comp39663_seq0_orf-1	245	27.78	Vitellogenin_N|pfam01347|Lipoprotein amino terminal region. This family contains regions from: Vitellogenin, Microsomal triglyceride transfer protein and apolipoprotein B-100. These proteins are all involved in lipid transport. This family contains the LV1n chain from lipovitellin, that contains two structural domains.	comp39663_seq0_orf-1	0.595	26	0.514	26	0.539	19	0.403	0.47	N	0.5	SignalP-TM	%pred NB(0): O 1 245	0	245	0.055	0.963	0.028	S	1	prot_755
comp397_seq0	3637	tr|Q8WSR2|Q8WSR2_ASCSU	58.5	147	54	2	2390	2827	1	141	1.4e-41	174.9	Q8WSR2	141	SDHD2		Ascaris suum (Pig roundworm) (Ascaris lumbricoides)	Succinate dehydrogenase [ubiquinone] cytochrome b small subunit			tricarboxylic acid cycle [GO:0006099]	integral component of membrane [GO:0016021]; mitochondrial inner membrane [GO:0005743]	metal ion binding [GO:0046872]	GO:0005743; GO:0006099; GO:0016021; GO:0046872	comp397_seq0_orf-14	88	60	UPF0262|pfam06793|Uncharacterized protein family (UPF0262).	comp397_seq0_orf-14	0.195	16	0.164	16	0.23	32	0.134	0.152	N	0.5	SignalP-TM	%pred NB(0): O 1 88	0	88	0.083	0.608	0.511	S	5	prot_761
comp39892_seq0	519	tr|A0A1I8CB56|A0A1I8CB56_9BILA	28	182	96	4	470	18	18	195	1.2e-12	75.9	A0A1I8CB56	950			Rhabditophanes sp. KR3021	Uncharacterized protein			microtubule-based movement [GO:0007018]		microtubule motor activity [GO:0003777]	GO:0003777; GO:0007018	comp39892_seq0_orf-1	125	24.14	Upp|COG0035|Uracil phosphoribosyltransferase [Nucleotide transport and metabolism].	comp39892_seq0_orf-1	0.145	25	0.228	25	0.554	2	0.373	0.306	N	0.45	SignalP-noTM	%pred NB(0): O 1 125	0	125	0.029	0.76	0.296	S	3	prot_762
comp4028_seq4	5957	tr|F1L025|F1L025_ASCSU	53.9	451	187	5	321	1625	48	493	6e-127	459.1	F1L025	665			Ascaris suum (Pig roundworm) (Ascaris lumbricoides)	ATP-dependent RNA helicase DDX56					ATP binding [GO:0005524]; helicase activity [GO:0004386]; nucleic acid binding [GO:0003676]	GO:0003676; GO:0004386; GO:0005524	comp4028_seq4_orf-12	228	65.35	STKc_CDK7|cd07841|Catalytic domain of the Serine/Threonine Kinase, Cyclin-Dependent protein Kinase 7. STKs catalyze the transfer of the gamma-phosphoryl group from ATP to serine/threonine residues on protein substrates. CDK7 plays essential roles in the cell cycle and in transcription. It associates with cyclin H and MAT1 and acts as a CDK-Activating Kinase (CAK) by phosphorylating and activating…	comp4028_seq4_orf-12	0.148	21	0.156	21	0.286	1	0.151	0.153	N	0.45	SignalP-noTM	%pred NB(0): O 1 228	0	228	0.029	0.608	0.538	S	5	prot_768
comp4033_seq3	3527	tr|A0A183UQ04|A0A183UQ04_TOXCA	68.9	164	51	0	864	1355	600	763	2.4e-59	233.8	A0A183UQ04	860			Toxocara canis (Canine roundworm)	Uncharacterized protein				integral component of membrane [GO:0016021]	transferase activity, transferring acyl groups [GO:0016746]	GO:0016021; GO:0016746	comp4033_seq3_orf-1	85	64.29	PRK08099|PRK08099|bifunctional DNA-binding transcriptional repressor/ NMN adenylyltransferase; Provisional	comp4033_seq3_orf-1	0.186	16	0.267	16	0.505	1	0.327	0.3	N	0.45	SignalP-noTM	%pred NB(0): O 1 85	0	85	0.128	0.728	0.145	S	3	prot_769
comp4188_seq1	1815	tr|A0A0B2VIB7|A0A0B2VIB7_TOXCA	38	71	44	0	966	754	11	81	7.9e-06	55.1	A0A0B2VIB7	90	pdcd-2 Tcan_13789		Toxocara canis (Canine roundworm)	Vacuolar ATPase assembly integral membrane protein VMA21			vacuolar proton-transporting V-type ATPase complex assembly [GO:0070072]	integral component of membrane [GO:0016021]		GO:0016021; GO:0070072	comp4188_seq1_orf-1	103	27.12	PLN02156|PLN02156|gibberellin 2-beta-dioxygenase	comp4188_seq1_orf-1	0.171	22	0.3	22	0.733	8	0.532	0.426	N	0.45	SignalP-noTM	%pred NB(0): O 1 103	0	103	0.043	0.833	0.153	S	2	prot_794
comp41896_seq0	290	tr|H2WV29|H2WV29_CAEJA	39.4	66	24	2	152	3	206	271	3.1e-05	50.4	H2WV29	472			Caenorhabditis japonica	Uncharacterized protein		KOG1075;ENOG410Y65V;					comp41896_seq0_orf-1	96	45	PLN02253|PLN02253|xanthoxin dehydrogenase	comp41896_seq0_orf-1	0.178	21	0.315	21	0.696	4	0.547	0.44	N	0.45	SignalP-noTM	%pred NB(0): O 1 96	0	96	0.144	0.802	0.07	S	2	prot_795
comp4198_seq0	8110	tr|A0A183V3U4|A0A183V3U4_TOXCA	36.3	844	344	18	4802	6784	95	927	6.2e-127	459.5	A0A183V3U4	927			Toxocara canis (Canine roundworm)	Uncharacterized protein			autophagy [GO:0006914]			GO:0006914	comp4198_seq0_orf-13	70	48.15	PLN02701|PLN02701|alpha-mannosidase	comp4198_seq0_orf-13	0.127	25	0.192	25	0.397	11	0.313	0.24	N	0.5	SignalP-TM	%pred NB(0): O 1 70	0	70	0.198	0.366	0.24	S	5	prot_799
comp4198_seq2	2884	tr|A0A183V3U4|A0A183V3U4_TOXCA	37.6	617	243	10	113	1561	319	927	4.4e-99	365.5	A0A183V3U4	927			Toxocara canis (Canine roundworm)	Uncharacterized protein			autophagy [GO:0006914]			GO:0006914	comp4198_seq2_orf-5	70	48.15	PLN02701|PLN02701|alpha-mannosidase	comp4198_seq2_orf-5	0.127	25	0.192	25	0.397	11	0.313	0.24	N	0.5	SignalP-TM	%pred NB(0): O 1 70	0	70	0.198	0.366	0.24	S	5	prot_800
comp42183_seq0	652	tr|A0A085NH44|A0A085NH44_9BILA	70.2	205	59	1	648	34	60	262	8.6e-88	325.9	A0A085NH44	282	M514_02736		Trichuris suis (pig whipworm)	Succinate dehydrogenase [ubiquinone] iron-sulfur subunit, mitochondrial (EC 1.3.5.1)			tricarboxylic acid cycle [GO:0006099]	mitochondrial inner membrane [GO:0005743]	2 iron, 2 sulfur cluster binding [GO:0051537]; 3 iron, 4 sulfur cluster binding [GO:0051538]; 4 iron, 4 sulfur cluster binding [GO:0051539]; electron carrier activity [GO:0009055]; metal ion binding [GO:0046872]; succinate dehydrogenase (ubiquinone) activity [GO:0008177]	GO:0005743; GO:0006099; GO:0008177; GO:0009055; GO:0046872; GO:0051537; GO:0051538; GO:0051539	comp42183_seq0_orf-2	82	36.84	PRK13428|PRK13428|F0F1 ATP synthase subunit delta; Provisional	comp42183_seq0_orf-2	0.119	19	0.166	19	0.323	16	0.235	0.203	N	0.45	SignalP-noTM	%pred NB(0): O 1 82	0	82	0.013	0.876	0.364	S	3	prot_807
comp4360_seq1	2847	tr|A0A183UDK7|A0A183UDK7_TOXCA	38.8	623	299	15	108	1901	1	566	4.2e-94	349	A0A183UDK7	567			Toxocara canis (Canine roundworm)	Uncharacterized protein							comp4360_seq1_orf-6	121	61.54	Hyccin|pfam09790|Hyccin. Members of this family of proteins may have a role in the beta-catenin-Tcf/Lef signaling pathway, as well as in the process of myelination of the central and peripheral nervous system. Defects in Hyccin are the cause of hypomyelination with congenital cataracts. This disorder is characterized by congenital cataracts, progressive neurologic impairment, and diffuse myelin d…	comp4360_seq1_orf-6	0.124	37	0.161	24	0.333	22	0.202	0.177	N	0.5	SignalP-TM	%pred NB(0): O 1 121	0	121	0.43	0.548	0.065	S	5	prot_825
comp43686_seq0	771	tr|A0A0V1I2R6|A0A0V1I2R6_TRIPS	63.8	47	16	1	49	189	19	64	6.3e-05	50.8	A0A0V1I2R6	268	sto-2 T4B_4232		Trichinella pseudospiralis (Parasitic roundworm)	Stomatin-2 (Fragment)				integral component of membrane [GO:0016021]		GO:0016021	comp43686_seq0_orf-1	81	70.37	SPFH_podocin|cd08827|Podocin, a subgroup of the stomatin-like proteins (slipins) family; belonging to the SPFH (stomatin, prohibitin, flotillin, and HflK/C) superfamily. This model summarizes a subgroup of the stomatin-like protein family (SLPs or slipins) that is found in vertebrates. The conserved domain common to the SPFH superfamily has also been referred to as the Band 7 domain. Individual p…	comp43686_seq0_orf-1	0.111	40	0.166	11	0.283	6	0.254	0.214	N	0.45	SignalP-noTM	%pred NB(0): O 1 81	0	81	0.157	0.565	0.181	S	4	prot_826
comp4403_seq0	766	tr|A0A183EFW1|A0A183EFW1_9BILA	26.8	183	84	4	516	118	1	183	2.3e-07	58.9	A0A183EFW1	190			Gongylonema pulchrum	Uncharacterized protein							comp4403_seq0_orf-3	148	51.52	cmk|PRK00023|cytidylate kinase; Provisional	comp4403_seq0_orf-3	0.326	29	0.302	29	0.532	2	0.302	0.302	N	0.45	SignalP-noTM	%pred NB(0): O 1 148	0	148	0.085	0.429	0.394	S	5	prot_831
comp44252_seq0	297	tr|A0A0N4VE43|A0A0N4VE43_ENTVE	48	98	32	2	1	237	353	450	8.1e-17	89	A0A0N4VE43	683			Enterobius vermicularis (Human pinworm)	Uncharacterized protein			cellular protein modification process [GO:0006464]			GO:0006464	comp44252_seq0_orf-1	93	45.45	PRK10929|PRK10929|putative mechanosensitive channel protein; Provisional	comp44252_seq0_orf-1	0.129	22	0.238	22	0.553	20	0.435	0.344	N	0.45	SignalP-noTM	%pred NB(0): i 1 93	0	93	0.02	0.848	0.24	S	2	prot_836
comp442_seq0	1511	tr|F1KZZ8|F1KZZ8_ASCSU	85.2	277	41	0	142	972	1	277	1.3e-142	509.2	F1KZZ8	278			Ascaris suum (Pig roundworm) (Ascaris lumbricoides)	Galectin					carbohydrate binding [GO:0030246]	GO:0030246	comp442_seq0_orf-1	325	45.45	Gal-bind_lectin|pfam00337|Galactoside-binding lectin. This family contains galactoside binding lectins. The family also includes enzymes such as human eosinophil lysophospholipase (EC:3.1.1.5).	comp442_seq0_orf-1	0.149	21	0.244	15	0.651	1	0.519	0.354	N	0.5	SignalP-TM	%pred NB(0): O 1 325	0	325	0.024	0.979	0.048	S	1	prot_837
comp442_seq1	1513	tr|F1KZZ8|F1KZZ8_ASCSU	85.2	277	41	0	142	972	1	277	1.3e-142	509.2	F1KZZ8	278			Ascaris suum (Pig roundworm) (Ascaris lumbricoides)	Galectin					carbohydrate binding [GO:0030246]	GO:0030246	comp442_seq1_orf-1	325	45.45	Gal-bind_lectin|pfam00337|Galactoside-binding lectin. This family contains galactoside binding lectins. The family also includes enzymes such as human eosinophil lysophospholipase (EC:3.1.1.5).	comp442_seq1_orf-1	0.149	21	0.244	15	0.651	1	0.519	0.354	N	0.5	SignalP-TM	%pred NB(0): O 1 325	0	325	0.024	0.979	0.048	S	1	prot_838
comp4440_seq0	2304	tr|U1M353|U1M353_ASCSU	53.6	84	39	0	12	263	34	117	3.1e-15	86.7	U1M353	269	ASU_14491		Ascaris suum (Pig roundworm) (Ascaris lumbricoides)	Glutathione peroxidase			response to oxidative stress [GO:0006979]	integral component of membrane [GO:0016021]	glutathione peroxidase activity [GO:0004602]	GO:0004602; GO:0006979; GO:0016021	comp4440_seq0_orf-4	74	39.47	FancD2|pfam14631|Fanconi anaemia protein FancD2 nuclease. The Fanconi anaemia protein FancD2 is a nuclease necessary for the repair of DNA interstrand-crosslinks.	comp4440_seq0_orf-4	0.454	20	0.406	20	0.567	2	0.39	0.4	N	0.5	SignalP-TM	%pred NB(0): O 1 74	0	74	0.127	0.749	0.17	S	3	prot_839
comp4440_seq1	2306	tr|U1M353|U1M353_ASCSU	53.6	84	39	0	12	263	34	117	3.1e-15	86.7	U1M353	269	ASU_14491		Ascaris suum (Pig roundworm) (Ascaris lumbricoides)	Glutathione peroxidase			response to oxidative stress [GO:0006979]	integral component of membrane [GO:0016021]	glutathione peroxidase activity [GO:0004602]	GO:0004602; GO:0006979; GO:0016021	comp4440_seq1_orf-4	74	39.47	FancD2|pfam14631|Fanconi anaemia protein FancD2 nuclease. The Fanconi anaemia protein FancD2 is a nuclease necessary for the repair of DNA interstrand-crosslinks.	comp4440_seq1_orf-4	0.454	20	0.406	20	0.567	2	0.39	0.4	N	0.5	SignalP-TM	%pred NB(0): O 1 74	0	74	0.127	0.749	0.17	S	3	prot_840
comp4468_seq2	4149	tr|A0A183TYH4|A0A183TYH4_TOXCA	60	305	119	2	958	1869	102	404	3.5e-110	402.9	A0A183TYH4	446			Toxocara canis (Canine roundworm)	Uncharacterized protein					hydrolase activity [GO:0016787]	GO:0016787	comp4468_seq2_orf-6	70	66.67	DUF900|pfam05990|Alpha/beta hydrolase of unknown function (DUF900). This family consists of several hypothetical proteins of unknown function mostly found in Rhizobium species. Members of this family have an alpha/beta hydrolase fold.	comp4468_seq2_orf-6	0.251	20	0.362	20	0.65	7	0.511	0.442	N	0.45	SignalP-noTM	%pred NB(0): O 1 70	0	70	0.066	0.805	0.101	S	2	prot_844
comp46324_seq0	595	tr|A0A0B2UNV4|A0A0B2UNV4_TOXCA	64.4	59	21	0	418	594	1176	1234	3.7e-13	77.8	A0A0B2UNV4	1550	sur-2 Tcan_10281		Toxocara canis (Canine roundworm)	Mediator of RNA polymerase II transcription subunit 23			intracellular signal transduction [GO:0035556]	intracellular [GO:0005622]		GO:0005622; GO:0035556	comp46324_seq0_orf-2	76	30.49	Glyco_hydro_59|pfam02057|Glycosyl hydrolase family 59.	comp46324_seq0_orf-2	0.261	21	0.24	21	0.49	1	0.195	0.216	N	0.45	SignalP-noTM	%pred NB(0): O 1 76	0	76	0.038	0.86	0.218	S	2	prot_855
comp46501_seq0	576	tr|A0A0K0EZT1|A0A0K0EZT1_9BILA	33.3	159	96	5	103	576	1460	1609	0.084	40	A0A0K0EZT1	2164			Strongyloides venezuelensis	Uncharacterized protein							comp46501_seq0_orf-1	192	25	GatE|COG2511|Archaeal Glu-tRNAGln amidotransferase subunit E, contains GAD domain [Translation, ribosomal structure and biogenesis].	comp46501_seq0_orf-1	0.193	21	0.276	21	0.596	8	0.401	0.344	N	0.45	SignalP-noTM	%pred NB(0): O 1 192	0	192	0.023	0.833	0.339	S	3	prot_859
comp4663_seq0	4227	tr|F1L0L0|F1L0L0_ASCSU	70.7	334	96	1	696	1691	1	334	2.3e-141	506.5	F1L0L0	334	ASU_07065		Ascaris suum (Pig roundworm) (Ascaris lumbricoides)	Putative sodium potassium-transporting atpase subunit beta-3 (Sodium/potassium-transporting ATPase subunit beta-3)			potassium ion transport [GO:0006813]; sodium ion transport [GO:0006814]	sodium:potassium-exchanging ATPase complex [GO:0005890]		GO:0005890; GO:0006813; GO:0006814	comp4663_seq0_orf-9	77	64.71	alpha_tubulin|cd02186|The alpha-tubulin family. The tubulin superfamily includes five distinct families, the alpha-, beta-, gamma-, delta-, and epsilon-tubulins and a sixth family (zeta-tubulin) which is present only in kinetoplastid protozoa. The alpha- and beta-tubulins are the major components of microtubules, while gamma-tubulin plays a major role in the nucleation of microtubule assembly. Th…	comp4663_seq0_orf-9	0.136	17	0.256	15	0.591	1	0.488	0.349	N	0.5	SignalP-TM	%pred NB(0): O 1 77	0	77	0.015	0.958	0.213	S	2	prot_860
comp46697_seq0	757	tr|A0A1I7S0T5|A0A1I7S0T5_BURXY	23.7	236	145	6	663	49	192	423	0.0004	48.1	A0A1I7S0T5	424			Bursaphelenchus xylophilus (Pinewood nematode worm) (Aphelenchoides xylophilus)	Uncharacterized protein							comp46697_seq0_orf-2	70	23.44	Glf|COG0562|UDP-galactopyranose mutase [Cell wall/membrane/envelope biogenesis].	comp46697_seq0_orf-2	0.142	22	0.216	22	0.555	6	0.326	0.275	N	0.45	SignalP-noTM	%pred NB(0): O 1 70	0	70	0.049	0.607	0.432	S	5	prot_861
comp471_seq6	2508	tr|A0A0B2VC90|A0A0B2VC90_TOXCA	63.8	130	24	1	1860	1540	213	342	4.1e-37	159.5	A0A0B2VC90	342	Taf11 Tcan_14471		Toxocara canis (Canine roundworm)	Transcription initiation factor TFIID subunit 11			transcription initiation from RNA polymerase II promoter [GO:0006367]	nucleus [GO:0005634]	protein heterodimerization activity [GO:0046982]; translation initiation factor activity [GO:0003743]	GO:0003743; GO:0005634; GO:0006367; GO:0046982	comp471_seq6_orf-8	71	43.75	PRK02106|PRK02106|choline dehydrogenase; Validated	comp471_seq6_orf-8	0.222	18	0.329	18	0.723	14	0.506	0.425	N	0.45	SignalP-noTM	%pred NB(0): O 1 71	0	71	0.016	0.917	0.226	S	2	prot_871
comp4745_seq3	1173	tr|A0A1I7YM87|A0A1I7YM87_9BILA	76	104	24	1	899	591	84	187	2.1e-44	182.6	A0A1I7YM87	1098			Steinernema glaseri	Uncharacterized protein							comp4745_seq3_orf-1	104	56.25	PRK01736|PRK01736|hypothetical protein; Reviewed	comp4745_seq3_orf-1	0.207	22	0.206	22	0.356	3	0.237	0.218	N	0.5	SignalP-TM	%pred NB(0): O 1 104	0	104	0.037	0.769	0.373	S	4	prot_872
comp47517_seq0	1596	tr|A0A044VAC4|A0A044VAC4_ONCVO	63.2	76	28	0	1168	1395	32	107	3.4e-21	105.9	A0A044VAC4	108			Onchocerca volvulus	Uncharacterized protein							comp47517_seq0_orf-2	110	37.84	Motile_Sperm|pfam00635|MSP (Major sperm protein) domain. Major sperm proteins are involved in sperm motility. These proteins oligomerise to form filaments. This family contains many other proteins.	comp47517_seq0_orf-2	0.134	25	0.198	11	0.433	3	0.37	0.267	N	0.5	SignalP-TM	%pred NB(0): O 1 110	0	110	0.468	0.533	0.024	S	5	prot_873
comp47816_seq0	1071	tr|A0A182E3Z4|A0A182E3Z4_ONCOC	55.4	65	26	1	875	1069	123	184	2.8e-11	72.4	A0A182E3Z4	1797			Onchocerca ochengi (Filarial nematode worm)	Uncharacterized protein				anaphase-promoting complex [GO:0005680]		GO:0005680	comp47816_seq0_orf-1	82	26.67	PLN03060|PLN03060|inositol phosphatase-like protein; Provisional	comp47816_seq0_orf-1	0.36	23	0.403	23	0.611	9	0.451	0.429	N	0.45	SignalP-noTM	%pred NB(0): O 1 82	0	82	0.074	0.821	0.139	S	2	prot_876
comp4814_seq0	444	tr|A0A0B2V3N1|A0A0B2V3N1_TOXCA	55.3	38	17	0	202	315	93	130	0.00053	47	A0A0B2V3N1	131	Tcan_07335		Toxocara canis (Canine roundworm)	Uncharacterized protein (Fragment)				integral component of membrane [GO:0016021]		GO:0016021	comp4814_seq0_orf-1	108	33.33	Rab4|cd04113|Rab GTPase family 4 (Rab4). Rab4 subfamily. Rab4 has been implicated in numerous functions within the cell. It helps regulate endocytosis through the sorting, recycling, and degradation of early endosomes. Mammalian Rab4 is involved in the regulation of many surface proteins including G-protein-coupled receptors, transferrin receptor, integrins, and surfactant protein A. Experimental…	comp4814_seq0_orf-1	0.226	34	0.231	34	0.336	20	0.253	0.24	N	0.5	SignalP-TM	%pred NB(0): O 1 108	0	108	0.014	0.876	0.323	S	3	prot_880
comp4857_seq0	2714	tr|A0A0M3K3A2|A0A0M3K3A2_ANISI	69.7	501	140	5	227	1720	385	876	1.7e-214	748.8	A0A0M3K3A2	876			Anisakis simplex (Herring worm)	Uncharacterized protein					metallocarboxypeptidase activity [GO:0004181]; zinc ion binding [GO:0008270]	GO:0004181; GO:0008270	comp4857_seq0_orf-5	78	53.85	PRK09692|PRK09692|integrase; Provisional	comp4857_seq0_orf-5	0.221	30	0.295	30	0.581	27	0.356	0.319	N	0.5	SignalP-TM	%pred NB(0): O 1 78	0	78	0.652	0.772	0.007	S	5	prot_888
comp4857_seq1	2759	tr|A0A0M3K3A2|A0A0M3K3A2_ANISI	66.9	516	144	4	227	1765	385	876	2.8e-212	741.5	A0A0M3K3A2	876			Anisakis simplex (Herring worm)	Uncharacterized protein					metallocarboxypeptidase activity [GO:0004181]; zinc ion binding [GO:0008270]	GO:0004181; GO:0008270	comp4857_seq1_orf-5	78	53.85	PRK09692|PRK09692|integrase; Provisional	comp4857_seq1_orf-5	0.221	30	0.295	30	0.581	27	0.356	0.319	N	0.5	SignalP-TM	%pred NB(0): O 1 78	0	78	0.652	0.772	0.007	S	5	prot_889
comp48970_seq0	463	tr|A0A0F5D1S1|A0A0F5D1S1_PRIPA	67.7	31	10	0	399	307	426	456	7.7e-06	53.1	A0A0F5D1S1	497	PRIPAC_3702		Pristionchus pacificus (Parasitic nematode)	Chloride channel protein				integral component of membrane [GO:0016021]	voltage-gated chloride channel activity [GO:0005247]	GO:0005247; GO:0016021	comp48970_seq0_orf-1	75	38.24	RasGAP_RASA4|cd05395|Ras-GTPase Activating Domain of RASA4. Ras GTPase activating-like 4 protein (RASAL4), also known as Ca2+ -promoted Ras inactivator (CAPRI), is a member of the GAP1 family. Members of the GAP1 family are characterized by a conserved domain structure comprising N-terminal tandem C2 domains, a highly conserved central RasGAP domain, and a C-terminal pleckstrin-homology domain th…	comp48970_seq0_orf-1	0.144	25	0.219	25	0.524	18	0.335	0.282	N	0.45	SignalP-noTM	%pred NB(0): O 1 75	0	75	0.241	0.472	0.088	S	4	prot_892
comp49615_seq0	529	tr|Q20628|Q20628_CAEEL	54.3	70	32	0	241	32	15	84	5.7e-13	77	Q20628	166	cdd-2 CELE_F49E8.4 F49E8.4	Cel.12904;	Caenorhabditis elegans	Cytidine deaminase (EC 3.5.4.5) (Cytidine aminohydrolase)	cel:CELE_F49E8.4;	KOG0833;COG0295;	deoxycytidine catabolic process [GO:0006217]; embryo development ending in birth or egg hatching [GO:0009792]; RNA modification [GO:0009451]	cytosol [GO:0005829]	cytidine deaminase activity [GO:0004126]; deoxycytidine deaminase activity [GO:0047844]; RNA binding [GO:0003723]; zinc ion binding [GO:0008270]	GO:0003723; GO:0004126; GO:0005829; GO:0006217; GO:0008270; GO:0009451; GO:0009792; GO:0047844	comp49615_seq0_orf-1	97	30	PLN02374|PLN02374|pyruvate dehydrogenase (acetyl-transferring)	comp49615_seq0_orf-1	0.124	31	0.225	21	0.558	13	0.461	0.319	N	0.5	SignalP-TM	%pred NB(0): O 1 97	0	97	0.274	0.517	0.071	S	4	prot_900
comp4985_seq1	2297	tr|A0A183H2D2|A0A183H2D2_9BILA	47.3	184	97	0	837	286	118	301	7.8e-43	178.3	A0A183H2D2	301			Onchocerca flexuosa	Uncharacterized protein							comp4985_seq1_orf-5	73	45.16	DNA_pol3_alpha|pfam07733|Bacterial DNA polymerase III alpha subunit.	comp4985_seq1_orf-5	0.146	22	0.233	22	0.586	2	0.364	0.303	N	0.45	SignalP-noTM	%pred NB(0): O 1 73	0	73	0.033	0.902	0.18	S	2	prot_901
comp4985_seq3	1532	tr|A0A0N4UHB2|A0A0N4UHB2_DRAME	43	249	97	1	1247	636	148	396	1.7e-49	199.9	A0A0N4UHB2	471			Dracunculus medinensis (Guinea worm)	Uncharacterized protein							comp4985_seq3_orf-5	73	45.16	DNA_pol3_alpha|pfam07733|Bacterial DNA polymerase III alpha subunit.	comp4985_seq3_orf-5	0.146	22	0.233	22	0.586	2	0.364	0.303	N	0.45	SignalP-noTM	%pred NB(0): O 1 73	0	73	0.033	0.902	0.18	S	2	prot_902
comp510_seq2	1907	tr|A0A0K0FE74|A0A0K0FE74_9BILA	67.1	334	109	1	1750	752	5	338	1.4e-130	469.5	A0A0K0FE74	341			Strongyloides venezuelensis	Uncharacterized protein			carbohydrate metabolic process [GO:0005975]		fructose 1,6-bisphosphate 1-phosphatase activity [GO:0042132]	GO:0005975; GO:0042132	comp510_seq2_orf-1	93	52.38	salvage_mtnW|TIGR03332|2,3-diketo-5-methylthiopentyl-1-phosphate enolase. Members of this family are the methionine salvage pathway enzyme 2,3-diketo-5-methylthiopentyl-1-phosphate enolase, a homolog of RuBisCO. This protein family seems restricted to Bacillus subtilis and close relatives, where two separate proteins carry the enolase and phosphatase activities that in other species occur in a si…	comp510_seq2_orf-1	0.137	20	0.193	20	0.39	1	0.253	0.225	N	0.45	SignalP-noTM	%pred NB(0): O 1 93	0	93	0.151	0.441	0.332	S	5	prot_919
comp5136_seq2	3743	tr|A0A0N5AJT6|A0A0N5AJT6_9BILA	34.2	948	373	14	118	2943	2	704	4.1e-134	482.3	A0A0N5AJT6	878			Syphacia muris	Uncharacterized protein			mismatch repair [GO:0006298]	mismatch repair complex [GO:0032300]	ATP binding [GO:0005524]; mismatched DNA binding [GO:0030983]	GO:0005524; GO:0006298; GO:0030983; GO:0032300	comp5136_seq2_orf-5	179	45.32	MutS|COG0249|DNA mismatch repair ATPase MutS [Replication, recombination and repair].	comp5136_seq2_orf-5	0.173	22	0.197	22	0.315	2	0.221	0.21	N	0.45	SignalP-noTM	%pred NB(0): O 1 179	0	179	0.108	0.647	0.305	S	4	prot_930
comp5147_seq1	5104	tr|A0A183DN45|A0A183DN45_9BILA	71.8	280	79	0	384	1223	4	283	1.2e-112	411.4	A0A183DN45	835			Gongylonema pulchrum	Uncharacterized protein			signal transduction [GO:0007165]		GTPase activator activity [GO:0005096]	GO:0005096; GO:0007165	comp5147_seq1_orf-8	404	64.86	RhoGAP_srGAP|cd04383|RhoGAP_srGAP: RhoGAP (GTPase-activator protein [GAP] for Rho-like small GTPases) domain present in srGAPs. srGAPs are components of the intracellular part of Slit-Robo signalling pathway that is important for axon guidance and cell migration. srGAPs contain an N-terminal FCH domain, a central RhoGAP domain and a C-terminal SH3 domain; this SH3 domain interacts with the intrac…	comp5147_seq1_orf-8	0.134	30	0.224	30	0.53	3	0.392	0.315	N	0.45	SignalP-noTM	%pred NB(0): O 1 404	0	404	0.037	0.802	0.238	S	3	prot_932
comp51675_seq0	392	tr|A0A0B2W4P7|A0A0B2W4P7_TOXCA	48.8	86	43	1	79	336	292	376	8.7e-19	95.9	A0A0B2W4P7	394	crn-7 Tcan_06307		Toxocara canis (Canine roundworm)	Cell-death-related nuclease 7					deoxyribonuclease II activity [GO:0004531]	GO:0004531	comp51675_seq0_orf-1	107	51.25	PLDc_DNaseII_2|cd09121|Catalytic domain, repeat 2, of Deoxyribonuclease II and similar proteins. Catalytic domain, repeat 2, of Deoxyribonuclease II (DNase II, EC 3.1.22.1), an endodeoxyribonuclease with ubiquitous tissue distribution. It is essential for accessory apoptotic DNA fragmentation and DNA clearance during development, as well as in tissue regeneration in higher eukaryotes. Unlike the …	comp51675_seq0_orf-1	0.166	24	0.245	24	0.665	1	0.375	0.315	N	0.45	SignalP-noTM	%pred NB(0): O 1 107	0	107	0.109	0.47	0.299	S	5	prot_935
comp5184_seq2	2981	tr|F1KXP5|F1KXP5_ASCSU	72.7	490	105	2	112	1575	4	466	2.2e-215	751.9	F1KXP5	650			Ascaris suum (Pig roundworm) (Ascaris lumbricoides)	Tyrosine-protein phosphatase non-receptor type 11					protein tyrosine phosphatase activity [GO:0004725]	GO:0004725	comp5184_seq2_orf-1	77	65.85	SH2_N-SH2_SHP_like|cd10340|N-terminal Src homology 2 (N-SH2) domain found in SH2 domain Phosphatases (SHP) proteins. The SH2 domain phosphatases (SHP-1, SHP-2/Syp, Drosophila corkscrew (csw), and Caenorhabditis elegans Protein Tyrosine Phosphatase (Ptp-2)) are cytoplasmic signaling enzymes. They are both targeted and regulated by interactions of their SH2 domains with phosphotyrosine docking site…	comp5184_seq2_orf-1	0.268	22	0.365	22	0.769	17	0.498	0.437	N	0.45	SignalP-noTM	%pred NB(0): O 1 77	0	77	0.281	0.571	0.078	S	4	prot_944
comp52170_seq0	371	tr|A0A016TR11|A0A016TR11_9BILA	41.9	62	23	1	311	165	225	286	0.00098	45.8	A0A016TR11	459	Acey_s0083.g1635 Y032_0083g1635		Ancylostoma ceylanicum	Uncharacterized protein			multicellular organism development [GO:0007275]; regulation of transcription, DNA-templated [GO:0006355]; transcription, DNA-templated [GO:0006351]	nucleus [GO:0005634]	sequence-specific DNA binding [GO:0043565]	GO:0005634; GO:0006351; GO:0006355; GO:0007275; GO:0043565	comp52170_seq0_orf-1	82	40	7tmA_OR11G-like|cd15913|olfactory receptor OR11G and related proteins, member of the class A family of seven-transmembrane G protein-coupled receptors. This group includes human olfactory receptor 11G, 11H, and related proteins in other mammals, and sauropsids. Olfactory receptors (ORs) play a central role in olfaction, the sense of smell. ORs belong to the class A rhodopsin-like family of G prot…	comp52170_seq0_orf-1	0.486	41	0.364	41	0.356	38	0.228	0.31	N	0.5	SignalP-TM	%pred NB(0): O 1 82	0	82	0.086	0.67	0.284	S	4	prot_948
comp5221_seq2	2633	tr|A0A183UU59|A0A183UU59_TOXCA	43.8	272	108	1	1210	2025	9	235	8.1e-60	235	A0A183UU59	245			Toxocara canis (Canine roundworm)	Uncharacterized protein			ribosome biogenesis [GO:0042254]	intracellular [GO:0005622]		GO:0005622; GO:0042254	comp5221_seq2_orf-5	131	39.29	RNA_lig_DRB0094|TIGR02306|RNA ligase, DRB0094 family. The member of this family from Deinococcus radiodurans, a species that withstands and recovers from extensive radiation or dessication damage, is an apparent RNA ligase. It repairs RNA stand breaks in nicked DNA:RNA and RNA:RNA but not DNA:DNA duplexes. It has adenylyltransferase activity associated with the C-terminal domain. Related proteins…	comp5221_seq2_orf-5	0.146	28	0.209	19	0.434	4	0.355	0.267	N	0.5	SignalP-TM	%pred NB(0): O 1 131	0	131	0.037	0.625	0.385	S	4	prot_949
comp5249_seq0	4386	tr|A0A0B2V8G0|A0A0B2V8G0_TOXCA	79.6	823	146	2	32	2434	1	823	0	1300.4	A0A0B2V8G0	1294	gex-2 Tcan_05032		Toxocara canis (Canine roundworm)	Cytoplasmic FMR1-interacting-like protein							comp5249_seq0_orf-3	498	50.9	FragX_IP|pfam05994|Cytoplasmic Fragile-X interacting family. CYFIP1/2 (Cytoplasmic fragile X mental retardation interacting protein) like proteins for a highly conserved protein family. The function of CYFIPs is unclear, but CYFIP interaction with fragile X mental retardation interacting protein (FMRP) involves the domain of FMRP which also mediating homo- and heteromerization.	comp5249_seq0_orf-3	0.218	24	0.254	24	0.463	1	0.303	0.281	N	0.45	SignalP-noTM	%pred NB(0): O 1 498	0	498	0.053	0.706	0.28	S	3	prot_951
comp52859_seq0	639	tr|A0A183UL05|A0A183UL05_TOXCA	36.1	72	37	1	191	379	330	401	2.4e-05	52	A0A183UL05	407			Toxocara canis (Canine roundworm)	Uncharacterized protein				cell junction [GO:0030054]; integral component of membrane [GO:0016021]; plasma membrane [GO:0005886]; synapse [GO:0045202]	extracellular ligand-gated ion channel activity [GO:0005230]	GO:0005230; GO:0005886; GO:0016021; GO:0030054; GO:0045202	comp52859_seq0_orf-1	72	53.33	gyrB|PRK05644|DNA gyrase subunit B; Validated	comp52859_seq0_orf-1	0.161	30	0.27	30	0.682	2	0.474	0.38	N	0.45	SignalP-noTM	%pred NB(0): O 1 72	0	72	0.014	0.894	0.157	S	2	prot_956
comp5290_seq0	5423	tr|F1KX79|F1KX79_ASCSU	55.6	550	202	8	2715	4346	7	520	6.8e-138	495.4	F1KX79	523			Ascaris suum (Pig roundworm) (Ascaris lumbricoides)	Nuclear hormone receptor E75			transcription, DNA-templated [GO:0006351]	nucleus [GO:0005634]	sequence-specific DNA binding [GO:0043565]; steroid hormone receptor activity [GO:0003707]; transcription factor activity, sequence-specific DNA binding [GO:0003700]; zinc ion binding [GO:0008270]	GO:0003700; GO:0003707; GO:0005634; GO:0006351; GO:0008270; GO:0043565	comp5290_seq0_orf-11	108	52.63	PRK10617|PRK10617|cytochrome c-type protein NapC; Provisional	comp5290_seq0_orf-11	0.122	30	0.153	27	0.283	22	0.168	0.159	N	0.5	SignalP-TM	%pred NB(0): i 1 108	0	108	0.065	0.832	0.362	S	3	prot_957
comp5290_seq1	5424	tr|F1KX79|F1KX79_ASCSU	55.6	550	202	8	2715	4346	7	520	6.8e-138	495.4	F1KX79	523			Ascaris suum (Pig roundworm) (Ascaris lumbricoides)	Nuclear hormone receptor E75			transcription, DNA-templated [GO:0006351]	nucleus [GO:0005634]	sequence-specific DNA binding [GO:0043565]; steroid hormone receptor activity [GO:0003707]; transcription factor activity, sequence-specific DNA binding [GO:0003700]; zinc ion binding [GO:0008270]	GO:0003700; GO:0003707; GO:0005634; GO:0006351; GO:0008270; GO:0043565	comp5290_seq1_orf-11	108	52.63	PRK10617|PRK10617|cytochrome c-type protein NapC; Provisional	comp5290_seq1_orf-11	0.122	30	0.153	27	0.283	22	0.168	0.159	N	0.5	SignalP-TM	%pred NB(0): i 1 108	0	108	0.065	0.832	0.362	S	3	prot_958
comp5371_seq2	1545	tr|A0A1I8A5S4|A0A1I8A5S4_9BILA	52	369	174	2	238	1335	9	377	2.9e-102	375.2	A0A1I8A5S4	381			Steinernema glaseri	Uncharacterized protein				cytoplasm [GO:0005737]	translation release factor activity, codon specific [GO:0016149]	GO:0005737; GO:0016149	comp5371_seq2_orf-1	401	36.59	PrfA|COG0216|Protein chain release factor A [Translation, ribosomal structure and biogenesis].	comp5371_seq2_orf-1	0.119	21	0.166	21	0.352	17	0.229	0.2	N	0.45	SignalP-noTM	%pred NB(0): O 1 401	0	401	0.163	0.402	0.131	S	4	prot_973
comp5371_seq4	2029	tr|A0A0M3I1N0|A0A0M3I1N0_ASCLU	69.9	153	46	0	985	1443	125	277	9.6e-61	237.7	A0A0M3I1N0	376			Ascaris lumbricoides (Giant roundworm)	Uncharacterized protein				cytoplasm [GO:0005737]	translation release factor activity, codon specific [GO:0016149]	GO:0005737; GO:0016149	comp5371_seq4_orf-2	186	47.3	prfA|PRK00591|peptide chain release factor 1; Validated	comp5371_seq4_orf-2	0.342	26	0.346	26	0.573	13	0.364	0.356	N	0.45	SignalP-noTM	%pred NB(0): O 1 186	0	186	0.027	0.645	0.31	S	4	prot_975
comp5447_seq2	3897	tr|F1KTK0|F1KTK0_ASCSU	86	671	74	2	1189	3201	187	837	0	1100.9	F1KTK0	973			Ascaris suum (Pig roundworm) (Ascaris lumbricoides)	ATP-dependent RNA helicase DDX46					ATP binding [GO:0005524]; helicase activity [GO:0004386]; nucleic acid binding [GO:0003676]	GO:0003676; GO:0004386; GO:0005524	comp5447_seq2_orf-3	255	45.86	PTZ00110|PTZ00110|helicase; Provisional	comp5447_seq2_orf-3	0.268	37	0.317	37	0.563	27	0.353	0.331	N	0.5	SignalP-TM	%pred NB(0): O 1 255	0	255	0.011	0.833	0.453	S	4	prot_994
comp55184_seq0	265	tr|W6NFR9|W6NFR9_HAECO	25	80	57	1	249	10	454	530	0.065	39.3	W6NFR9	578	HCOI_00682300 HCOI_00682500		Haemonchus contortus (Barber pole worm)	RNA-directed DNA polymerase (Reverse transcriptase) domain containing protein					RNA-directed DNA polymerase activity [GO:0003964]	GO:0003964	comp55184_seq0_orf-1	74	25.68	Chlorophyllase2|pfam12740|Chlorophyllase enzyme. This family consists of several chlorophyllase and chlorophyllase-2 (EC:3.1.1.14) enzymes. Chlorophyllase (Chlase) is the first enzyme involved in chlorophyll (Chl) degradation and catalyzes the hydrolysis of an ester bond to yield chlorophyllide and phytol. The family includes both plant and Amphioxus members.	comp55184_seq0_orf-1	0.157	23	0.203	23	0.408	3	0.263	0.235	N	0.45	SignalP-noTM	%pred NB(0): O 1 74	0	74	0.16	0.401	0.361	S	5	prot_1004
comp55784_seq0	306	tr|E3N184|E3N184_CAERE	37.2	78	48	1	52	282	192	269	0.00062	46.2	E3N184	333	CRE_13013		Caenorhabditis remanei (Caenorhabditis vulgaris)	Putative uncharacterized protein		KOG1075;ENOG410Y65V;					comp55784_seq0_orf-1	86	35.29	Resolvase|pfam00239|Resolvase, N terminal domain. The N-terminal domain of the resolvase family (this family) contains the active site and the dimer interface. The extended arm at the C-terminus of this domain connects to the C-terminal helix-turn-helix domain of resolvase - see pfam02796.	comp55784_seq0_orf-1	0.129	19	0.235	19	0.516	13	0.428	0.312	N	0.5	SignalP-TM	%pred NB(0): O 1 86	0	86	0.02	0.929	0.252	S	2	prot_1011
comp5757_seq0	418	tr|A0A0B2VV14|A0A0B2VV14_TOXCA	57.4	47	20	0	277	417	73	119	3.1e-06	54.3	A0A0B2VV14	285	Tcan_04267		Toxocara canis (Canine roundworm)	Uncharacterized protein			cell cycle [GO:0007049]	transcriptional repressor complex [GO:0017053]		GO:0007049; GO:0017053	comp5757_seq0_orf-1	83	25	TIGR00298|TIGR00298|2-phosphosulfolactate phosphatase. 2-phosphosulfolactate phosphatase catalyzes the sulfonation of phosphoenolpyruvate to form 2-phospho-3-sulfolactate, the second step in coenzyme M biosynthesis. Coenzyme M is the terminal methyl carrier in methanogenesis. [Biosynthesis of cofactors, prosthetic groups, and carriers, Other, Energy metabolism, Methanogenesis]	comp5757_seq0_orf-1	0.132	31	0.197	31	0.437	27	0.234	0.212	N	0.5	SignalP-TM	%pred NB(0): O 1 83	0	83	0.041	0.588	0.543	S	5	prot_1031
comp5783_seq1	2115	tr|A0A183UQD4|A0A183UQD4_TOXCA	69.9	196	57	2	2	586	1086	1280	1.1e-67	260.8	A0A183UQD4	1281			Toxocara canis (Canine roundworm)	Uncharacterized protein				integral component of membrane [GO:0016021]		GO:0016021	comp5783_seq1_orf-6	78	41.03	PRK02693|PRK02693|apocytochrome f; Reviewed	comp5783_seq1_orf-6	0.158	22	0.226	22	0.549	15	0.317	0.275	N	0.45	SignalP-noTM	%pred NB(0): O 1 78	0	78	0.333	0.411	0.21	S	5	prot_1034
comp5783_seq2	1626	tr|A0A183UQD4|A0A183UQD4_TOXCA	75	152	37	1	2	457	1086	1236	7.2e-59	231.1	A0A183UQD4	1281			Toxocara canis (Canine roundworm)	Uncharacterized protein				integral component of membrane [GO:0016021]		GO:0016021	comp5783_seq2_orf-5	78	41.03	PRK02693|PRK02693|apocytochrome f; Reviewed	comp5783_seq2_orf-5	0.158	22	0.226	22	0.549	15	0.317	0.275	N	0.45	SignalP-noTM	%pred NB(0): O 1 78	0	78	0.333	0.411	0.21	S	5	prot_1035
comp5789_seq0	2865	tr|A0A0D6LMR3|A0A0D6LMR3_9BILA	47.6	275	131	2	1629	841	46	319	3.3e-67	259.6	A0A0D6LMR3	399	ANCCEY_07752		Ancylostoma ceylanicum	Uncharacterized protein				integral component of membrane [GO:0016021]		GO:0016021	comp5789_seq0_orf-4	93	63.16	PRK03673|PRK03673|hypothetical protein; Provisional	comp5789_seq0_orf-4	0.129	30	0.193	24	0.426	18	0.295	0.248	N	0.45	SignalP-noTM	%pred NB(0): O 1 93	0	93	0.068	0.616	0.34	S	4	prot_1036
comp5789_seq1	2658	tr|A0A0D8XV92|A0A0D8XV92_DICVI	40.7	150	87	1	1392	943	56	203	2.5e-24	117.1	A0A0D8XV92	355	DICVIV_05302		Dictyocaulus viviparus (Bovine lungworm)	Uncharacterized protein				integral component of membrane [GO:0016021]		GO:0016021	comp5789_seq1_orf-4	93	63.16	PRK03673|PRK03673|hypothetical protein; Provisional	comp5789_seq1_orf-4	0.129	30	0.193	24	0.426	18	0.295	0.248	N	0.45	SignalP-noTM	%pred NB(0): O 1 93	0	93	0.068	0.616	0.34	S	4	prot_1037
comp57989_seq0	258	tr|A0A0V0Z754|A0A0V0Z754_9BILA	62.1	87	32	1	1	258	1041	1127	2.7e-24	113.6	A0A0V0Z754	1376	K02A2.6 T12_1198		Trichinella patagoniensis	Uncharacterized protein			DNA integration [GO:0015074]		nucleic acid binding [GO:0003676]; zinc ion binding [GO:0008270]	GO:0003676; GO:0008270; GO:0015074	comp57989_seq0_orf-1	86	30.59	rve|pfam00665|Integrase core domain. Integrase mediates integration of a DNA copy of the viral genome into the host chromosome. Integrase is composed of three domains. The amino-terminal domain is a zinc binding domain pfam02022. This domain is the central catalytic domain. The carboxyl terminal domain that is a non-specific DNA binding domain pfam00552. The catalytic domain acts as an endonuclea…	comp57989_seq0_orf-1	0.192	20	0.162	20	0.376	45	0.134	0.147	N	0.45	SignalP-noTM	%pred NB(0): O 1 86	0	86	0.062	0.582	0.515	S	5	prot_1038
comp5818_seq0	2346	tr|A0A1I7T6T2|A0A1I7T6T2_9PELO	62.6	661	141	9	2064	361	42	689	1.1e-201	706.1	A0A1I7T6T2	1868			Caenorhabditis tropicalis	Uncharacterized protein					ATP binding [GO:0005524]; protein serine/threonine kinase activity [GO:0004674]	GO:0004674; GO:0005524	comp5818_seq0_orf-8	88	58.82	PHA02779|PHA02779|E6 protein; Provisional	comp5818_seq0_orf-8	0.155	21	0.215	21	0.401	1	0.306	0.252	N	0.5	SignalP-TM	%pred NB(0): O 1 88	0	88	0.436	0.886	0.016	S	3	prot_1040
comp5986_seq0	1773	tr|A0A0D8XPE5|A0A0D8XPE5_DICVI	30.6	536	262	13	1720	359	10	517	5.7e-49	198.4	A0A0D8XPE5	881	DICVIV_07528		Dictyocaulus viviparus (Bovine lungworm)	Nop14-like family protein				small-subunit processome [GO:0032040]		GO:0032040	comp5986_seq0_orf-3	79	50	omega_3_PfaA|TIGR02813|polyketide-type polyunsaturated fatty acid synthase PfaA. Members of the seed for this alignment are involved in omega-3 polyunsaturated fatty acid biosynthesis, such as the protein PfaA from the eicosapentaenoic acid biosynthesis operon in Photobacterium profundum strain SS9. PfaA is encoded together with PfaB, PfaC, and PfaD, and the functions of the individual polypeptid…	comp5986_seq0_orf-3	0.134	18	0.165	18	0.26	5	0.199	0.184	N	0.45	SignalP-noTM	%pred NB(0): O 1 79	0	79	0.07	0.575	0.405	S	5	prot_1062
comp5986_seq2	2055	tr|A0A0D8XPE5|A0A0D8XPE5_DICVI	30.3	653	337	14	2002	290	10	626	4.5e-66	255.4	A0A0D8XPE5	881	DICVIV_07528		Dictyocaulus viviparus (Bovine lungworm)	Nop14-like family protein				small-subunit processome [GO:0032040]		GO:0032040	comp5986_seq2_orf-4	79	50	omega_3_PfaA|TIGR02813|polyketide-type polyunsaturated fatty acid synthase PfaA. Members of the seed for this alignment are involved in omega-3 polyunsaturated fatty acid biosynthesis, such as the protein PfaA from the eicosapentaenoic acid biosynthesis operon in Photobacterium profundum strain SS9. PfaA is encoded together with PfaB, PfaC, and PfaD, and the functions of the individual polypeptid…	comp5986_seq2_orf-4	0.134	18	0.165	18	0.26	5	0.199	0.184	N	0.45	SignalP-noTM	%pred NB(0): O 1 79	0	79	0.07	0.575	0.405	S	5	prot_1063
comp60062_seq0	620	tr|A0A0B2UR73|A0A0B2UR73_TOXCA	38.3	128	64	3	225	605	1	114	8.1e-11	70.1	A0A0B2UR73	442	lin-2 Tcan_11741		Toxocara canis (Canine roundworm)	Protein lin-2							comp60062_seq0_orf-1	75	40.74	YufO|COG3845|ABC-type uncharacterized transport system, ATPase component [General function prediction only].	comp60062_seq0_orf-1	0.172	47	0.185	19	0.47	18	0.224	0.206	N	0.45	SignalP-noTM	%pred NB(0): O 1 75	0	75	0.092	0.816	0.109	S	2	prot_1069
comp60874_seq0	284	tr|A0A0N5D8L4|A0A0N5D8L4_THECL	64.5	93	32	1	279	1	1	92	2.2e-27	124	A0A0N5D8L4	144			Thelazia callipaeda (Oriental eyeworm) (Parasitic nematode)	Uncharacterized protein			translation [GO:0006412]	large ribosomal subunit [GO:0015934]	structural constituent of ribosome [GO:0003735]	GO:0003735; GO:0006412; GO:0015934	comp60874_seq0_orf-1	94	31.91	MAGE|pfam01454|MAGE family. The MAGE (melanoma antigen-encoding gene) family are expressed in a wide variety of tumors but not in normal cells, with the exception of the male germ cells, placenta, and, possibly, cells of the developing embryo. The cellular function of this family is unknown. This family also contains the yeast protein, Nse3. The Nse3 protein is part of the Smc5-6 complex. Nse3 ha…	comp60874_seq0_orf-1	0.114	38	0.143	11	0.247	2	0.195	0.164	N	0.5	SignalP-TM	%pred NB(0): O 1 94	0	94	0.049	0.704	0.57	S	5	prot_1073
comp61016_seq0	479	tr|F1KV08|F1KV08_ASCSU	40.7	123	68	2	112	471	630	750	1.3e-13	79	F1KV08	935			Ascaris suum (Pig roundworm) (Ascaris lumbricoides)	Importin-13				nucleus [GO:0005634]		GO:0005634	comp61016_seq0_orf-1	133	37.5	PRK13666|PRK13666|hypothetical protein; Provisional	comp61016_seq0_orf-1	0.154	22	0.246	22	0.657	12	0.344	0.285	N	0.5	SignalP-TM	%pred NB(0): O 1 133	0	133	0.011	0.952	0.268	S	2	prot_1074
comp6101_seq10	619	tr|A0A0B2UU14|A0A0B2UU14_TOXCA	52.1	73	35	0	55	273	523	595	4.6e-14	80.9	A0A0B2UU14	677	SCML2 Tcan_17565		Toxocara canis (Canine roundworm)	Sex comb on midleg-like protein 2			regulation of transcription, DNA-templated [GO:0006355]	nucleus [GO:0005634]		GO:0005634; GO:0006355	comp6101_seq10_orf-1	108	44.07	SLED|pfam12140|SLED domain. The SLED (Scm-Like Embedded Domain) domain is a double-stranded DNA binding domain found in Scml2 which is a member of the Polycomb group of proteins involved in epigenetic gene silencing.	comp6101_seq10_orf-1	0.26	30	0.196	30	0.27	1	0.168	0.181	N	0.45	SignalP-noTM	%pred NB(0): O 1 108	0	108	0.18	0.419	0.398	S	5	prot_1076
comp61163_seq0	675	tr|A0A183URB0|A0A183URB0_TOXCA	42.4	210	106	6	61	675	1	200	3.3e-34	147.9	A0A183URB0	968			Toxocara canis (Canine roundworm)	Uncharacterized protein					nucleic acid binding [GO:0003676]	GO:0003676	comp61163_seq0_orf-1	216	28.12	PRK11784|PRK11784|tRNA 2-selenouridine synthase; Provisional	comp61163_seq0_orf-1	0.117	20	0.178	20	0.353	1	0.257	0.22	N	0.45	SignalP-noTM	%pred NB(0): O 1 216	0	216	0.018	0.8	0.351	S	3	prot_1077
comp61203_seq0	921	tr|A0A0R3PYU1|A0A0R3PYU1_ANGCS	34.3	181	102	3	921	430	37	217	9.2e-27	123.6	A0A0R3PYU1	219			Angiostrongylus costaricensis (Nematode worm)	Uncharacterized protein							comp61203_seq0_orf-1	78	30.77	AMS1|COG0383|Alpha-mannosidase [Carbohydrate transport and metabolism].	comp61203_seq0_orf-1	0.201	23	0.253	23	0.51	3	0.342	0.289	N	0.5	SignalP-TM	%pred NB(0): O 1 78	0	78	0.07	0.811	0.091	S	2	prot_1079
comp61320_seq0	471	tr|A0A1I8BGI6|A0A1I8BGI6_MELHA	49.1	55	28	0	59	223	454	508	7.8e-06	53.1	A0A1I8BGI6	738			Meloidogyne hapla (Root-knot nematode worm)	Uncharacterized protein							comp61320_seq0_orf-1	89	26.56	PHA03138|PHA03138|thymidine kinase; Provisional	comp61320_seq0_orf-1	0.134	24	0.22	21	0.533	8	0.383	0.308	N	0.45	SignalP-noTM	%pred NB(0): O 1 89	0	89	0.411	0.567	0.044	S	5	prot_1084
comp6140_seq6	5908	tr|A0A0J9Y658|A0A0J9Y658_BRUMA	40.5	585	292	14	231	1838	35	612	4.9e-89	333.2	A0A0J9Y658	614	Bm14750 BM_Bm14750		Brugia malayi (Filarial nematode worm)	Bm14750			transcription from RNA polymerase III promoter [GO:0006383]	transcription factor TFIIIB complex [GO:0000126]	DNA binding [GO:0003677]; TFIIIB-type transcription factor activity [GO:0001026]	GO:0000126; GO:0001026; GO:0003677; GO:0006383	comp6140_seq6_orf-12	72	54.55	tatD_link_rSAM|TIGR04038|radical SAM protein, TatD family-associated. Members of this family are radical SAM proteins found in about 5 percent of microbial genomes. A portion occur as gene fusions with, or adjacent to, members of the TatD family of hydrolases (pfam01026). The TatD family may have several paralogs per genome, including TatD itself from E. coli (a soluble protein not actually part …	comp6140_seq6_orf-12	0.296	22	0.348	22	0.712	21	0.408	0.38	N	0.45	SignalP-noTM	%pred NB(0): O 1 72	0	72	0.169	0.433	0.162	S	4	prot_1085
comp61454_seq0	619	tr|A0A1I7VY60|A0A1I7VY60_LOALO	43.6	195	110	0	587	3	202	396	5.3e-55	216.9	A0A1I7VY60	485			Loa loa (Eye worm) (Filaria loa)	Uncharacterized protein					zinc ion binding [GO:0008270]	GO:0008270	comp61454_seq0_orf-1	75	20.29	Tenui_N|pfam05733|Tenuivirus/Phlebovirus nucleocapsid protein. This family consists of several Tenuivirus and Phlebovirus nucleocapsid proteins. These are ssRNA viruses.	comp61454_seq0_orf-1	0.163	43	0.214	12	0.497	1	0.366	0.296	N	0.45	SignalP-noTM	%pred NB(0): O 1 75	0	75	0.06	0.747	0.19	S	3	prot_1086
comp6219_seq0	1754	tr|U1NEM6|U1NEM6_ASCSU	49.4	158	66	2	60	491	1	158	1.2e-35	154.1	U1NEM6	231	ASU_10579		Ascaris suum (Pig roundworm) (Ascaris lumbricoides)	Gtp-binding protein ryh1					GTPase activity [GO:0003924]; GTP binding [GO:0005525]	GO:0003924; GO:0005525	comp6219_seq0_orf-3	104	55	arb|PRK09593|6-phospho-beta-glucosidase; Reviewed	comp6219_seq0_orf-3	0.282	17	0.276	17	0.324	14	0.258	0.266	N	0.45	SignalP-noTM	%pred NB(0): O 1 104	0	104	0.025	0.802	0.304	S	3	prot_1096
comp62884_seq0	517	tr|A0A183V6G0|A0A183V6G0_TOXCA	72.5	51	14	0	151	303	179	229	1.4e-16	89	A0A183V6G0	270			Toxocara canis (Canine roundworm)	Uncharacterized protein							comp62884_seq0_orf-1	85	33.33	CAAX_1|pfam15895|CAAX box cerebral protein 1. CAAX_1 is a family of primate proteins. CAAX refers to the highly characteristic C-terminal residues, a cysteine and two aliphatic residues followed by any residue, a C-terminal tetrapeptide recognition motif called the Ca1a2X box. This motif on substrates is recognized by prenyltransferases that then attach an isoprenoid lipid (a process termed preny…	comp62884_seq0_orf-1	0.318	23	0.353	23	0.546	11	0.406	0.374	N	0.5	SignalP-TM	%pred NB(0): O 1 85	0	85	0.023	0.63	0.572	S	5	prot_1099
comp63118_seq0	654	tr|A0A0V0TRW5|A0A0V0TRW5_9BILA	41.3	150	83	2	452	3	68	212	3.4e-28	127.9	A0A0V0TRW5	1566	TNS T05_12795		Trichinella murrelli	Tensin (Fragment)							comp63118_seq0_orf-1	74	46.15	fecD|PRK09777|iron-dicitrate transporter subunit FecD; Reviewed	comp63118_seq0_orf-1	0.243	35	0.299	35	0.763	4	0.431	0.37	N	0.45	SignalP-noTM	%pred NB(0): O 1 74	0	74	0.158	0.528	0.175	S	4	prot_1100
comp6372_seq0	3143	tr|A0A0B2VVT3|A0A0B2VVT3_TOXCA	70.5	227	67	0	1812	2492	303	529	3e-93	346.3	A0A0B2VVT3	625	Pdpk1 Tcan_02972		Toxocara canis (Canine roundworm)	3-phosphoinositide-dependent protein kinase 1					ATP binding [GO:0005524]; protein kinase activity [GO:0004672]	GO:0004672; GO:0005524	comp6372_seq0_orf-4	112	68.63	STKc_PDK1|cd05581|Catalytic domain of the Serine/Threonine Kinase, Phosphoinositide-dependent kinase 1. STKs catalyze the transfer of the gamma-phosphoryl group from ATP to serine/threonine residues on protein substrates. PDK1 carries an N-terminal catalytic domain and a C-terminal pleckstrin homology (PH) domain that binds phosphoinositides. It phosphorylates the activation loop of AGC kinases t…	comp6372_seq0_orf-4	0.154	29	0.187	12	0.419	7	0.318	0.257	N	0.45	SignalP-noTM	%pred NB(0): O 1 112	0	112	0.143	0.469	0.336	S	5	prot_1106
comp65180_seq0	214	tr|H2VG73|H2VG73_CAEJA	72.9	70	19	0	213	4	70	139	6e-22	105.5	H2VG73	198			Caenorhabditis japonica	Ribosomal protein L19		KOG1696;COG2147;	determination of adult lifespan [GO:0008340]; translation [GO:0006412]	cytosolic large ribosomal subunit [GO:0022625]	structural constituent of ribosome [GO:0003735]	GO:0003735; GO:0006412; GO:0008340; GO:0022625	comp65180_seq0_orf-1	71	66.67	Cullin|pfam00888|Cullin family.	comp65180_seq0_orf-1	0.218	23	0.268	23	0.404	18	0.316	0.287	N	0.5	SignalP-TM	%pred NB(0): O 1 71	0	71	0.006	0.956	0.227	S	2	prot_1124
comp6588_seq1	1857	tr|U1M3H5|U1M3H5_ASCSU	50.2	466	164	3	139	1533	266	664	4.8e-115	417.9	U1M3H5	674	ASU_14238		Ascaris suum (Pig roundworm) (Ascaris lumbricoides)	Dna-directed rna polymerase i subunit rpa1			transcription, DNA-templated [GO:0006351]	nucleus [GO:0005634]	DNA binding [GO:0003677]; DNA-directed 5'-3' RNA polymerase activity [GO:0003899]; zinc ion binding [GO:0008270]	GO:0003677; GO:0003899; GO:0005634; GO:0006351; GO:0008270	comp6588_seq1_orf-3	291	49.24	RNAP_I_Rpa1_C|cd02735|Largest subunit (Rpa1) of Eukaryotic RNA polymerase I (RNAP I), C-terminal domain. RNA polymerase I (RNAP I) is a multi-subunit protein complex responsible for the synthesis of rRNA precursor. It consists of at least 14 different subunits, and the largest one is homologous to subunit Rpb1 of yeast RNAP II and subunit beta' of bacterial RNAP. Rpa1 is also known as Rpa190 in y…	comp6588_seq1_orf-3	0.277	18	0.276	18	0.429	16	0.269	0.272	N	0.45	SignalP-noTM	%pred NB(0): O 1 291	0	291	0.017	0.876	0.306	S	3	prot_1134
comp6671_seq5	5805	tr|U1P5T6|U1P5T6_ASCSU	52.7	408	99	2	157	1380	374	687	1.8e-112	411	U1P5T6	942	ASU_00415		Ascaris suum (Pig roundworm) (Ascaris lumbricoides)	Multiple c2 and transmembrane domain-containing protein 1				integral component of membrane [GO:0016021]		GO:0016021	comp6671_seq5_orf-3	265	69.75	C2C_MCTP_PRT|cd08377|C2 domain third repeat found in Multiple C2 domain and Transmembrane region Proteins (MCTP). MCTPs are involved in Ca2+ signaling at the membrane. The cds in this family contain multiple C2 domains as well as a C-terminal PRT domain. It is one of four protein classes that are anchored to membranes via a transmembrane region; the others being synaptotagmins, extended synaptota…	comp6671_seq5_orf-3	0.203	30	0.248	21	0.632	4	0.377	0.318	N	0.45	SignalP-noTM	%pred NB(0): O 1 265	0	265	0.148	0.696	0.108	S	3	prot_1137
comp6691_seq3	709	tr|A0A0N5B9G8|A0A0N5B9G8_STREA	63	81	30	0	488	246	93	173	1.8e-22	109	A0A0N5B9G8	334			Strongyloides papillosus (Intestinal threadworm)	Uncharacterized protein				nucleus [GO:0005634]	DNA binding [GO:0003677]	GO:0003677; GO:0005634	comp6691_seq3_orf-1	73	27.66	nupC|TIGR00804|nucleoside transporter. The Concentrative Nucleoside Transporter (CNT) Family (TC 2.A.41) Members of the CNT family mediate nucleoside uptake. In bacteria they are energized by H+ symport, but in mammals they are energized by Na+ symport. The different transporters exhibit differing specificities for nucleosides. The E. coli NupC permease transports all nucleosides (both ribo- and …	comp6691_seq3_orf-1	0.16	18	0.309	18	0.777	4	0.626	0.436	N	0.5	SignalP-TM	%pred NB(0): O 1 73	0	73	0.033	0.962	0.105	S	1	prot_1139
comp67669_seq0	324	tr|E3NM87|E3NM87_CAERE	45.2	42	23	0	274	149	165	206	0.0032	43.9	E3NM87	525	CRE_20617		Caenorhabditis remanei (Caenorhabditis vulgaris)	Putative uncharacterized protein		KOG1075;ENOG410Y65V;					comp67669_seq0_orf-1	81	35.59	pcnB|PRK11623|poly(A) polymerase I; Provisional	comp67669_seq0_orf-1	0.659	23	0.443	23	0.465	1	0.329	0.397	N	0.5	SignalP-TM	%pred NB(0): O 1 81	0	81	0.041	0.816	0.225	S	3	prot_1156
comp6790_seq0	3195	tr|A0A158QLE7|A0A158QLE7_HAEPC	54.2	260	118	1	3002	2226	1	260	5e-72	275.8	A0A158QLE7	276			Haemonchus placei (Barber's pole worm)	Uncharacterized protein			regulation of neurotransmitter secretion [GO:0046928]		protein domain specific binding [GO:0019904]	GO:0019904; GO:0046928	comp6790_seq0_orf-2	77	52.17	Mycoplas_LppA|TIGR03490|mycoides cluster lipoprotein, LppA/P72 family. Members of this protein family occur in Mycoplasma mycoides, Mycoplasma hyopneumoniae, and related Mycoplasmas in small paralogous families that may also include truncated forms and/or pseudogenes. Members are predicted lipoproteins with a conserved signal peptidase II processing and lipid attachment site. Note that the name f…	comp6790_seq0_orf-2	0.267	27	0.275	27	0.55	4	0.311	0.294	N	0.45	SignalP-noTM	%pred NB(0): O 1 77	0	77	0.159	0.456	0.383	S	5	prot_1160
comp6790_seq2	3195	tr|A0A158QLE7|A0A158QLE7_HAEPC	54.2	260	118	1	3002	2226	1	260	5e-72	275.8	A0A158QLE7	276			Haemonchus placei (Barber's pole worm)	Uncharacterized protein			regulation of neurotransmitter secretion [GO:0046928]		protein domain specific binding [GO:0019904]	GO:0019904; GO:0046928	comp6790_seq2_orf-7	77	52.17	Mycoplas_LppA|TIGR03490|mycoides cluster lipoprotein, LppA/P72 family. Members of this protein family occur in Mycoplasma mycoides, Mycoplasma hyopneumoniae, and related Mycoplasmas in small paralogous families that may also include truncated forms and/or pseudogenes. Members are predicted lipoproteins with a conserved signal peptidase II processing and lipid attachment site. Note that the name f…	comp6790_seq2_orf-7	0.267	27	0.275	27	0.55	4	0.311	0.294	N	0.45	SignalP-noTM	%pred NB(0): O 1 77	0	77	0.159	0.456	0.383	S	5	prot_1161
comp6790_seq3	3195	tr|A0A158QLE7|A0A158QLE7_HAEPC	54.2	260	118	1	3002	2226	1	260	5e-72	275.8	A0A158QLE7	276			Haemonchus placei (Barber's pole worm)	Uncharacterized protein			regulation of neurotransmitter secretion [GO:0046928]		protein domain specific binding [GO:0019904]	GO:0019904; GO:0046928	comp6790_seq3_orf-7	77	52.17	Mycoplas_LppA|TIGR03490|mycoides cluster lipoprotein, LppA/P72 family. Members of this protein family occur in Mycoplasma mycoides, Mycoplasma hyopneumoniae, and related Mycoplasmas in small paralogous families that may also include truncated forms and/or pseudogenes. Members are predicted lipoproteins with a conserved signal peptidase II processing and lipid attachment site. Note that the name f…	comp6790_seq3_orf-7	0.267	27	0.275	27	0.55	4	0.311	0.294	N	0.45	SignalP-noTM	%pred NB(0): O 1 77	0	77	0.159	0.456	0.383	S	5	prot_1162
comp6826_seq0	5796	tr|F1KRI2|F1KRI2_ASCSU	47.8	1057	380	26	1513	4629	422	1324	1.1e-245	853.6	F1KRI2	1349			Ascaris suum (Pig roundworm) (Ascaris lumbricoides)	Phosphoinositide phospholipase C (EC 3.1.4.11)			intracellular signal transduction [GO:0035556]; lipid catabolic process [GO:0016042]	integral component of membrane [GO:0016021]; intracellular [GO:0005622]	phosphatidylinositol phospholipase C activity [GO:0004435]; signal transducer activity [GO:0004871]	GO:0004435; GO:0004871; GO:0005622; GO:0016021; GO:0016042; GO:0035556	comp6826_seq0_orf-7	461	52.53	SH2_N-SH2_PLC_gamma_like|cd10341|N-terminal Src homology 2 (N-SH2) domain in Phospholipase C gamma. Phospholipase C gamma is a signaling molecule that is recruited to the C-terminal tail of the receptor upon autophosphorylation of a highly conserved tyrosine. PLCgamma is composed of a Pleckstrin homology (PH) domain followed by an elongation factor (EF) domain, 2 catalytic regions of PLC domains …	comp6826_seq0_orf-7	0.26	22	0.23	22	0.312	2	0.2	0.214	N	0.45	SignalP-noTM	%pred NB(0): O 1 461	0	461	0.103	0.391	0.372	S	5	prot_1163
comp6917_seq0	2387	tr|A0A183ECE8|A0A183ECE8_9BILA	70.5	176	52	0	2242	1715	136	311	4.3e-68	262.3	A0A183ECE8	345			Gongylonema pulchrum	Uncharacterized protein				integral component of membrane [GO:0016021]		GO:0016021	comp6917_seq0_orf-6	105	41.46	PLN03188|PLN03188|kinesin-12 family protein; Provisional	comp6917_seq0_orf-6	0.225	26	0.264	26	0.519	1	0.328	0.299	N	0.45	SignalP-noTM	%pred NB(0): O 1 105	0	105	0.222	0.304	0.277	S	5	prot_1171
comp6944_seq0	5751	tr|A0A1S0TZ11|A0A1S0TZ11_LOALO	35.5	1436	866	21	879	5075	13	1425	3.3e-263	911.8	A0A1S0TZ11	1427	LOAG_05791		Loa loa (Eye worm) (Filaria loa)	Uncharacterized protein					endopeptidase inhibitor activity [GO:0004866]	GO:0004866	comp6944_seq0_orf-6	96	46.67	PRK12739|PRK12739|elongation factor G; Reviewed	comp6944_seq0_orf-6	0.13	40	0.135	40	0.235	23	0.145	0.139	N	0.5	SignalP-TM	%pred NB(0): O 1 96	0	96	0.206	0.582	0.157	S	4	prot_1173
comp69935_seq0	363	tr|F1L1N7|F1L1N7_ASCSU	79.3	29	6	0	9	95	197	225	1e-05	52.4	F1L1N7	638			Ascaris suum (Pig roundworm) (Ascaris lumbricoides)	Cuticle collagen 99 (Fragment)				collagen trimer [GO:0005581]		GO:0005581	comp69935_seq0_orf-1	121	24.72	citramal_synth|TIGR00977|citramalate synthase. This model includes GSU1798 and is now known to represent citramalate synthase. Members are related to 2-isopropylmalate synthases and homocitrate synthases but phylogenetically distinct. The role is isoleucine biosynthesis, the first dedicated step. [Unknown function, General]	comp69935_seq0_orf-1	0.139	21	0.187	19	0.464	15	0.253	0.223	N	0.45	SignalP-noTM	%pred NB(0): O 1 121	0	121	0.068	0.527	0.302	S	4	prot_1176
comp7080_seq2	3382	tr|U1MLN1|U1MLN1_ASCSU	43.9	599	108	6	1452	3233	388	763	4.4e-111	405.6	U1MLN1	763	ASU_04146		Ascaris suum (Pig roundworm) (Ascaris lumbricoides)	Segment polarity protein dishevelled-like protein dvl-1			intracellular signal transduction [GO:0035556]; Wnt signaling pathway [GO:0016055]	intracellular [GO:0005622]		GO:0005622; GO:0016055; GO:0035556	comp7080_seq2_orf-2	361	45.24	DAX|smart00021|Domain present in Dishevelled and axin. Domain of unknown function.	comp7080_seq2_orf-2	0.131	35	0.213	35	0.437	26	0.245	0.226	N	0.5	SignalP-TM	%pred NB(0): O 1 361	0	361	0.053	0.493	0.443	S	5	prot_1185
comp70920_seq0	447	tr|A0A0N4YFE7|A0A0N4YFE7_NIPBR	41.1	124	70	2	446	75	168	288	1.1e-20	102.4	A0A0N4YFE7	1059			Nippostrongylus brasiliensis (Rat hookworm)	Uncharacterized protein							comp70920_seq0_orf-1	80	52.17	PRK11767|PRK11767|SpoVR family protein; Provisional	comp70920_seq0_orf-1	0.187	29	0.227	29	0.391	19	0.275	0.253	N	0.45	SignalP-noTM	%pred NB(0): O 1 80	0	80	0.328	0.434	0.121	S	5	prot_1187
comp71007_seq0	212	tr|A0A183UG87|A0A183UG87_TOXCA	35.4	65	42	0	212	18	44	108	1.6e-06	54.3	A0A183UG87	321			Toxocara canis (Canine roundworm)	Uncharacterized protein							comp71007_seq0_orf-1	70	34.29	PRK12567|PRK12567|putative monovalent cation/H+ antiporter subunit B; Reviewed	comp71007_seq0_orf-1	0.144	24	0.23	24	0.431	22	0.336	0.273	N	0.5	SignalP-TM	%pred NB(0): O 1 70	0	70	0.027	0.72	0.498	S	4	prot_1191
comp71307_seq0	465	tr|A0A044RC12|A0A044RC12_ONCVO	50.3	147	72	1	465	28	216	362	2.8e-40	167.5	A0A044RC12	473			Onchocerca volvulus	Uncharacterized protein			necrotic cell death [GO:0070265]	lysosome [GO:0005764]	aspartic-type endopeptidase activity [GO:0004190]	GO:0004190; GO:0005764; GO:0070265	comp71307_seq0_orf-1	96	27.4	PTZ00043|PTZ00043|cytochrome c oxidase subunit; Provisional	comp71307_seq0_orf-1	0.222	29	0.191	29	0.45	3	0.201	0.197	N	0.45	SignalP-noTM	%pred NB(0): O 1 96	0	96	0.124	0.532	0.237	S	4	prot_1195
comp72040_seq0	240	tr|A0A0B2W5R7|A0A0B2W5R7_TOXCA	60.7	61	24	0	55	237	45	105	9.5e-16	85.1	A0A0B2W5R7	179	X-element Tcan_01234		Toxocara canis (Canine roundworm)	Putative RNA-directed DNA polymerase from transposon X-element (Fragment)					RNA-directed DNA polymerase activity [GO:0003964]	GO:0003964	comp72040_seq0_orf-1	70	39.13	RT_nLTR_like|cd01650|RT_nLTR: Non-LTR (long terminal repeat) retrotransposon and non-LTR retrovirus reverse transcriptase (RT). This subfamily contains both non-LTR retrotransposons and non-LTR retrovirus RTs. RTs catalyze the conversion of single-stranded RNA into double-stranded DNA for integration into host chromosomes. RT is a multifunctional enzyme with RNA-directed DNA polymerase, DNA direc…	comp72040_seq0_orf-1	0.2	17	0.282	17	0.645	13	0.412	0.352	N	0.45	SignalP-noTM	%pred NB(0): O 1 70	0	70	0.369	0.472	0.118	S	5	prot_1202
comp723_seq0	3987	tr|A0A0N4UB60|A0A0N4UB60_DRAME	63.3	251	80	2	3679	2963	1	251	9.3e-92	341.7	A0A0N4UB60	253			Dracunculus medinensis (Guinea worm)	Uncharacterized protein			pentose-phosphate shunt, non-oxidative branch [GO:0009052]		ribose-5-phosphate isomerase activity [GO:0004751]	GO:0004751; GO:0009052	comp723_seq0_orf-1	77	52.38	ABC_MSH3_euk|cd03287|ATP-binding cassette domain of eukaryotic MutS3 homolog. The MutS protein initiates DNA mismatch repair by recognizing mispaired and unpaired bases embedded in duplex DNA and activating endo- and exonucleases to remove the mismatch. Members of the MutS family possess C-terminal domain with a conserved ATPase activity that belongs to the ATP binding cassette (ABC) superfamily.…	comp723_seq0_orf-1	0.265	18	0.275	18	0.548	45	0.25	0.261	N	0.45	SignalP-noTM	%pred NB(0): O 1 77	0	77	0.215	0.425	0.23	S	5	prot_1209
comp7268_seq2	4615	tr|A0A0B2V8T3|A0A0B2V8T3_TOXCA	34.9	1470	887	18	61	4365	6	1440	9.6e-242	840.1	A0A0B2V8T3	1440	Tcan_18374		Toxocara canis (Canine roundworm)	Uncharacterized protein							comp7268_seq2_orf-1	1444	15.71	PRK04778|PRK04778|septation ring formation regulator EzrA; Provisional	comp7268_seq2_orf-1	0.197	24	0.2	24	0.251	21	0.184	0.194	N	0.5	SignalP-TM	%pred NB(0): O 1 1444	0	1444	0.087	0.513	0.511	S	5	prot_1211
comp7268_seq3	5751	tr|A0A0B2V8T3|A0A0B2V8T3_TOXCA	35.9	906	530	12	254	2878	45	930	3.8e-147	526.2	A0A0B2V8T3	1440	Tcan_18374		Toxocara canis (Canine roundworm)	Uncharacterized protein							comp7268_seq3_orf-14	88	48.57	PRK13481|PRK13481|glycosyltransferase; Provisional	comp7268_seq3_orf-14	0.118	20	0.149	20	0.241	15	0.188	0.17	N	0.45	SignalP-noTM	%pred NB(0): O 1 88	0	88	0.048	0.657	0.522	S	5	prot_1212
comp7361_seq5	1495	tr|A0A0K0DUT2|A0A0K0DUT2_STRER	69.5	249	75	1	91	834	400	648	6.9e-56	221.1	A0A0K0DUT2	698			Strongyloides stercoralis (Threadworm)	Uncharacterized protein				integral component of membrane [GO:0016021]	calcium ion binding [GO:0005509]	GO:0005509; GO:0016021	comp7361_seq5_orf-1	319	31.68	NHL_like_6|cd14962|Uncharacterized NHL-repeat domain in bacterial proteins. The NHL (NCL-1, HT2A and LIN-41) repeat is found in multiple tandem copies, typically as 6 instances. It is about 40 residues long and resembles the WD repeat and other beta-propeller structures.	comp7361_seq5_orf-1	0.125	30	0.152	20	0.272	6	0.2	0.171	N	0.5	SignalP-TM	%pred NB(0): O 1 319	0	319	0.058	0.825	0.133	S	2	prot_1223
comp7380_seq0	1880	tr|A0A0M3INY1|A0A0M3INY1_ASCLU	51.1	450	132	3	1662	577	35	484	1.1e-116	423.3	A0A0M3INY1	484			Ascaris lumbricoides (Giant roundworm)	Uncharacterized protein							comp7380_seq0_orf-5	76	40.54	PBP1_ABC_sugar_binding_like_6|cd06315|Periplasmic sugar-binding domain of uncharacterized ABC-type transport systems. Periplasmic sugar-binding domain of uncharacterized ABC-type transport systems that share homology with a family of pentose/hexose sugar-binding proteins of the type I periplasmic binding protein superfamily, which consists of two domains connected by a three-stranded hinge. The s…	comp7380_seq0_orf-5	0.155	33	0.17	24	0.306	23	0.215	0.188	N	0.5	SignalP-TM	%pred NB(0): O 1 76	0	76	0.01	0.909	0.423	S	3	prot_1226
comp7480_seq1	3719	tr|A0A0C2BTR9|A0A0C2BTR9_9BILA	51.7	918	244	5	3245	543	17	752	1e-257	892.9	A0A0C2BTR9	753	ANCDUO_22623		Ancylostoma duodenale	Putative aconitate hydratase 1			metabolic process [GO:0008152]			GO:0008152	comp7480_seq1_orf-2	94	40.74	PRK08769|PRK08769|DNA polymerase III subunit delta'; Validated	comp7480_seq1_orf-2	0.201	19	0.292	19	0.636	18	0.432	0.367	N	0.45	SignalP-noTM	%pred NB(0): O 1 94	0	94	0.06	0.812	0.144	S	2	prot_1244
comp7480_seq4	4043	tr|A0A0C2BTR9|A0A0C2BTR9_9BILA	46.3	1026	244	6	3569	543	17	752	3.1e-244	848.2	A0A0C2BTR9	753	ANCDUO_22623		Ancylostoma duodenale	Putative aconitate hydratase 1			metabolic process [GO:0008152]			GO:0008152	comp7480_seq4_orf-2	94	40.74	PRK08769|PRK08769|DNA polymerase III subunit delta'; Validated	comp7480_seq4_orf-2	0.201	19	0.292	19	0.636	18	0.432	0.367	N	0.45	SignalP-noTM	%pred NB(0): O 1 94	0	94	0.06	0.812	0.144	S	2	prot_1245
comp75885_seq0	259	tr|A0A016THA3|A0A016THA3_9BILA	45.5	33	18	0	211	113	81	113	0.013	41.6	A0A016THA3	186	Acey_s0102.g3438 Y032_0102g3438		Ancylostoma ceylanicum	Uncharacterized protein							comp75885_seq0_orf-1	86	57.69	LolE|COG4591|ABC-type transport system, involved in lipoprotein release, permease component [Cell wall/membrane/envelope biogenesis].	comp75885_seq0_orf-1	0.131	58	0.221	18	0.514	8	0.388	0.311	N	0.45	SignalP-noTM	%pred NB(0): O 1 86	0	86	0.138	0.452	0.307	S	5	prot_1254
comp758_seq0	3415	tr|A0A183VAI1|A0A183VAI1_TOXCA	92.6	95	4	1	115	399	1	92	5.2e-43	179.5	A0A183VAI1	231			Toxocara canis (Canine roundworm)	Uncharacterized protein					RNA binding [GO:0003723]	GO:0003723	comp758_seq0_orf-1	153	80.88	RRM1_SRSF4_like|cd12337|RNA recognition motif 1 in serine/arginine-rich splicing factor 4 (SRSF4) and similar proteins. This subfamily corresponds to the RRM1 in three serine/arginine (SR) proteins: serine/arginine-rich splicing factor 4 (SRSF4 or SRp75 or SFRS4), serine/arginine-rich splicing factor 5 (SRSF5 or SRp40 or SFRS5 or HRS), serine/arginine-rich splicing factor 6 (SRSF6 or SRp55). SRSF…	comp758_seq0_orf-1	0.288	41	0.32	20	0.782	11	0.529	0.404	N	0.5	SignalP-TM	%pred NB(0): O 1 153	0	153	0.189	0.703	0.057	S	3	prot_1256
comp758_seq1	4514	tr|A0A183VAI1|A0A183VAI1_TOXCA	92.6	95	4	1	115	399	1	92	6.9e-43	179.5	A0A183VAI1	231			Toxocara canis (Canine roundworm)	Uncharacterized protein					RNA binding [GO:0003723]	GO:0003723	comp758_seq1_orf-1	153	80.88	RRM1_SRSF4_like|cd12337|RNA recognition motif 1 in serine/arginine-rich splicing factor 4 (SRSF4) and similar proteins. This subfamily corresponds to the RRM1 in three serine/arginine (SR) proteins: serine/arginine-rich splicing factor 4 (SRSF4 or SRp75 or SFRS4), serine/arginine-rich splicing factor 5 (SRSF5 or SRp40 or SFRS5 or HRS), serine/arginine-rich splicing factor 6 (SRSF6 or SRp55). SRSF…	comp758_seq1_orf-1	0.288	41	0.32	20	0.782	11	0.529	0.404	N	0.5	SignalP-TM	%pred NB(0): O 1 153	0	153	0.189	0.703	0.057	S	3	prot_1257
comp758_seq2	3988	tr|A0A183VAI1|A0A183VAI1_TOXCA	84.6	130	3	2	115	462	1	127	2.6e-54	217.2	A0A183VAI1	231			Toxocara canis (Canine roundworm)	Uncharacterized protein					RNA binding [GO:0003723]	GO:0003723	comp758_seq2_orf-1	162	80.88	RRM1_SRSF4_like|cd12337|RNA recognition motif 1 in serine/arginine-rich splicing factor 4 (SRSF4) and similar proteins. This subfamily corresponds to the RRM1 in three serine/arginine (SR) proteins: serine/arginine-rich splicing factor 4 (SRSF4 or SRp75 or SFRS4), serine/arginine-rich splicing factor 5 (SRSF5 or SRp40 or SFRS5 or HRS), serine/arginine-rich splicing factor 6 (SRSF6 or SRp55). SRSF…	comp758_seq2_orf-1	0.288	41	0.32	20	0.782	11	0.529	0.404	N	0.5	SignalP-TM	%pred NB(0): O 1 162	0	162	0.189	0.703	0.057	S	3	prot_1258
comp758_seq3	3983	tr|A0A183VAI1|A0A183VAI1_TOXCA	84.6	130	3	2	115	462	1	127	2.6e-54	217.2	A0A183VAI1	231			Toxocara canis (Canine roundworm)	Uncharacterized protein					RNA binding [GO:0003723]	GO:0003723	comp758_seq3_orf-1	162	80.88	RRM1_SRSF4_like|cd12337|RNA recognition motif 1 in serine/arginine-rich splicing factor 4 (SRSF4) and similar proteins. This subfamily corresponds to the RRM1 in three serine/arginine (SR) proteins: serine/arginine-rich splicing factor 4 (SRSF4 or SRp75 or SFRS4), serine/arginine-rich splicing factor 5 (SRSF5 or SRp40 or SFRS5 or HRS), serine/arginine-rich splicing factor 6 (SRSF6 or SRp55). SRSF…	comp758_seq3_orf-1	0.288	41	0.32	20	0.782	11	0.529	0.404	N	0.5	SignalP-TM	%pred NB(0): O 1 162	0	162	0.189	0.703	0.057	S	3	prot_1259
comp758_seq4	2896	tr|A0A0N4UFK2|A0A0N4UFK2_DRAME	90.9	186	8	3	115	651	1	184	4.1e-89	332.4	A0A0N4UFK2	285			Dracunculus medinensis (Guinea worm)	Uncharacterized protein					RNA binding [GO:0003723]	GO:0003723	comp758_seq4_orf-1	315	80.88	RRM1_SRSF4_like|cd12337|RNA recognition motif 1 in serine/arginine-rich splicing factor 4 (SRSF4) and similar proteins. This subfamily corresponds to the RRM1 in three serine/arginine (SR) proteins: serine/arginine-rich splicing factor 4 (SRSF4 or SRp75 or SFRS4), serine/arginine-rich splicing factor 5 (SRSF5 or SRp40 or SFRS5 or HRS), serine/arginine-rich splicing factor 6 (SRSF6 or SRp55). SRSF…	comp758_seq4_orf-1	0.288	41	0.32	20	0.782	11	0.529	0.404	N	0.5	SignalP-TM	%pred NB(0): O 1 315	0	315	0.189	0.703	0.057	S	3	prot_1260
comp7644_seq0	1350	tr|A0A183VB28|A0A183VB28_TOXCA	72.3	47	13	0	1205	1345	61	107	9.4e-12	74.3	A0A183VB28	235			Toxocara canis (Canine roundworm)	Uncharacterized protein				integral component of membrane [GO:0016021]		GO:0016021	comp7644_seq0_orf-3	104	39.29	DUF4482|pfam14818|Domain of unknown function (DUF4482). This family is found in eukaryotes, and is approximately 140 amino acids in length. The family is found in association with pfam11365.	comp7644_seq0_orf-3	0.203	21	0.211	21	0.272	4	0.216	0.214	N	0.45	SignalP-noTM	%pred NB(0): O 1 104	0	104	0.025	0.68	0.426	S	4	prot_1266
comp76703_seq0	298	tr|A0A016SHC4|A0A016SHC4_9BILA	51.1	47	23	0	293	153	143	189	3.1e-08	60.5	A0A016SHC4	347	Acey_s0228.g2883 Y032_0228g2883		Ancylostoma ceylanicum	Uncharacterized protein							comp76703_seq0_orf-1	99	30.91	Tcf25|pfam04910|Transcriptional repressor TCF25. Members of this family are transcriptional repressors. They may act by increasing histone deacetylase activity at promoter regions.	comp76703_seq0_orf-1	0.46	35	0.287	35	0.473	7	0.231	0.257	N	0.45	SignalP-noTM	%pred NB(0): O 1 99	0	99	0.032	0.924	0.194	S	2	prot_1268
comp7683_seq0	1606	tr|A0A183DKV9|A0A183DKV9_9BILA	58.5	147	61	0	1202	762	3	149	1.4e-43	180.3	A0A183DKV9	154			Gongylonema pulchrum	Uncharacterized protein			signal transduction [GO:0007165]			GO:0007165	comp7683_seq0_orf-3	96	43.33	PRK11049|PRK11049|D-alanine/D-serine/glycine permease; Provisional	comp7683_seq0_orf-3	0.218	19	0.32	19	0.587	12	0.462	0.376	N	0.5	SignalP-TM	%pred NB(0): O 1 96	0	96	0.047	0.893	0.224	S	2	prot_1269
comp769_seq0	401	tr|A0A183UUC0|A0A183UUC0_TOXCA	51.2	82	27	1	154	399	65	133	2.4e-16	87.8	A0A183UUC0	404			Toxocara canis (Canine roundworm)	Uncharacterized protein				extracellular space [GO:0005615]		GO:0005615	comp769_seq0_orf-1	99	48.84	TTR-52|pfam01060|Transthyretin-like family. TTR-52 was called family 2 in, and has weak similarity to transthyretin (formerly called pre-albumin) which transports thyroid hormones. The specific function of this protein is as a bridging molecule in apoptosis cross-linking dying cells to phagocytes. TTR-52 bridges by cross-linking surface-exposed phosphatidylserine (PtdSer) on apoptotic cells to th…	comp769_seq0_orf-1	0.126	30	0.196	12	0.446	1	0.285	0.244	N	0.45	SignalP-noTM	%pred NB(0): i 1 99	0	99	0.059	0.459	0.381	S	5	prot_1273
comp769_seq1	635	tr|A0A0B2W4G7|A0A0B2W4G7_TOXCA	67.4	43	14	0	154	282	65	107	4.1e-10	67.8	A0A0B2W4G7	286	ttr-15 Tcan_06990		Toxocara canis (Canine roundworm)	Transthyretin-like protein 15				extracellular space [GO:0005615]		GO:0005615	comp769_seq1_orf-1	77	48.84	TTR-52|pfam01060|Transthyretin-like family. TTR-52 was called family 2 in, and has weak similarity to transthyretin (formerly called pre-albumin) which transports thyroid hormones. The specific function of this protein is as a bridging molecule in apoptosis cross-linking dying cells to phagocytes. TTR-52 bridges by cross-linking surface-exposed phosphatidylserine (PtdSer) on apoptotic cells to th…	comp769_seq1_orf-1	0.126	30	0.196	12	0.446	1	0.285	0.244	N	0.45	SignalP-noTM	%pred NB(0): O 1 77	0	77	0.06	0.471	0.374	S	5	prot_1274
comp769_seq2	634	tr|A0A0B2W4G7|A0A0B2W4G7_TOXCA	67.4	43	14	0	154	282	65	107	4.1e-10	67.8	A0A0B2W4G7	286	ttr-15 Tcan_06990		Toxocara canis (Canine roundworm)	Transthyretin-like protein 15				extracellular space [GO:0005615]		GO:0005615	comp769_seq2_orf-1	77	48.84	TTR-52|pfam01060|Transthyretin-like family. TTR-52 was called family 2 in, and has weak similarity to transthyretin (formerly called pre-albumin) which transports thyroid hormones. The specific function of this protein is as a bridging molecule in apoptosis cross-linking dying cells to phagocytes. TTR-52 bridges by cross-linking surface-exposed phosphatidylserine (PtdSer) on apoptotic cells to th…	comp769_seq2_orf-1	0.126	30	0.196	12	0.446	1	0.285	0.244	N	0.45	SignalP-noTM	%pred NB(0): O 1 77	0	77	0.06	0.471	0.374	S	5	prot_1275
comp769_seq3	635	tr|A0A0B2W4G7|A0A0B2W4G7_TOXCA	67.4	43	14	0	154	282	65	107	4.1e-10	67.8	A0A0B2W4G7	286	ttr-15 Tcan_06990		Toxocara canis (Canine roundworm)	Transthyretin-like protein 15				extracellular space [GO:0005615]		GO:0005615	comp769_seq3_orf-1	77	48.84	TTR-52|pfam01060|Transthyretin-like family. TTR-52 was called family 2 in, and has weak similarity to transthyretin (formerly called pre-albumin) which transports thyroid hormones. The specific function of this protein is as a bridging molecule in apoptosis cross-linking dying cells to phagocytes. TTR-52 bridges by cross-linking surface-exposed phosphatidylserine (PtdSer) on apoptotic cells to th…	comp769_seq3_orf-1	0.126	30	0.196	12	0.446	1	0.285	0.244	N	0.45	SignalP-noTM	%pred NB(0): O 1 77	0	77	0.06	0.471	0.374	S	5	prot_1276
comp7742_seq1	2011	tr|A0A0R3RK07|A0A0R3RK07_9BILA	33.4	338	115	8	1209	508	1	332	2.1e-44	183.3	A0A0R3RK07	336			Elaeophora elaphi	Uncharacterized protein							comp7742_seq1_orf-1	110	41.38	endura_MppQ|TIGR04461|enduracididine biosynthesis enzyme MppQ. Members of this family are MppQ, one of three enzymes involved in synthesizing enduracididine, a non-proteinogenic amino acid used in non-ribosomal peptide synthases to make natural products such as enduracidin from Streptomyces fungicidicus ATCC 21013. MppQ is a PLP-dependent enzyme, predicted by homology to be an aminotransferase.	comp7742_seq1_orf-1	0.149	62	0.233	31	0.533	4	0.379	0.292	N	0.5	SignalP-TM	%pred NB(0): O 1 110	0	110	0.076	0.457	0.347	S	5	prot_1279
comp77794_seq0	548	tr|A0A158Q6C5|A0A158Q6C5_DRAME	62.2	180	65	3	12	548	1	178	2.1e-50	201.4	A0A158Q6C5	277			Dracunculus medinensis (Guinea worm)	Uncharacterized protein			regulation of transcription, DNA-templated [GO:0006355]	nucleus [GO:0005634]	sequence-specific DNA binding [GO:0043565]	GO:0005634; GO:0006355; GO:0043565	comp77794_seq0_orf-1	75	34.04	catalase_clade_2|cd08155|Clade 2 of the heme-binding enzyme catalase. Catalase is a ubiquitous enzyme found in both prokaryotes and eukaryotes, which is involved in the protection of cells from the toxic effects of peroxides. It catalyzes the conversion of hydrogen peroxide to water and molecular oxygen. Catalases also utilize hydrogen peroxide to oxidize various substrates such as alcohol or phe…	comp77794_seq0_orf-1	0.234	23	0.303	23	0.623	20	0.393	0.352	N	0.45	SignalP-noTM	%pred NB(0): O 1 75	0	75	0.016	0.876	0.229	S	2	prot_1284
comp7780_seq0	1862	tr|F1L401|F1L401_ASCSU	56.3	485	207	3	316	1761	54	536	3.3e-164	581.3	F1L401	537			Ascaris suum (Pig roundworm) (Ascaris lumbricoides)	Synaptonemal complex protein SC65							comp7780_seq0_orf-2	551	18.63	TPR|COG0457|Tetratricopeptide (TPR) repeat [General function prediction only].	comp7780_seq0_orf-2	0.139	29	0.195	29	0.5	6	0.309	0.241	N	0.5	SignalP-TM	%pred NB(0): O 1 551	0	551	0.12	0.961	0.024	S	1	prot_1285
comp7823_seq1	3773	tr|A0A1S0TY83|A0A1S0TY83_LOALO	37.5	981	579	17	154	3045	6	969	6e-173	611.3	A0A1S0TY83	989	LOAG_06406		Loa loa (Eye worm) (Filaria loa)	Uncharacterized protein					ATP binding [GO:0005524]; DNA binding [GO:0003677]; hydrolase activity [GO:0016787]	GO:0003677; GO:0005524; GO:0016787	comp7823_seq1_orf-2	79	37.93	MYSc_Myo28|cd14889|class XXVIII myosin, motor domain. These myosins are found in fish, chicken, and mollusks. The tail regions of these class-XXVIII myosins consist of an IQ motif, a short coiled-coil region, and an SH2 domain. The catalytic (head) domain has ATPase activity and belongs to the larger group of P-loop NTPases. Myosins are actin-dependent molecular motors that play important roles i…	comp7823_seq1_orf-2	0.167	22	0.199	11	0.462	1	0.348	0.259	N	0.5	SignalP-TM	%pred NB(0): O 1 79	0	79	0.027	0.973	0.048	S	1	prot_1288
comp7980_seq3	3821	tr|A0A0K0JBS8|A0A0K0JBS8_BRUMA	44.7	461	252	3	142	1518	12	471	3.8e-111	406	A0A0K0JBS8	1059	Bm3775 BM_Bm3775		Brugia malayi (Filarial nematode worm)	Bm3775					DNA binding [GO:0003677]	GO:0003677	comp7980_seq3_orf-2	100	40.62	ABC_Carb_Monos_I|cd03216|First domain of the ATP-binding cassette component of monosaccharide transport system. This family represents the domain I of the carbohydrate uptake proteins that transport only monosaccharides (Monos). The Carb_Monos family is involved in the uptake of monosaccharides, such as pentoses (such as xylose, arabinose, and ribose) and hexoses (such as xylose, arabinose, and r…	comp7980_seq3_orf-2	0.125	33	0.175	23	0.344	11	0.261	0.209	N	0.5	SignalP-TM	%pred NB(0): O 1 100	0	100	0.055	0.816	0.255	S	3	prot_1305
comp8004_seq1	2585	tr|A0A0N4VJ63|A0A0N4VJ63_ENTVE	42.2	166	88	5	539	1030	140	299	1.6e-20	104.4	A0A0N4VJ63	841			Enterobius vermicularis (Human pinworm)	Uncharacterized protein							comp8004_seq1_orf-2	71	52.94	PRK10797|PRK10797|glutamate and aspartate transporter subunit; Provisional	comp8004_seq1_orf-2	0.28	18	0.349	18	0.714	1	0.464	0.395	N	0.5	SignalP-TM	%pred NB(0): O 1 71	0	71	0.648	0.735	0.017	S	5	prot_1307
comp8049_seq1	1694	tr|A0A1I7VB11|A0A1I7VB11_LOALO	41.9	356	136	9	79	1119	263	556	7.3e-62	241.1	A0A1I7VB11	678			Loa loa (Eye worm) (Filaria loa)	Histone acetyltransferase (EC 2.3.1.48)			regulation of transcription, DNA-templated [GO:0006355]	nucleus [GO:0005634]	histone acetyltransferase activity [GO:0004402]	GO:0004402; GO:0005634; GO:0006355	comp8049_seq1_orf-2	82	61.54	MOZ_SAS|pfam01853|MOZ/SAS family. This region of these proteins has been suggested to be homologous to acetyltransferases.	comp8049_seq1_orf-2	0.195	26	0.207	26	0.419	1	0.234	0.222	N	0.45	SignalP-noTM	%pred NB(0): O 1 82	0	82	0.193	0.436	0.179	S	4	prot_1311
comp82450_seq0	240	tr|A0A0V1KBL2|A0A0V1KBL2_TRIPS	69.6	79	24	0	240	4	1214	1292	9.1e-27	121.7	A0A0V1KBL2	1378	Rps3a T4C_13804		Trichinella pseudospiralis (Parasitic roundworm)	40S ribosomal protein S3a			translation [GO:0006412]	cytosolic small ribosomal subunit [GO:0022627]	nucleic acid binding [GO:0003676]; structural constituent of ribosome [GO:0003735]	GO:0003676; GO:0003735; GO:0006412; GO:0022627	comp82450_seq0_orf-1	80	42.86	glucar-dehydr|TIGR03247|glucarate dehydratase. Glucarate dehydratase converts D-glucarate (and L-idarate, a stereoisomer) to 5-dehydro-4-deoxyglucarate which is subsequently acted on by GarL, tartronate semialdehyde reductase and glycerate kinase (GenProp0716). The E. coli enzyme has been well-characterized.	comp82450_seq0_orf-1	0.148	28	0.216	28	0.537	1	0.346	0.268	N	0.5	SignalP-TM	%pred NB(0): O 1 80	0	80	0.02	0.835	0.486	S	4	prot_1322
comp8286_seq0	4951	tr|A0A1P6C979|A0A1P6C979_BRUMA	44.3	1261	606	27	1098	4673	201	1433	5.9e-245	850.9	A0A1P6C979	1436	Bm1_45270 Bma-smg-6 BM_Bm6808		Brugia malayi (Filarial nematode worm)	BMA-SMG-6, isoform d							comp8286_seq0_orf-3	131	61.54	FixO|pfam02433|Cytochrome C oxidase, mono-heme subunit/FixO. The bacterial oxidase complex, fixNOPQ or cytochrome cbb3, is thought to be required for respiration in endosymbiosis. FixO is a membrane bound mono-heme constituent of the fixNOPQ complex.	comp8286_seq0_orf-3	0.139	28	0.197	11	0.446	1	0.277	0.24	N	0.45	SignalP-noTM	%pred NB(0): O 1 131	0	131	0.021	0.829	0.355	S	3	prot_1326
comp8286_seq1	4628	tr|F1KPQ9|F1KPQ9_ASCSU	51.3	704	293	8	2257	4350	1077	1736	6.6e-182	641.3	F1KPQ9	1738			Ascaris suum (Pig roundworm) (Ascaris lumbricoides)	Telomerase-binding protein EST1A							comp8286_seq1_orf-3	131	61.54	FixO|pfam02433|Cytochrome C oxidase, mono-heme subunit/FixO. The bacterial oxidase complex, fixNOPQ or cytochrome cbb3, is thought to be required for respiration in endosymbiosis. FixO is a membrane bound mono-heme constituent of the fixNOPQ complex.	comp8286_seq1_orf-3	0.139	28	0.197	11	0.446	1	0.277	0.24	N	0.45	SignalP-noTM	%pred NB(0): O 1 131	0	131	0.021	0.829	0.355	S	3	prot_1327
comp8361_seq2	3383	tr|A0A183UKY7|A0A183UKY7_TOXCA	38.1	265	157	4	255	1034	4	266	3.2e-45	186.8	A0A183UKY7	1125			Toxocara canis (Canine roundworm)	Uncharacterized protein							comp8361_seq2_orf-4	449	37.29	Ribosomal_L29|pfam00831|Ribosomal L29 protein.	comp8361_seq2_orf-4	0.188	30	0.224	21	0.452	14	0.297	0.263	N	0.45	SignalP-noTM	%pred NB(0): O 1 449	0	449	0.193	0.553	0.274	S	4	prot_1329
comp8362_seq0	1153	tr|A0A0B2V2U5|A0A0B2V2U5_TOXCA	47.8	138	68	2	319	720	242	379	1.7e-25	119.8	A0A0B2V2U5	392	Ogg1 Tcan_02922		Toxocara canis (Canine roundworm)	N-glycosylase/DNA lyase			base-excision repair [GO:0006284]; nucleotide-excision repair [GO:0006289]		damaged DNA binding [GO:0003684]; lyase activity [GO:0016829]; oxidized purine nucleobase lesion DNA N-glycosylase activity [GO:0008534]	GO:0003684; GO:0006284; GO:0006289; GO:0008534; GO:0016829	comp8362_seq0_orf-2	129	48	ogg|TIGR00588|8-oxoguanine DNA-glycosylase (ogg). All proteins in this family for which functions are known are 8-oxo-guanaine DNA glycosylases that function in base excision repair. This family is based on the phylogenomic analysis of JA Eisen (1999, Ph.D. Thesis, Stanford University). This family is distantly realted to the Nth-MutY superfamily. [DNA metabolism, DNA replication, recombination, …	comp8362_seq0_orf-2	0.206	19	0.285	19	0.56	3	0.363	0.327	N	0.45	SignalP-noTM	%pred NB(0): O 1 129	0	129	0.133	0.551	0.409	S	5	prot_1330
comp8478_seq0	2307	tr|A0A183V4Z4|A0A183V4Z4_TOXCA	31.4	223	130	6	584	1195	211	429	6.5e-21	105.5	A0A183V4Z4	467			Toxocara canis (Canine roundworm)	Uncharacterized protein							comp8478_seq0_orf-4	126	34.21	PRK10952|PRK10952|glycine betaine transporter membrane protein; Provisional	comp8478_seq0_orf-4	0.357	48	0.268	48	0.451	41	0.16	0.21	N	0.45	SignalP-noTM	%pred NB(0): O 1 126	0	126	0.133	0.513	0.315	S	5	prot_1341
comp8478_seq2	2280	tr|A0A183V4Z4|A0A183V4Z4_TOXCA	31.4	223	130	6	557	1168	211	429	6.4e-21	105.5	A0A183V4Z4	467			Toxocara canis (Canine roundworm)	Uncharacterized protein							comp8478_seq2_orf-4	126	34.21	PRK10952|PRK10952|glycine betaine transporter membrane protein; Provisional	comp8478_seq2_orf-4	0.357	48	0.268	48	0.451	41	0.16	0.21	N	0.45	SignalP-noTM	%pred NB(0): O 1 126	0	126	0.133	0.513	0.315	S	5	prot_1342
comp856_seq0	4919	tr|A0A158Q2X9|A0A158Q2X9_DRAME	45.3	680	288	9	1707	3737	127	725	2.8e-162	576.2	A0A158Q2X9	727			Dracunculus medinensis (Guinea worm)	Uncharacterized protein					methyltransferase activity [GO:0008168]; RNA binding [GO:0003723]	GO:0003723; GO:0008168	comp856_seq0_orf-4	77	75	Pox_RNA_Pol_19|pfam05320|Poxvirus DNA-directed RNA polymerase 19 kDa subunit. This family contains several DNA-directed RNA polymerase 19 kDa polypeptides. The Poxvirus DNA-directed RNA polymerase (EC: 2.7.7.6) catalyzes DNA-template-directed extension of the 3'-end of an RNA strand by one nucleotide at a time.	comp856_seq0_orf-4	0.124	29	0.139	11	0.22	8	0.176	0.154	N	0.5	SignalP-TM	%pred NB(0): O 1 77	0	77	0.032	0.858	0.27	S	3	prot_1347
comp856_seq2	4136	tr|A0A0N4VG82|A0A0N4VG82_ENTVE	47.6	593	261	9	1749	3431	137	711	8.9e-146	521.2	A0A0N4VG82	713			Enterobius vermicularis (Human pinworm)	Uncharacterized protein					methyltransferase activity [GO:0008168]; RNA binding [GO:0003723]	GO:0003723; GO:0008168	comp856_seq2_orf-3	77	75	Pox_RNA_Pol_19|pfam05320|Poxvirus DNA-directed RNA polymerase 19 kDa subunit. This family contains several DNA-directed RNA polymerase 19 kDa polypeptides. The Poxvirus DNA-directed RNA polymerase (EC: 2.7.7.6) catalyzes DNA-template-directed extension of the 3'-end of an RNA strand by one nucleotide at a time.	comp856_seq2_orf-3	0.124	29	0.139	11	0.22	8	0.176	0.154	N	0.5	SignalP-TM	%pred NB(0): O 1 77	0	77	0.032	0.858	0.27	S	3	prot_1348
comp8876_seq1	2378	tr|A0A183UD77|A0A183UD77_TOXCA	52.3	432	165	11	349	1584	686	1096	3.6e-99	365.5	A0A183UD77	1097			Toxocara canis (Canine roundworm)	Uncharacterized protein			regulation of transcription, DNA-templated [GO:0006355]	nucleus [GO:0005634]	DNA binding [GO:0003677]	GO:0003677; GO:0005634; GO:0006355	comp8876_seq1_orf-1	104	38.24	PseudoU_synth_RluE|cd02566|Pseudouridine synthase, Escherichia coli RluE. This group is comprised of bacterial proteins similar to E. coli RluE. Pseudouridine synthases catalyze the isomerization of specific uridines in an RNA molecule to pseudouridines (5-ribosyluracil, psi). No cofactors are required. Escherichia coli RluE makes psi2457 in 23S RNA. psi2457 is not universally conserved.	comp8876_seq1_orf-1	0.139	17	0.255	17	0.607	15	0.464	0.368	N	0.45	SignalP-noTM	%pred NB(0): O 1 104	0	104	0.028	0.93	0.122	S	1	prot_1369
comp8891_seq1	958	tr|A0A085NKE4|A0A085NKE4_9BILA	33.1	181	103	5	44	538	342	520	5.4e-14	81.3	A0A085NKE4	752	M514_06734		Trichuris suis (pig whipworm)	Uncharacterized protein				integral component of membrane [GO:0016021]	neurotransmitter:sodium symporter activity [GO:0005328]	GO:0005328; GO:0016021	comp8891_seq1_orf-1	72	60	PRK11040|PRK11040|peptidase PmbA; Provisional	comp8891_seq1_orf-1	0.149	18	0.262	18	0.638	6	0.46	0.369	N	0.45	SignalP-noTM	%pred NB(0): O 1 72	0	72	0.13	0.832	0.077	S	2	prot_1370
comp899_seq1	13775	tr|F1KPH2|F1KPH2_ASCSU	61.7	3206	1173	20	10764	1294	66	3265	0	3719.5	F1KPH2	3266			Ascaris suum (Pig roundworm) (Ascaris lumbricoides)	Spectrin beta chain					phospholipid binding [GO:0005543]	GO:0005543	comp899_seq1_orf-55	86	53.33	PRK05289|PRK05289|UDP-N-acetylglucosamine acyltransferase; Provisional	comp899_seq1_orf-55	0.133	18	0.176	18	0.44	13	0.255	0.219	N	0.45	SignalP-noTM	%pred NB(0): O 1 86	0	86	0.209	0.378	0.378	S	5	prot_1377
comp9050_seq0	1444	tr|F1L6I0|F1L6I0_ASCSU	49.1	338	165	3	417	1412	135	471	1.5e-79	299.7	F1L6I0	471			Ascaris suum (Pig roundworm) (Ascaris lumbricoides)	tRNA modification GTPase mnmE			tRNA modification [GO:0006400]	intracellular [GO:0005622]	GTPase activity [GO:0003924]; GTP binding [GO:0005525]	GO:0003924; GO:0005525; GO:0005622; GO:0006400	comp9050_seq0_orf-1	147	36.94	trmE|PRK05291|tRNA modification GTPase TrmE; Reviewed	comp9050_seq0_orf-1	0.158	40	0.275	15	0.713	1	0.582	0.441	N	0.45	SignalP-noTM	%pred NB(0): O 1 147	0	147	0.459	0.695	0.047	S	4	prot_1379
comp9114_seq3	3367	tr|A0A0N4T0S8|A0A0N4T0S8_BRUPA	39.7	954	478	16	217	3054	4	868	3.6e-169	598.6	A0A0N4T0S8	868			Brugia pahangi (Filarial nematode worm)	Uncharacterized protein							comp9114_seq3_orf-2	173	42.22	SSH-N|cd11652|N-terminal domain conserved in slingshot (SSH) phosphatases. This domain or region conserved in Bilateria is found N-terminal to the DEK_C-like and catalytic domains of slingshot phosphatases. Slingshot is a cofilin-specific phosphatase. Dephosphorylation reactivates cofilin, which in turn depolymerizes actin and is thus required for actin filament reorganization. Slingshot is a mem…	comp9114_seq3_orf-2	0.153	21	0.184	21	0.341	5	0.219	0.203	N	0.45	SignalP-noTM	%pred NB(0): O 1 173	0	173	0.163	0.516	0.301	S	4	prot_1383
comp9163_seq0	761	tr|A0A1I8BXN1|A0A1I8BXN1_MELHA	26.1	211	152	2	70	690	793	1003	2.9e-10	68.6	A0A1I8BXN1	1064			Meloidogyne hapla (Root-knot nematode worm)	Uncharacterized protein							comp9163_seq0_orf-1	231	27.06	PRK12488|PRK12488|acetate permease; Provisional	comp9163_seq0_orf-1	0.458	28	0.439	28	0.639	1	0.424	0.431	N	0.45	SignalP-noTM	%pred NB(0): O 1 231	0	231	0.037	0.822	0.213	S	2	prot_1385
comp9212_seq0	767	tr|U1NCQ1|U1NCQ1_ASCSU	56.4	78	31	2	217	447	27	102	5.5e-17	90.9	U1NCQ1	104	ASU_13398		Ascaris suum (Pig roundworm) (Ascaris lumbricoides)	Uncharacterized protein							comp9212_seq0_orf-1	130	34	SF_P|smart00019|Pulmonary surfactant proteins. Pulmonary surfactant associated proteins promote alveolar stability by lowering the surface tension at the air-liquid interface in the peripheral air spaces. SP-C, a component of surfactant, is a highly hydrophobic peptide of 35 amino acid residues which is processed from a larger precursor protein. SP-C is post-translationally modified by the covale…	comp9212_seq0_orf-1	0.206	32	0.284	27	0.718	11	0.494	0.368	N	0.5	SignalP-TM	%pred NB(0): O 1 130	0	130	0.051	0.743	0.149	S	3	prot_1390
comp9393_seq3	2086	tr|A0A182E070|A0A182E070_ONCOC	64.6	113	40	0	1850	1512	627	739	3.9e-41	172.6	A0A182E070	755			Onchocerca ochengi (Filarial nematode worm)	Serine/threonine-protein phosphatase (EC 3.1.3.16)				integral component of membrane [GO:0016021]	phosphoprotein phosphatase activity [GO:0004721]; sulfate transmembrane transporter activity [GO:0015116]	GO:0004721; GO:0015116; GO:0016021	comp9393_seq3_orf-2	79	41.94	lacG|TIGR01233|6-phospho-beta-galactosidase. This enzyme is part of the tagatose-6-phosphate pathway of galactose-6-phosphate degradation. [Energy metabolism, Biosynthesis and degradation of polysaccharides]	comp9393_seq3_orf-2	0.184	24	0.224	11	0.661	1	0.425	0.304	N	0.5	SignalP-TM	%pred NB(0): O 1 79	0	79	0.04	0.939	0.112	S	1	prot_1393
comp9396_seq0	1042	tr|A0A158PGG0|A0A158PGG0_ANGCS	37.3	51	32	0	892	740	242	292	0.0021	46.2	A0A158PGG0	292			Angiostrongylus costaricensis (Nematode worm)	Uncharacterized protein							comp9396_seq0_orf-3	81	50	ZnMc_ADAM_fungal|cd04271|Zinc-dependent metalloprotease, ADAM_fungal subgroup. The adamalysin_like or ADAM (A Disintegrin And Metalloprotease) family of metalloproteases are integral membrane proteases acting on a variety of extracellular targets. They are involved in shedding soluble peptides or proteins from the cell surface. This subfamily contains fungal ADAMs, whose precise function has yet …	comp9396_seq0_orf-3	0.156	25	0.176	35	0.309	24	0.173	0.175	N	0.5	SignalP-TM	%pred NB(0): O 1 81	0	81	0.066	0.645	0.303	S	4	prot_1394
comp9396_seq1	1042	tr|A0A158PGG0|A0A158PGG0_ANGCS	35.3	51	33	0	892	740	242	292	0.014	43.5	A0A158PGG0	292			Angiostrongylus costaricensis (Nematode worm)	Uncharacterized protein							comp9396_seq1_orf-3	81	50	ZnMc_ADAM_fungal|cd04271|Zinc-dependent metalloprotease, ADAM_fungal subgroup. The adamalysin_like or ADAM (A Disintegrin And Metalloprotease) family of metalloproteases are integral membrane proteases acting on a variety of extracellular targets. They are involved in shedding soluble peptides or proteins from the cell surface. This subfamily contains fungal ADAMs, whose precise function has yet …	comp9396_seq1_orf-3	0.156	25	0.176	35	0.309	24	0.173	0.175	N	0.5	SignalP-TM	%pred NB(0): O 1 81	0	81	0.066	0.645	0.303	S	4	prot_1395
comp9455_seq2	2046	tr|A0A0B2VYA2|A0A0B2VYA2_TOXCA	66	106	36	0	198	515	3	108	1.5e-37	160.6	A0A0B2VYA2	189	mpv17l2 Tcan_11867		Toxocara canis (Canine roundworm)	Mpv17-like protein 2 (Fragment)				integral component of membrane [GO:0016021]		GO:0016021	comp9455_seq2_orf-5	101	54.29	Mpv17_PMP22|pfam04117|Mpv17 / PMP22 family. The 22-kDa peroxisomal membrane protein (PMP22) is a major component of peroxisomal membranes. PMP22 seems to be involved in pore forming activity and may contribute to the unspecific permeability of the organelle membrane. PMP22 is synthesized on free cytosolic ribosomes and then directed to the peroxisome membrane by specific targeting information. Mp…	comp9455_seq2_orf-5	0.596	50	0.28	50	0.299	1	0.147	0.208	N	0.45	SignalP-noTM	%pred NB(0): O 1 101	0	101	0.248	0.544	0.215	S	4	prot_1398
comp9504_seq1	1601	tr|A0A0M3KHP6|A0A0M3KHP6_ANISI	61.4	44	17	0	1448	1317	12	55	7.5e-08	61.6	A0A0M3KHP6	56			Anisakis simplex (Herring worm)	Uncharacterized protein							comp9504_seq1_orf-1	74	43.59	RNAP_I_RPA1_N|cd01435|Largest subunit (RPA1) of eukaryotic RNA polymerase I (RNAP I), N-terminal domain. RPA1 is the largest subunit of the eukaryotic RNA polymerase I (RNAP I). RNAP I is a multi-subunit protein complex responsible for the synthesis of rRNA precursors. RNAP I consists of at least 14 different subunits, the largest being homologous to subunit Rpb1 of yeast RNAP II and subunit beta…	comp9504_seq1_orf-1	0.175	47	0.264	20	0.699	18	0.464	0.372	N	0.45	SignalP-noTM	%pred NB(0): i 1 74	0	74	0.211	0.652	0.068	S	3	prot_1402
comp9978_seq2	1162	tr|F1LA39|F1LA39_ASCSU	56.1	205	90	0	313	927	78	282	1.8e-59	232.6	F1LA39	292	ASU_11988		Ascaris suum (Pig roundworm) (Ascaris lumbricoides)	Kv channel-interacting protein 1					calcium ion binding [GO:0005509]	GO:0005509	comp9978_seq2_orf-1	292	18.33	FRQ1|COG5126|Ca2+-binding protein, EF-hand superfamily [Signal transduction mechanisms].	comp9978_seq2_orf-1	0.18	22	0.288	22	0.656	3	0.452	0.377	N	0.45	SignalP-noTM	%pred NB(0): O 1 292	0	292	0.152	0.434	0.394	S	5	prot_1416
comp9_seq2	8454	tr|F1L2V2|F1L2V2_ASCSU	73.3	273	73	0	1006	1824	262	534	7.9e-125	452.6	F1L2V2	577			Ascaris suum (Pig roundworm) (Ascaris lumbricoides)	Polypeptide N-acetylgalactosaminyltransferase (EC 2.4.1.-) (Protein-UDP acetylgalactosaminyltransferase)			protein glycosylation [GO:0006486]	Golgi membrane [GO:0000139]; integral component of membrane [GO:0016021]	carbohydrate binding [GO:0030246]; transferase activity, transferring glycosyl groups [GO:0016757]	GO:0000139; GO:0006486; GO:0016021; GO:0016757; GO:0030246	comp9_seq2_orf-3	303	62.5	pp-GalNAc-T|cd02510|pp-GalNAc-T initiates the formation of mucin-type O-linked glycans. UDP-GalNAc: polypeptide alpha-N-acetylgalactosaminyltransferases (pp-GalNAc-T) initiate the formation of mucin-type, O-linked glycans by catalyzing the transfer of alpha-N-acetylgalactosamine (GalNAc) from UDP-GalNAc to hydroxyl groups of Ser or Thr residues of core proteins to form the Tn antigen (GalNAc-a-1-…	comp9_seq2_orf-3	0.259	31	0.296	31	0.559	19	0.377	0.328	N	0.5	SignalP-TM	%pred NB(0): O 1 303	0	303	0.288	0.501	0.048	S	4	prot_1419
[truncated: 4 more columns]
