# Supplementary material for: Transcriptome and excretory–secretory proteome of infective-stage larvae of the nematode Gnathostoma spinigerum reveal potential immunodiagnostic targets for development
Source: Parasite. 2019 Jun 5;26:34. doi: 10.1051/parasite/2019033 (PMC6550564; doi:10.1051/parasite/2019033)
Supplement: Supplementary Tables — Supplementary Table S1: Statistical summary of raw read and detailed information of assembled transcript BLAST annotation (XLSX 9.7 MB). Supplementary Table S2: Predicted peptide sequences (XLSX 10 MB). Supplementary Table S3: Predicted peptide sequences (cont.) (XLSX 10 MB). Supplementary Table S4: Potential functional proteins among classical and non-classical excretory–secretory proteins from the advanced third-stage larvae of Gnathostoma spinigerum (aL3Gs) transcriptome (XLSX 290 KB). [file parasite180164-parasite-26-34-tables.zip › parasite180164-olm-tables/parasite180164-1-olm.xlsx]

## Sheet: Statistical summary 
Supplementary Table S1.
Statistical summary of the raw read quality control data
Lane	SampleID	Index	Reads	Yield(Gbases)	Q30(%)
3	GsL3-PA	CAAAAGAT	61602864	18.4809	89.56
Statistical summary of the raw read quality control data
Sample	Gs
Total	61602864
Q30 Paired	33318963
% Total	54
Q30 Unpaired	23391455
% Total	37.9
Aligned	55220806
% Total	89.6
Statistical summary of the assembled transcripts
Parameter	Value
Number of contigs	117204
Median contig length, nt	486
Mean contig length, nt	1202.08
Min. contig length, nt	201
Max. contig length, nt	22386
Number of splice variant groups	86312
Median splice variants per group	1
Mean splice variants per group	2.18146
Max. splice variants per group	21
Statistical summary of the assembled transcript BLAST annotation
Parameter	Count	Percent
Total transcripts	37099	100
ORFs annotated with CDD	35850	96.6
Aligned to characterized proteins	14064	37.9
Annotated with GO	26259	70.8

## Sheet: Gs.full_annotation
Supplementary Table S1. Detailed information about the assembled transcript annotation
ID	Length	Annotation	Percent identity	Alignment length	Mismatches	Gaps	Align start	Align end	Ref start	Ref end	E-value	Bit score	Entry	Length	Gene names	Cross-reference (UniGene)	Organism	Protein names	Cross-reference (KEGG)	Cross-reference (eggNOG)	Gene ontology (biological process)	Gene ontology (cellular component)	Gene ontology (molecular function)	Gene ontology IDs	ORF	ORF length, aa	CDD identity %	CDD annotation
comp0_seq0	3714	tr|A0A0B2VLC1|A0A0B2VLC1_TOXCA	73.4	263	70	0	401	1189	16	278	1.1e-118	431	A0A0B2VLC1	290	Ubash3b Tcan_05622		Toxocara canis (Canine roundworm)	Ubiquitin-associated and SH3 domain-containing protein B							comp0_seq0_orf-10	32	77.78	bS6_chloro_cyano|cd15487|30S ribosomal protein S6 of chloroplasts and cyanobacteria. bS6 is one of the components of the small subunit of the prokaryotic ribosome, a ribonucleoprotein organelle that decodes the genetic information in messenger RNA and forms peptide bonds to synthesize the corresponding polypeptides. Mitochondrial and chloroplastic ribosomes are similar to bacterial ribosomes. Rib…
comp0_seq1	17350	tr|A0A0M3IF98|A0A0M3IF98_ASCLU	43.4	931	509	10	3206	429	104	1021	1.3e-227	795	A0A0M3IF98	1064			Ascaris lumbricoides (Giant roundworm)	Uncharacterized protein			DNA integration [GO:0015074]		nucleic acid binding [GO:0003676]	GO:0003676; GO:0015074	comp0_seq1_orf-37	32	70	PRK10763|PRK10763|phospholipase A; Provisional
comp0_seq2	6165	tr|A0A1I7VU12|A0A1I7VU12_LOALO	40.4	1159	600	22	4027	596	42	1124	1.6e-236	823.2	A0A1I7VU12	1266			Loa loa (Eye worm) (Filaria loa)	Uncharacterized protein			DNA integration [GO:0015074]		nucleic acid binding [GO:0003676]	GO:0003676; GO:0015074	comp0_seq2_orf-6	35	54.55	AAA_23|pfam13476|AAA domain.
comp0_seq3	17369	tr|A0A0M3IF98|A0A0M3IF98_ASCLU	43.4	931	509	10	3206	429	104	1021	1.3e-227	795	A0A0M3IF98	1064			Ascaris lumbricoides (Giant roundworm)	Uncharacterized protein			DNA integration [GO:0015074]		nucleic acid binding [GO:0003676]	GO:0003676; GO:0015074	comp0_seq3_orf-49	31	77.78	DUF4416|pfam14385|Domain of unknown function (DUF4416). This family of proteins is functionally uncharacterized. This family of proteins is found in bacteria. Proteins in this family are typically between 176 and 187 amino acids in length. There is a conserved DPG sequence motif.
comp0_seq4	18814	tr|A0A1I7VU12|A0A1I7VU12_LOALO	39.2	1287	683	23	4052	237	42	1243	1.6e-255	887.9	A0A1I7VU12	1266			Loa loa (Eye worm) (Filaria loa)	Uncharacterized protein			DNA integration [GO:0015074]		nucleic acid binding [GO:0003676]	GO:0003676; GO:0015074	comp0_seq4_orf-39	40	90	PRK06464|PRK06464|phosphoenolpyruvate synthase; Validated
comp0_seq5	12337	tr|A0A183TXJ5|A0A183TXJ5_TOXCA	60.2	405	153	2	1680	487	213	616	2.3e-136	491.5	A0A183TXJ5	616			Toxocara canis (Canine roundworm)	Uncharacterized protein			DNA integration [GO:0015074]		nucleic acid binding [GO:0003676]	GO:0003676; GO:0015074	comp0_seq5_orf-19	40	90	PRK06464|PRK06464|phosphoenolpyruvate synthase; Validated
comp0_seq6	18784	tr|A0A1I7VU12|A0A1I7VU12_LOALO	39.2	1287	683	23	4052	237	42	1243	1.6e-255	887.9	A0A1I7VU12	1266			Loa loa (Eye worm) (Filaria loa)	Uncharacterized protein			DNA integration [GO:0015074]		nucleic acid binding [GO:0003676]	GO:0003676; GO:0015074	comp0_seq6_orf-42	32	70	PRK10763|PRK10763|phospholipase A; Provisional
comp0_seq7	12302	tr|A0A183TXJ5|A0A183TXJ5_TOXCA	60.7	405	151	2	1686	493	213	616	1.6e-137	495.4	A0A183TXJ5	616			Toxocara canis (Canine roundworm)	Uncharacterized protein			DNA integration [GO:0015074]		nucleic acid binding [GO:0003676]	GO:0003676; GO:0015074	comp0_seq7_orf-19	40	90	PRK06464|PRK06464|phosphoenolpyruvate synthase; Validated
comp0_seq8	2862	tr|A0A016T587|A0A016T587_9BILA	32.1	221	127	5	1836	2498	499	696	8.1e-21	105.5	A0A016T587	705	Acey_s0136.g1974 Y032_0136g1974		Ancylostoma ceylanicum	Uncharacterized protein							comp0_seq8_orf-3	64	57.14	COG5621|COG5621|Predicted secreted hydrolase [General function prediction only].
comp0_seq9	12323	tr|A0A183TXJ5|A0A183TXJ5_TOXCA	60.7	405	151	2	1686	493	213	616	1.6e-137	495.4	A0A183TXJ5	616			Toxocara canis (Canine roundworm)	Uncharacterized protein			DNA integration [GO:0015074]		nucleic acid binding [GO:0003676]	GO:0003676; GO:0015074	comp0_seq9_orf-23	32	70	PRK10763|PRK10763|phospholipase A; Provisional
comp10000_seq0	3217	tr|F1KU82|F1KU82_ASCSU	58.2	718	295	3	57	2201	55	770	2.9e-269	931	F1KU82	776			Ascaris suum (Pig roundworm) (Ascaris lumbricoides)	ADAMTS-like protein 3					peptidase activity [GO:0008233]	GO:0008233	comp10000_seq0_orf-7	81	46.67	DHB_AMP_lig|TIGR02275|2,3-dihydroxybenzoate-AMP ligase. Proteins in this family belong to the AMP-binding enzyme family (pfam00501). Members activate 2,3-dihydroxybenzoate (DHB) by ligation of AMP from ATP with the release of pyrophosphate; many are involved in synthesis of siderophores such as enterobactin, vibriobactin, vulnibactin, etc. The most closely related proteine believed to differ in f…
comp10000_seq1	2586	tr|F1KU82|F1KU82_ASCSU	58.2	718	295	3	57	2201	55	770	2.3e-269	931	F1KU82	776			Ascaris suum (Pig roundworm) (Ascaris lumbricoides)	ADAMTS-like protein 3					peptidase activity [GO:0008233]	GO:0008233	comp10000_seq1_orf-7	81	46.67	DHB_AMP_lig|TIGR02275|2,3-dihydroxybenzoate-AMP ligase. Proteins in this family belong to the AMP-binding enzyme family (pfam00501). Members activate 2,3-dihydroxybenzoate (DHB) by ligation of AMP from ATP with the release of pyrophosphate; many are involved in synthesis of siderophores such as enterobactin, vibriobactin, vulnibactin, etc. The most closely related proteine believed to differ in f…
comp10004_seq0	1741	tr|A0A1I7SA50|A0A1I7SA50_BURXY	29.9	87	59	1	1117	863	15	101	0.018	43.9	A0A1I7SA50	323			Bursaphelenchus xylophilus (Pinewood nematode worm) (Aphelenchoides xylophilus)	Uncharacterized protein				integral component of membrane [GO:0016021]	structural constituent of cuticle [GO:0042302]	GO:0016021; GO:0042302	comp10004_seq0_orf-4	51	45.16	nadE|PRK02628|NAD synthetase; Reviewed
comp10004_seq1	2110	tr|A0A0N4ZRC9|A0A0N4ZRC9_PARTI	27.7	101	65	1	1516	1238	14	114	0.00023	50.4	A0A0N4ZRC9	346			Parastrongyloides trichosuri (Possum-specific nematode worm)	Uncharacterized protein				integral component of membrane [GO:0016021]		GO:0016021	comp10004_seq1_orf-5	51	45.16	nadE|PRK02628|NAD synthetase; Reviewed
comp10005_seq0	1223	tr|A0A0K0FAW8|A0A0K0FAW8_9BILA	47.7	65	31	1	197	3	641	702	3.2e-11	72.4	A0A0K0FAW8	1020			Strongyloides venezuelensis	Uncharacterized protein							comp10005_seq0_orf-4	54	50	leuko_A4_hydro|TIGR02411|leukotriene A-4 hydrolase/aminopeptidase. Members of this family represent a distinctive subset within the zinc metallopeptidase family M1 (pfam01433). The majority of the members of pfam01433 are aminopeptidases, but the sequences in this family for which the function is known are leukotriene A-4 hydrolase. A dual epoxide hydrolase and aminopeptidase activity at the same…
comp10007_seq0	1705	tr|F1L3S1|F1L3S1_ASCSU	60.7	168	66	0	773	1276	160	327	6.2e-53	211.5	F1L3S1	334			Ascaris suum (Pig roundworm) (Ascaris lumbricoides)	Arginase					metal ion binding [GO:0046872]	GO:0046872	comp10007_seq0_orf-4	31	57.14	PRK10658|PRK10658|putative alpha-glucosidase; Provisional
comp10007_seq1	1802	tr|A0A0B2V9N2|A0A0B2V9N2_TOXCA	52.2	228	108	1	259	939	3	230	1.6e-59	233.4	A0A0B2V9N2	312	rocF Tcan_06332		Toxocara canis (Canine roundworm)	Arginase					metal ion binding [GO:0046872]	GO:0046872	comp10007_seq1_orf-2	36	47.37	PRK09121|PRK09121|5-methyltetrahydropteroyltriglutamate--homocysteine methyltransferase; Provisional
comp10007_seq2	1595	tr|A0A0B2V9N2|A0A0B2V9N2_TOXCA	53.6	220	101	1	259	915	3	222	1.2e-58	230.3	A0A0B2V9N2	312	rocF Tcan_06332		Toxocara canis (Canine roundworm)	Arginase					metal ion binding [GO:0046872]	GO:0046872	comp10007_seq2_orf-1	255	37.38	Arginase|cd09989|Arginase family. This family includes arginase, also known as arginase-like amidino hydrolase family, and related proteins. Arginase is a binuclear Mn-dependent metalloenzyme and catalyzes hydrolysis of L-arginine to L-ornithine and urea (Arg, EC 3.5.3.1), the reaction being the fifth and final step in the urea cycle, providing the path for the disposal of nitrogenous compounds. …
comp10009_seq0	1853	tr|F1KXT6|F1KXT6_ASCSU	61.1	509	175	12	87	1571	1	500	5.7e-153	543.9	F1KXT6	500	ASU_00571		Ascaris suum (Pig roundworm) (Ascaris lumbricoides)	Transcription factor SOX-14 (Transcription factor sox-14)				nucleus [GO:0005634]	DNA binding [GO:0003677]	GO:0003677; GO:0005634	comp10009_seq0_orf-4	33	37.93	ND4|MTH00068|NADH dehydrogenase subunit 4; Provisional
comp10009_seq1	1853	tr|F1KXT6|F1KXT6_ASCSU	61.1	509	175	12	87	1571	1	500	2.6e-153	545	F1KXT6	500	ASU_00571		Ascaris suum (Pig roundworm) (Ascaris lumbricoides)	Transcription factor SOX-14 (Transcription factor sox-14)				nucleus [GO:0005634]	DNA binding [GO:0003677]	GO:0003677; GO:0005634	comp10009_seq1_orf-4	33	37.93	ND4|MTH00068|NADH dehydrogenase subunit 4; Provisional
comp1000_seq0	4560	tr|A0A0B2VPF4|A0A0B2VPF4_TOXCA	74.8	317	73	2	187	1128	26	338	3.7e-129	466.1	A0A0B2VPF4	338	F44G4.1 Tcan_14235		Toxocara canis (Canine roundworm)	Brix domain-containing protein F44G4.1							comp1000_seq0_orf-11	39	77.78	PRK01096|PRK01096|deoxyguanosinetriphosphate triphosphohydrolase-like protein; Provisional
comp1000_seq1	4564	tr|A0A0B2VPF4|A0A0B2VPF4_TOXCA	74.8	317	73	2	187	1128	26	338	3.7e-129	466.1	A0A0B2VPF4	338	F44G4.1 Tcan_14235		Toxocara canis (Canine roundworm)	Brix domain-containing protein F44G4.1							comp1000_seq1_orf-11	40	64.29	rimO|PRK14862|ribosomal protein S12 methylthiotransferase; Provisional
comp1000_seq2	3602	tr|A0A0B2VPF4|A0A0B2VPF4_TOXCA	74.8	317	73	2	187	1128	26	338	3e-129	466.1	A0A0B2VPF4	338	F44G4.1 Tcan_14235		Toxocara canis (Canine roundworm)	Brix domain-containing protein F44G4.1							comp1000_seq2_orf-11	32	58.82	PRK08117|PRK08117|4-aminobutyrate aminotransferase; Provisional
comp10011_seq0	1578	tr|A0A0M3IA83|A0A0M3IA83_ASCLU	38.7	186	107	4	861	1406	9	191	6e-18	95.1	A0A0M3IA83	400			Ascaris lumbricoides (Giant roundworm)	Uncharacterized protein			transmembrane transport [GO:0055085]	integral component of membrane [GO:0016021]		GO:0016021; GO:0055085	comp10011_seq0_orf-4	35	47.37	PRK05261|PRK05261|putative phosphoketolase; Provisional
comp10011_seq1	1455	tr|A0A0M3IA83|A0A0M3IA83_ASCLU	39.2	186	106	4	738	1283	9	191	5e-19	98.6	A0A0M3IA83	400			Ascaris lumbricoides (Giant roundworm)	Uncharacterized protein			transmembrane transport [GO:0055085]	integral component of membrane [GO:0016021]		GO:0016021; GO:0055085	comp10011_seq1_orf-1	40	37.5	RING-Ubox_RNF37|cd16660|U-box domain, a modified RING finger, found in RING finger protein 37 (RNF37). RNF37, also known as KIAA0860, U-box domain-containing protein 5 (UBOX5), UbcM4-interacting protein 5 (UIP5), or ubiquitin-conjugating enzyme 7-interacting protein 5, is an E3 ubiquitin-protein ligase found exclusively in the nucleus as part of a nuclear dot-like structure. It interacts with the…
comp10011_seq2	1283	tr|A0A0B2VR68|A0A0B2VR68_TOXCA	49.2	128	56	4	749	1117	2	125	9.5e-22	107.5	A0A0B2VR68	603	SLC24A2 Tcan_16809		Toxocara canis (Canine roundworm)	Sodium/potassium/calcium exchanger 2			transmembrane transport [GO:0055085]	integral component of membrane [GO:0016021]		GO:0016021; GO:0055085	comp10011_seq2_orf-3	48	46.15	ELYS-bb|pfam16687|beta-propeller of ELYS nucleoporin. ELYS-bb is the N-terminal seven-bladed beta-propeller domain of ELYS nucleoporins in higher eukaryotes. It is required for anchorage of the nucleoporin to the nuclear envelope during cell-division.
comp10012_seq0	2776	tr|U1NU94|U1NU94_ASCSU	45	169	83	4	2278	2775	106	267	9.5e-27	125.2	U1NU94	578	ASU_03920		Ascaris suum (Pig roundworm) (Ascaris lumbricoides)	5-amp-activated protein kinase subunit gamma-2					kinase activity [GO:0016301]	GO:0016301	comp10012_seq0_orf-5	34	53.85	PRK07306|PRK07306|ribonucleotide-diphosphate reductase subunit alpha; Validated
comp10012_seq1	2775	tr|U1NU94|U1NU94_ASCSU	45	169	83	4	2277	2774	106	267	9.5e-27	125.2	U1NU94	578	ASU_03920		Ascaris suum (Pig roundworm) (Ascaris lumbricoides)	5-amp-activated protein kinase subunit gamma-2					kinase activity [GO:0016301]	GO:0016301	comp10012_seq1_orf-5	41	50	PRK10179|PRK10179|formate dehydrogenase-N subunit gamma; Provisional
comp10015_seq0	2747	tr|A0A0N4VD94|A0A0N4VD94_ENTVE	74.1	394	77	2	519	1691	8	379	4.5e-162	574.7	A0A0N4VD94	445			Enterobius vermicularis (Human pinworm)	Uncharacterized protein					GTP binding [GO:0005525]	GO:0005525	comp10015_seq0_orf-3	31	77.78	PH_ORP10_ORP11|cd13291|Human Oxysterol binding protein (OSBP) related proteins 10 and 11 (ORP10 and ORP11) Pleckstrin homology (PH) domain. Human ORP10 is involvedt in intracellular transport or organelle positioning and is proposed to function as a regulator of cellular lipid metabolism. Human ORP11 localizes at the Golgi-late endosome interface and is thought to form a dimer with ORP9 functioni…
comp10015_seq1	2627	tr|A0A0B2VEF3|A0A0B2VEF3_TOXCA	48.6	387	161	8	102	1163	70	451	6.6e-78	295	A0A0B2VEF3	455	SEPT11 Tcan_03066		Toxocara canis (Canine roundworm)	Septin-11					GTP binding [GO:0005525]	GO:0005525	comp10015_seq1_orf-3	31	77.78	PH_ORP10_ORP11|cd13291|Human Oxysterol binding protein (OSBP) related proteins 10 and 11 (ORP10 and ORP11) Pleckstrin homology (PH) domain. Human ORP10 is involvedt in intracellular transport or organelle positioning and is proposed to function as a regulator of cellular lipid metabolism. Human ORP11 localizes at the Golgi-late endosome interface and is thought to form a dimer with ORP9 functioni…
comp10015_seq2	2160	tr|A0A0N4VD94|A0A0N4VD94_ENTVE	74	396	78	2	519	1697	8	381	2.1e-162	575.5	A0A0N4VD94	445			Enterobius vermicularis (Human pinworm)	Uncharacterized protein					GTP binding [GO:0005525]	GO:0005525	comp10015_seq2_orf-3	31	77.78	PH_ORP10_ORP11|cd13291|Human Oxysterol binding protein (OSBP) related proteins 10 and 11 (ORP10 and ORP11) Pleckstrin homology (PH) domain. Human ORP10 is involvedt in intracellular transport or organelle positioning and is proposed to function as a regulator of cellular lipid metabolism. Human ORP11 localizes at the Golgi-late endosome interface and is thought to form a dimer with ORP9 functioni…
comp1001_seq0	1656	tr|A0A0R3RRQ9|A0A0R3RRQ9_9BILA	27.9	147	78	6	164	592	4	126	0.0004	49.3	A0A0R3RRQ9	204			Elaeophora elaphi	Uncharacterized protein							comp1001_seq0_orf-1	36	64.71	PRK15488|PRK15488|thiosulfate reductase PhsA; Provisional
comp10027_seq0	463	tr|A0A085N4U0|A0A085N4U0_9BILA	37.7	151	93	1	461	12	292	442	5.6e-25	116.7	A0A085N4U0	466	M514_23333		Trichuris suis (pig whipworm)	Uncharacterized protein							comp10027_seq0_orf-2	35	50	PDI_a_TMX|cd02994|PDIa family, TMX subfamily; composed of proteins similar to the TRX-related human transmembrane protein, TMX. TMX is a type I integral membrane protein; the N-terminal redox active TRX domain is present in the endoplasmic reticulum (ER) lumen while the C-terminus is oriented towards the cytoplasm. It is expressed in many cell types and its active site motif (CPAC) is unique. In …
comp10028_seq0	1410	tr|A0A016U123|A0A016U123_9BILA	36.4	176	95	3	1364	888	755	930	4.5e-25	118.6	A0A016U123	947	Acey_s0065.g3684 Y032_0065g3684		Ancylostoma ceylanicum	Uncharacterized protein							comp10028_seq0_orf-4	58	64.29	PRK05660|PRK05660|HemN family oxidoreductase; Provisional
comp10028_seq1	1409	tr|A0A016WJL5|A0A016WJL5_9BILA	35.8	176	96	3	1363	887	571	746	5.9e-25	118.2	A0A016WJL5	840	Acey_s0656.g1240 Y032_0656g1240		Ancylostoma ceylanicum	Uncharacterized protein							comp10028_seq1_orf-3	68	37.84	PTZ00238|PTZ00238|expression site-associated gene (ESAG); Provisional
comp1002_seq0	4151	tr|A0A183I2B0|A0A183I2B0_9BILA	78.9	247	52	0	3914	3174	1	247	4.9e-112	409.1	A0A183I2B0	247			Onchocerca flexuosa	Triosephosphate isomerase (EC 5.3.1.1)			gluconeogenesis [GO:0006094]; glycolytic process [GO:0006096]; pentose-phosphate shunt [GO:0006098]		triose-phosphate isomerase activity [GO:0004807]	GO:0004807; GO:0006094; GO:0006096; GO:0006098	comp1002_seq0_orf-17	46	44	DUF72|pfam01904|Protein of unknown function DUF72. The function of this family is unknown.
comp1002_seq1	4130	tr|H2WJ11|H2WJ11_CAEJA	70.9	247	72	0	3893	3153	1	247	2.7e-102	376.7	H2WJ11	247			Caenorhabditis japonica	Triosephosphate isomerase (EC 5.3.1.1)		KOG1643;COG0149;	cell redox homeostasis [GO:0045454]; determination of adult lifespan [GO:0008340]; gluconeogenesis [GO:0006094]; glycolytic process [GO:0006096]; pentose-phosphate shunt [GO:0006098]	myofibril [GO:0030016]	triose-phosphate isomerase activity [GO:0004807]	GO:0004807; GO:0006094; GO:0006096; GO:0006098; GO:0008340; GO:0030016; GO:0045454	comp1002_seq1_orf-8	32	52.38	Thaumatin-like|cd09215|the sweet-tasting protein, thaumatin, and thaumatin-like proteins involved in host defense. This family is represented by the sweet-tasting protein thaumatin from the African berry Thaumatococcus daniellii and thaumatin-like proteins (TLPs) involved in host defense and a wide range of developmental processes in fungi, plants, and animals. Plant TLPs are classified as pathog…
comp1002_seq2	4898	tr|E5LLK2|E5LLK2_HAECO	75.2	246	61	0	4661	3924	1	246	2.5e-107	393.7	E5LLK2	247	TPI HCOI_02104500		Haemonchus contortus (Barber pole worm)	Triosephosphate isomerase (EC 5.3.1.1)			gluconeogenesis [GO:0006094]; glycolytic process [GO:0006096]; pentose-phosphate shunt [GO:0006098]		triose-phosphate isomerase activity [GO:0004807]	GO:0004807; GO:0006094; GO:0006096; GO:0006098	comp1002_seq2_orf-6	51	54.55	G-alpha|cd00066|Alpha subunit of G proteins (guanine nucleotide binding). The alpha subunit of G proteins contains the guanine nucleotide binding site. The heterotrimeric GNP-binding proteins are signal transducers that communicate signals from many hormones, neurotransmitters, chemokines, and autocrine and paracrine factors. Extracellular signals are received by receptors, which activate the G p…
comp1002_seq3	2948	tr|H2WJ11|H2WJ11_CAEJA	70.9	247	72	0	2711	1971	1	247	1.9e-102	376.7	H2WJ11	247			Caenorhabditis japonica	Triosephosphate isomerase (EC 5.3.1.1)		KOG1643;COG0149;	cell redox homeostasis [GO:0045454]; determination of adult lifespan [GO:0008340]; gluconeogenesis [GO:0006094]; glycolytic process [GO:0006096]; pentose-phosphate shunt [GO:0006098]	myofibril [GO:0030016]	triose-phosphate isomerase activity [GO:0004807]	GO:0004807; GO:0006094; GO:0006096; GO:0006098; GO:0008340; GO:0030016; GO:0045454	comp1002_seq3_orf-2	87	60	AvrPtoB_bdg|pfam16847|Avirulence AvrPtoB, BAK1-binding domain. AvrPtoB_bdg is a binding region on a family of bacterial plant pathogenic proteins. Type III effector proteins are injected into plants by bacteria when they are under attack, eg Pseudomonas syringae when attacking tomato. AvrPtoB is one such effector that suppresses the plants' PAMP-triggered innate immunity. PAMPs are pathogen/micro…
comp1002_seq4	4263	tr|E5LLK2|E5LLK2_HAECO	75.2	246	61	0	4026	3289	1	246	2.2e-107	393.7	E5LLK2	247	TPI HCOI_02104500		Haemonchus contortus (Barber pole worm)	Triosephosphate isomerase (EC 5.3.1.1)			gluconeogenesis [GO:0006094]; glycolytic process [GO:0006096]; pentose-phosphate shunt [GO:0006098]		triose-phosphate isomerase activity [GO:0004807]	GO:0004807; GO:0006094; GO:0006096; GO:0006098	comp1002_seq4_orf-8	43	50	PRK11447|PRK11447|cellulose synthase subunit BcsC; Provisional
comp1002_seq5	4502	tr|H2WJ11|H2WJ11_CAEJA	70.9	247	72	0	4265	3525	1	247	2.9e-102	376.7	H2WJ11	247			Caenorhabditis japonica	Triosephosphate isomerase (EC 5.3.1.1)		KOG1643;COG0149;	cell redox homeostasis [GO:0045454]; determination of adult lifespan [GO:0008340]; gluconeogenesis [GO:0006094]; glycolytic process [GO:0006096]; pentose-phosphate shunt [GO:0006098]	myofibril [GO:0030016]	triose-phosphate isomerase activity [GO:0004807]	GO:0004807; GO:0006094; GO:0006096; GO:0006098; GO:0008340; GO:0030016; GO:0045454	comp1002_seq5_orf-6	51	54.55	G-alpha|cd00066|Alpha subunit of G proteins (guanine nucleotide binding). The alpha subunit of G proteins contains the guanine nucleotide binding site. The heterotrimeric GNP-binding proteins are signal transducers that communicate signals from many hormones, neurotransmitters, chemokines, and autocrine and paracrine factors. Extracellular signals are received by receptors, which activate the G p…
comp10031_seq0	1980	tr|A0A0D8XHW9|A0A0D8XHW9_DICVI	47.5	59	31	0	1979	1803	391	449	1.6e-07	60.8	A0A0D8XHW9	450	DICVIV_10657		Dictyocaulus viviparus (Bovine lungworm)	Immunoglobulin I-set domain protein (Fragment)							comp10031_seq0_orf-2	33	47.62	LDH_2|cd05292|A subgroup of L-lactate dehydrogenases. L-lactate dehydrogenases (LDH) are tetrameric enzymes catalyzing the last step of glycolysis in which pyruvate is converted to L-lactate. This subgroup is composed predominantly of bacterial LDHs and a few fungal LDHs. Bacterial LDHs may be non-allosteric or may be activated by an allosteric effector such as fructose-1,6-bisphosphate. LDHs are…
comp10031_seq1	2090	tr|A0A0D8XHW9|A0A0D8XHW9_DICVI	47.5	59	31	0	2089	1913	391	449	1.7e-07	60.8	A0A0D8XHW9	450	DICVIV_10657		Dictyocaulus viviparus (Bovine lungworm)	Immunoglobulin I-set domain protein (Fragment)							comp10031_seq1_orf-4	35	44.83	DapC_direct|TIGR03540|LL-diaminopimelate aminotransferase. This clade of the pfam00155 superfamily of aminotransferases includes several which are adjacent to elements of the lysine biosynthesis via diaminopimelate pathway (GenProp0125). Every member of this clade is from a genome which possesses most of the lysine biosynthesis pathway but lacks any of the known aminotransferases, succinylases, d…
comp10031_seq2	1368	tr|A0A0D8XHW9|A0A0D8XHW9_DICVI	47.5	59	31	0	1367	1191	391	449	1.1e-07	60.8	A0A0D8XHW9	450	DICVIV_10657		Dictyocaulus viviparus (Bovine lungworm)	Immunoglobulin I-set domain protein (Fragment)							comp10031_seq2_orf-2	33	47.62	LDH_2|cd05292|A subgroup of L-lactate dehydrogenases. L-lactate dehydrogenases (LDH) are tetrameric enzymes catalyzing the last step of glycolysis in which pyruvate is converted to L-lactate. This subgroup is composed predominantly of bacterial LDHs and a few fungal LDHs. Bacterial LDHs may be non-allosteric or may be activated by an allosteric effector such as fructose-1,6-bisphosphate. LDHs are…
comp10031_seq3	1484	tr|A0A0D8XHW9|A0A0D8XHW9_DICVI	47.5	59	31	0	1483	1307	391	449	1.2e-07	60.8	A0A0D8XHW9	450	DICVIV_10657		Dictyocaulus viviparus (Bovine lungworm)	Immunoglobulin I-set domain protein (Fragment)							comp10031_seq3_orf-2	36	44.44	RDV-p3|pfam09231|Rice dwarf virus p3. Members of this family are core structural proteins found in the double-stranded RNA virus Phytoreovirus. They are large proteins without apparent domain division, with a number of all-alpha regions and one all beta domain near the C-terminal end.
comp10039_seq0	657	tr|A0A016UXC7|A0A016UXC7_9BILA	63	27	10	0	511	431	335	361	0.0066	43.9	A0A016UXC7	543	Acey_s0023.g757 Y032_0023g757		Ancylostoma ceylanicum	Metalloendopeptidase (EC 3.4.24.-)					metalloendopeptidase activity [GO:0004222]; zinc ion binding [GO:0008270]	GO:0004222; GO:0008270	comp10039_seq0_orf-1	34	34.62	PRK12462|PRK12462|phosphoserine aminotransferase; Provisional
comp1003_seq0	3058	tr|Q10923|Q10923_CAEEL	60.2	279	88	5	2709	1927	84	357	5.7e-89	332	Q10923	444	ntl-2 B0286.4 CELE_B0286.4	Cel.18294;	Caenorhabditis elegans	NOT-Like (Yeast CCR4/NOT complex component)	cel:CELE_B0286.4;	KOG2151;COG5601;	negative regulation of translation [GO:0017148]; nuclear-transcribed mRNA catabolic process, deadenylation-dependent decay [GO:0000288]; regulation of transcription, DNA-templated [GO:0006355]	CCR4-NOT core complex [GO:0030015]; nucleus [GO:0005634]; P-body [GO:0000932]		GO:0000288; GO:0000932; GO:0005634; GO:0006355; GO:0017148; GO:0030015	comp1003_seq0_orf-7	40	69.23	valS|PRK13208|valyl-tRNA synthetase; Reviewed
comp1003_seq1	3218	tr|Q95QZ4|Q95QZ4_CAEEL	60.2	279	88	5	2707	1925	7	280	1.6e-89	334	Q95QZ4	367	ntl-2 B0286.4 CELE_B0286.4	Cel.18294;	Caenorhabditis elegans	NOT-Like (Yeast CCR4/NOT complex component)		KOG2151;COG5601;	regulation of transcription, DNA-templated [GO:0006355]	nucleus [GO:0005634]		GO:0005634; GO:0006355	comp1003_seq1_orf-12	49	44.44	PRK04023|PRK04023|DNA polymerase II large subunit; Validated
comp1003_seq2	3229	tr|A0A0N4UL03|A0A0N4UL03_DRAME	67.3	266	56	6	2881	2162	1	261	1.8e-93	347.1	A0A0N4UL03	269			Dracunculus medinensis (Guinea worm)	Uncharacterized protein			regulation of transcription, DNA-templated [GO:0006355]	nucleus [GO:0005634]		GO:0005634; GO:0006355	comp1003_seq2_orf-12	49	44.44	PRK04023|PRK04023|DNA polymerase II large subunit; Validated
comp1003_seq3	497	tr|A0A044R0U5|A0A044R0U5_ONCVO	66.7	36	12	0	494	387	58	93	7e-05	50.1	A0A044R0U5	388			Onchocerca volvulus	Uncharacterized protein			regulation of transcription, DNA-templated [GO:0006355]	nucleus [GO:0005634]		GO:0005634; GO:0006355	None	None	None	None
comp10044_seq0	5903	tr|A0A0M3ICS3|A0A0M3ICS3_ASCLU	57	1296	469	25	228	3947	1	1264	0	1234.6	A0A0M3ICS3	1264			Ascaris lumbricoides (Giant roundworm)	Uncharacterized protein				cytoskeleton [GO:0005856]	cytoskeletal protein binding [GO:0008092]	GO:0005856; GO:0008092	comp10044_seq0_orf-1	32	59.09	chvA|TIGR01192|glucan exporter ATP-binding protein. This model describes glucan exporter ATP binding protein in bacteria. It belongs to the larger ABC transporter superfamily with the characteristic ATP binding motif. The In general, this protein is in some ways implicated in osmoregulation and suggested to participate in the export of glucan from the cytoplasm to periplasm. The cyclic beta-1,2-g…
comp10045_seq0	1282	tr|U1MC19|U1MC19_ASCSU	56.7	240	103	1	60	779	1	239	1.3e-71	273.1	U1MC19	241	ASU_01825		Ascaris suum (Pig roundworm) (Ascaris lumbricoides)	Clc-like protein 2				bicellular tight junction [GO:0005923]; integral component of membrane [GO:0016021]	structural molecule activity [GO:0005198]	GO:0005198; GO:0005923; GO:0016021	comp10045_seq0_orf-3	48	46.88	COG1602|COG1602|Uncharacterized protein [Function unknown].
comp10045_seq1	1181	tr|U1MC19|U1MC19_ASCSU	54.6	152	68	1	223	678	89	239	1.3e-36	156.8	U1MC19	241	ASU_01825		Ascaris suum (Pig roundworm) (Ascaris lumbricoides)	Clc-like protein 2				bicellular tight junction [GO:0005923]; integral component of membrane [GO:0016021]	structural molecule activity [GO:0005198]	GO:0005198; GO:0005923; GO:0016021	comp10045_seq1_orf-1	34	42.86	PBP1_iGluR_AMPA_GluR3|cd06387|N-terminal leucine/isoleucine/valine-binding protein (LIVBP)-like domain of the GluR3 subunit of the AMPA receptor. N-terminal leucine/isoleucine/valine-binding protein (LIVBP)-like domain of the GluR3 subunit of the AMPA (alpha-amino-3-hydroxy-5-methyl-4-isoxazolepropionic acid) receptor. The AMPA receptor is a member of the glutamate-receptor ion channels (iGluRs) …
comp10046_seq0	746	tr|A0A1I7VQ32|A0A1I7VQ32_LOALO	75.3	73	18	0	8	226	54	126	6.3e-26	120.6	A0A1I7VQ32	126			Loa loa (Eye worm) (Filaria loa)	Profilin					actin binding [GO:0003779]	GO:0003779	comp10046_seq0_orf-1	42	52	PPK2_P_aer|TIGR03707|polyphosphate kinase 2, PA0141 family. Members of this protein family are designated polyphosphate kinase 2 (PPK2) after the characterized protein in Pseudomonas aeruginosa. This family comprises one of three well-separated clades in the larger family described by pfam03976. PA0141 from this family has been shown capable of operating in reverse, with GDP preferred (over ADP) …
comp10046_seq1	740	tr|A0A1I7VQ32|A0A1I7VQ32_LOALO	75.3	73	18	0	8	226	54	126	6.2e-26	120.6	A0A1I7VQ32	126			Loa loa (Eye worm) (Filaria loa)	Profilin					actin binding [GO:0003779]	GO:0003779	comp10046_seq1_orf-1	42	52	PPK2_P_aer|TIGR03707|polyphosphate kinase 2, PA0141 family. Members of this protein family are designated polyphosphate kinase 2 (PPK2) after the characterized protein in Pseudomonas aeruginosa. This family comprises one of three well-separated clades in the larger family described by pfam03976. PA0141 from this family has been shown capable of operating in reverse, with GDP preferred (over ADP) …
comp10047_seq0	1040	tr|A0A0N4V5U0|A0A0N4V5U0_ENTVE	50.5	190	87	3	1	549	757	946	2.6e-38	162.2	A0A0N4V5U0	1074			Enterobius vermicularis (Human pinworm)	Uncharacterized protein							comp10047_seq0_orf-3	42	39.29	PRK10948|PRK10948|cysteine desulfurase activator complex subunit SufD; Provisional
comp10047_seq1	750	tr|A0A158Q6G1|A0A158Q6G1_DRAME	46.5	159	81	3	61	531	517	673	8e-29	130.2	A0A158Q6G1	869			Dracunculus medinensis (Guinea worm)	Uncharacterized protein							comp10047_seq1_orf-1	139	52.31	SAM_Shank1,2,3|cd09506|SAM domain of Shank1,2,3 family proteins. SAM (sterile alpha motif) domain of Shank1,2,3 family proteins is a protein-protein interaction domain. Shank1,2,3 proteins are scaffold proteins that are known to interact with a variety of cytoplasmic and membrane proteins. SAM domains of the Shank1,2,3 family are prone to homooligomerization. They are highly enriched in the posts…
comp10047_seq2	1203	tr|A0A0B2V464|A0A0B2V464_TOXCA	54	313	131	7	1	915	1459	1766	1.7e-76	289.3	A0A0B2V464	1772	Shank3 Tcan_12683		Toxocara canis (Canine roundworm)	SH3 and multiple ankyrin repeat domains protein 3							comp10047_seq2_orf-2	47	55.56	PRK11187|PRK11187|replication initiation regulator SeqA; Provisional
comp1004_seq0	2008	tr|A0A183V4P6|A0A183V4P6_TOXCA	63.4	538	193	2	28	1632	1	537	1e-187	659.4	A0A183V4P6	537			Toxocara canis (Canine roundworm)	Uncharacterized protein					succinate dehydrogenase activity [GO:0000104]	GO:0000104	comp1004_seq0_orf-2	119	45.45	PRK04036|PRK04036|DNA polymerase II small subunit; Validated
comp1004_seq1	2512	tr|A0A044SHI9|A0A044SHI9_ONCVO	64.1	412	144	3	37	1269	2	410	8.3e-147	523.9	A0A044SHI9	512			Onchocerca volvulus	Uncharacterized protein					succinate dehydrogenase activity [GO:0000104]	GO:0000104	comp1004_seq1_orf-3	33	50	CAMSAP_CKK|smart01051|Microtubule-binding calmodulin-regulated spectrin-associated. This is the C-terminal domain of a family of eumetazoan proteins collectively defined as calmodulin-regulated spectrin-associated, or CAMSAP, proteins. CAMSAP proteins carry an N-terminal region that includes the CH domain, a central region including a predicted coiled-coil and this C-terminal, or CKK, domain - de…
comp1004_seq2	2008	tr|A0A183V4P6|A0A183V4P6_TOXCA	63.6	538	192	2	28	1632	1	537	6e-188	660.2	A0A183V4P6	537			Toxocara canis (Canine roundworm)	Uncharacterized protein					succinate dehydrogenase activity [GO:0000104]	GO:0000104	comp1004_seq2_orf-2	119	45.45	PRK04036|PRK04036|DNA polymerase II small subunit; Validated
comp10054_seq0	3333	tr|A8Y473|A8Y473_CAEBR	34.8	976	439	18	3147	361	6	831	1.8e-144	516.5	A8Y473	838	pms-2 Cbr-pms-2 CBG23320 CBG_23320		Caenorhabditis briggsae	Protein CBR-PMS-2		KOG1978;COG0323;	mismatch repair [GO:0006298]	MutLalpha complex [GO:0032389]	ATPase activity [GO:0016887]; ATP binding [GO:0005524]; mismatched DNA binding [GO:0030983]; single-stranded DNA binding [GO:0003697]	GO:0003697; GO:0005524; GO:0006298; GO:0016887; GO:0030983; GO:0032389	comp10054_seq0_orf-10	51	47.06	PHA02961|PHA02961|hypothetical protein; Provisional
comp10054_seq1	2632	tr|G5EFG5|G5EFG5_CAEEL	49.9	367	178	1	2446	1364	6	372	5.5e-101	371.7	G5EFG5	805	pms-2 CELE_H12C20.2 H12C20.2	Cel.17986;	Caenorhabditis elegans	PMS (Post Meiotic Segregation) family	cel:CELE_H12C20.2;	KOG1978;COG0323;	mismatch repair [GO:0006298]	MutLalpha complex [GO:0032389]	ATPase activity [GO:0016887]; ATP binding [GO:0005524]; mismatched DNA binding [GO:0030983]; single-stranded DNA binding [GO:0003697]	GO:0003697; GO:0005524; GO:0006298; GO:0016887; GO:0030983; GO:0032389	comp10054_seq1_orf-8	34	50	ShlB|pfam03865|Haemolysin secretion/activation protein ShlB/FhaC/HecB. This family represents a group of sequences that are related to ShlB from Serratia marcescens. ShlB is an outer membrane protein pore involved in the Type Vb or Two-partner secretion system where it is functions to secrete and activate the haemolysin ShlA. The activation of ShlA occurs during secretion when ShlB imposes a conf…
comp10054_seq2	455	tr|A0A1I8C3D1|A0A1I8C3D1_MELHA	42.2	45	26	0	269	135	12	56	0.002	45.1	A0A1I8C3D1	782			Meloidogyne hapla (Root-knot nematode worm)	Uncharacterized protein			mismatch repair [GO:0006298]	mismatch repair complex [GO:0032300]	ATP binding [GO:0005524]; mismatched DNA binding [GO:0030983]	GO:0005524; GO:0006298; GO:0030983; GO:0032300	comp10054_seq2_orf-1	49	57.14	START_STARD11-like|cd08872|Ceramide-binding START domain of mammalian STARD11 and related domains. This subfamily includes the steroidogenic acute regulatory protein (StAR)-related lipid transfer (START) domains of mammalian STARD11 and related domains. The START domain family belongs to the SRPBCC (START/RHO_alpha_C/PITP/Bet_v1/CoxG/CalC) domain superfamily of proteins that bind hydrophobic liga…
comp10055_seq0	878	tr|A0A0N4ZC70|A0A0N4ZC70_PARTI	38.4	284	60	1	859	8	269	437	6.2e-49	197.2	A0A0N4ZC70	439			Parastrongyloides trichosuri (Possum-specific nematode worm)	Uncharacterized protein			L-phenylalanine catabolic process [GO:0006559]		iron ion binding [GO:0005506]; phenylalanine 4-monooxygenase activity [GO:0004505]	GO:0004505; GO:0005506; GO:0006559	comp10055_seq0_orf-1	42	52	PRK14019|PRK14019|bifunctional 3,4-dihydroxy-2-butanone 4-phosphate synthase/GTP cyclohydrolase II-like protein; Provisional
comp10055_seq1	873	tr|A0A0N5C9T5|A0A0N5C9T5_STREA	59.1	127	52	0	388	8	325	451	6.2e-41	170.6	A0A0N5C9T5	453			Strongyloides papillosus (Intestinal threadworm)	Uncharacterized protein			L-phenylalanine catabolic process [GO:0006559]		iron ion binding [GO:0005506]; phenylalanine 4-monooxygenase activity [GO:0004505]	GO:0004505; GO:0005506; GO:0006559	comp10055_seq1_orf-1	42	52	PRK14019|PRK14019|bifunctional 3,4-dihydroxy-2-butanone 4-phosphate synthase/GTP cyclohydrolase II-like protein; Provisional
comp1005_seq0	2639	tr|U1NLW9|U1NLW9_ASCSU	47.7	44	17	1	2107	1994	1	44	0.059	42.7	U1NLW9	129	ASU_07290		Ascaris suum (Pig roundworm) (Ascaris lumbricoides)	Uncharacterized protein				integral component of membrane [GO:0016021]		GO:0016021	comp1005_seq0_orf-4	112	64.29	PLN02843|PLN02843|isoleucyl-tRNA synthetase
comp1005_seq1	2361	tr|H2WYG4|H2WYG4_CAEJA	51.5	66	32	0	1845	1648	7	72	1.5e-09	67.8	H2WYG4	89			Caenorhabditis japonica	Uncharacterized protein		ENOG410KA06;ENOG4110IT1;		integral component of membrane [GO:0016021]		GO:0016021	comp1005_seq1_orf-4	112	64.29	PLN02843|PLN02843|isoleucyl-tRNA synthetase
comp1005_seq2	2137	tr|A0A183F3P9|A0A183F3P9_HELBK	45.8	59	32	0	1842	1666	35	93	0.0001	51.6	A0A183F3P9	103			Heligmosomoides polygyrus bakeri (Parasitic nematode) (Heligmosomoides bakeri)	Uncharacterized protein				integral component of membrane [GO:0016021]		GO:0016021	comp1005_seq2_orf-4	112	64.29	PLN02843|PLN02843|isoleucyl-tRNA synthetase
comp1005_seq3	2512	tr|U1NLW9|U1NLW9_ASCSU	47.7	44	17	1	2107	1994	1	44	0.056	42.7	U1NLW9	129	ASU_07290		Ascaris suum (Pig roundworm) (Ascaris lumbricoides)	Uncharacterized protein				integral component of membrane [GO:0016021]		GO:0016021	comp1005_seq3_orf-4	112	64.29	PLN02843|PLN02843|isoleucyl-tRNA synthetase
comp1005_seq4	2257	tr|H2WYG4|H2WYG4_CAEJA	51.5	66	32	0	1841	1644	7	72	1.5e-09	67.8	H2WYG4	89			Caenorhabditis japonica	Uncharacterized protein		ENOG410KA06;ENOG4110IT1;		integral component of membrane [GO:0016021]		GO:0016021	comp1005_seq4_orf-3	39	57.89	PRK02260|PRK02260|S-ribosylhomocysteinase; Provisional
comp10061_seq0	2000	tr|A0A182DX49|A0A182DX49_ONCOC	34.7	453	137	9	1601	720	28	480	2.4e-56	223	A0A182DX49	480			Onchocerca ochengi (Filarial nematode worm)	Uncharacterized protein					DNA binding [GO:0003677]	GO:0003677	comp10061_seq0_orf-3	40	50	PRK08295|PRK08295|RNA polymerase factor sigma-70; Validated
comp10061_seq1	2001	tr|A0A1I7TYK2|A0A1I7TYK2_9PELO	68.6	86	27	0	1620	1363	15	100	1.1e-32	144.4	A0A1I7TYK2	324			Caenorhabditis tropicalis	Uncharacterized protein					DNA binding [GO:0003677]	GO:0003677	comp10061_seq1_orf-4	35	69.23	PRK14990|PRK14990|anaerobic dimethyl sulfoxide reductase subunit A; Provisional
comp10064_seq0	392	tr|A0A016SVU5|A0A016SVU5_9BILA	37	73	41	1	93	311	168	235	0.00061	46.6	A0A016SVU5	693	Acey_s0169.g221 Y032_0169g221		Ancylostoma ceylanicum	Uncharacterized protein							comp10064_seq0_orf-1	75	37.29	PIN_FEN1|cd09867|PIN domain of Flap Endonuclease-1, a structure-specific, divalent-metal-ion dependent, 5' nuclease and homologs. Flap endonuclease-1 (FEN1) is involved in multiple DNA metabolic pathways, including DNA replication processes (5' flap DNA endonuclease activity and double stranded DNA 5'-exonuclease activity) and DNA repair processes (long-patch base excision repair) in eukaryotes a…
comp10068_seq0	7018	tr|F1KQ36|F1KQ36_ASCSU	78.3	1927	404	6	6	5750	1	1925	0	2988.4	F1KQ36	2198			Ascaris suum (Pig roundworm) (Ascaris lumbricoides)	Glutamate synthase NADPH (Fragment)			glutamate biosynthetic process [GO:0006537]		flavin adenine dinucleotide binding [GO:0050660]; FMN binding [GO:0010181]; glutamate synthase (NADH) activity [GO:0016040]; iron ion binding [GO:0005506]; iron-sulfur cluster binding [GO:0051536]	GO:0005506; GO:0006537; GO:0010181; GO:0016040; GO:0050660; GO:0051536	comp10068_seq0_orf-6	57	57.14	Y_phosphoryl|TIGR02644|pyrimidine-nucleoside phosphorylase. In general, members of this protein family are designated pyrimidine-nucleoside phosphorylase, enzyme family EC 2.4.2.2, as in Bacillus subtilis, and more narrowly as the enzyme family EC 2.4.2.4, thymidine phosphorylase (alternate name: pyrimidine phosphorylase), as in Escherichia coli. The set of proteins encompassed by this model is d…
comp10068_seq1	6957	tr|F1KQ36|F1KQ36_ASCSU	77.8	2211	464	7	6	6602	1	2196	0	3434.8	F1KQ36	2198			Ascaris suum (Pig roundworm) (Ascaris lumbricoides)	Glutamate synthase NADPH (Fragment)			glutamate biosynthetic process [GO:0006537]		flavin adenine dinucleotide binding [GO:0050660]; FMN binding [GO:0010181]; glutamate synthase (NADH) activity [GO:0016040]; iron ion binding [GO:0005506]; iron-sulfur cluster binding [GO:0051536]	GO:0005506; GO:0006537; GO:0010181; GO:0016040; GO:0050660; GO:0051536	comp10068_seq1_orf-6	57	57.14	Y_phosphoryl|TIGR02644|pyrimidine-nucleoside phosphorylase. In general, members of this protein family are designated pyrimidine-nucleoside phosphorylase, enzyme family EC 2.4.2.2, as in Bacillus subtilis, and more narrowly as the enzyme family EC 2.4.2.4, thymidine phosphorylase (alternate name: pyrimidine phosphorylase), as in Escherichia coli. The set of proteins encompassed by this model is d…
comp1006_seq0	1448	tr|A0A0N4VHW3|A0A0N4VHW3_ENTVE	51	104	44	3	286	579	1	103	4.7e-17	92	A0A0N4VHW3	348			Enterobius vermicularis (Human pinworm)	Uncharacterized protein				integral component of membrane [GO:0016021]	structural constituent of cuticle [GO:0042302]	GO:0016021; GO:0042302	comp1006_seq0_orf-2	294	39.58	Col_cuticle_N|smart01088|Nematode cuticle collagen N-terminal domain. The function of this domain is unknown. It is found in the N-terminal region of nematode cuticle collagens. Cuticle is a tough elastic structure secreted by hypodermal cells and is primarily composed of collagen proteins.
comp1006_seq1	1887	tr|A0A0B2VNY8|A0A0B2VNY8_TOXCA	68.6	86	27	0	545	802	1	86	6.9e-29	131.7	A0A0B2VNY8	281	dpy-5 Tcan_11108		Toxocara canis (Canine roundworm)	Cuticle collagen dpy-5				collagen trimer [GO:0005581]; integral component of membrane [GO:0016021]	structural constituent of cuticle [GO:0042302]	GO:0005581; GO:0016021; GO:0042302	comp1006_seq1_orf-4	37	47.62	PLN03006|PLN03006|carbonate dehydratase
comp10075_seq0	1964	tr|U6PQ88|U6PQ88_HAECO	80	35	7	0	1963	1859	184	218	1.8e-08	63.9	U6PQ88	325	HCOI_01273800		Haemonchus contortus (Barber pole worm)	Annexin					calcium-dependent phospholipid binding [GO:0005544]; calcium ion binding [GO:0005509]	GO:0005509; GO:0005544	comp10075_seq0_orf-3	34	47.06	bcsA|PRK11498|cellulose synthase catalytic subunit; Provisional
comp10075_seq1	1963	tr|U6PQ88|U6PQ88_HAECO	80	35	7	0	1962	1858	184	218	1.8e-08	63.9	U6PQ88	325	HCOI_01273800		Haemonchus contortus (Barber pole worm)	Annexin					calcium-dependent phospholipid binding [GO:0005544]; calcium ion binding [GO:0005509]	GO:0005509; GO:0005544	comp10075_seq1_orf-5	43	52	GTA_TIM|pfam13547|GTA TIM-barrel-like domain. This domain is found in the gene transfer agent protein. An unusual system of genetic exchange exists in the purple nonsulfur bacterium Rhodobacter capsulatus. DNA transmission is mediated by a small bacteriophage-like particle called the gene transfer agent (GTA) that transfers random 4.5-kb segments of the producing cell's genome to recipient cells,…
comp10075_seq2	1963	tr|U6PQ88|U6PQ88_HAECO	80	35	7	0	1962	1858	184	218	1.8e-08	63.9	U6PQ88	325	HCOI_01273800		Haemonchus contortus (Barber pole worm)	Annexin					calcium-dependent phospholipid binding [GO:0005544]; calcium ion binding [GO:0005509]	GO:0005509; GO:0005544	comp10075_seq2_orf-5	43	52	GTA_TIM|pfam13547|GTA TIM-barrel-like domain. This domain is found in the gene transfer agent protein. An unusual system of genetic exchange exists in the purple nonsulfur bacterium Rhodobacter capsulatus. DNA transmission is mediated by a small bacteriophage-like particle called the gene transfer agent (GTA) that transfers random 4.5-kb segments of the producing cell's genome to recipient cells,…
comp10075_seq3	1963	tr|U6PQ88|U6PQ88_HAECO	80	35	7	0	1962	1858	184	218	1.8e-08	63.9	U6PQ88	325	HCOI_01273800		Haemonchus contortus (Barber pole worm)	Annexin					calcium-dependent phospholipid binding [GO:0005544]; calcium ion binding [GO:0005509]	GO:0005509; GO:0005544	comp10075_seq3_orf-5	36	46.67	PRK09401|PRK09401|reverse gyrase; Reviewed
comp10077_seq0	1546	tr|A0A183BMT2|A0A183BMT2_GLOPA	43.2	118	57	2	327	4	625	742	3.1e-19	99.4	A0A183BMT2	1199			Globodera pallida (Potato cyst nematode)	Uncharacterized protein			exocytosis [GO:0006887]	exocyst [GO:0000145]		GO:0000145; GO:0006887	comp10077_seq0_orf-6	38	60	RHOD_Kc|cd01525|Member of the Rhodanese Homology Domain superfamily. Included in this CD are the rhodanese-like domains found C-terminal of the serine/threonine protein kinases catalytic (S_TKc) domain and the Tre-2, BUB2p, Cdc16p (TBC) domain. The putative active site Cys residue is not present in this CD.
comp10077_seq1	1546	tr|A0A183BMT2|A0A183BMT2_GLOPA	43.2	118	57	2	327	4	625	742	3.1e-19	99.4	A0A183BMT2	1199			Globodera pallida (Potato cyst nematode)	Uncharacterized protein			exocytosis [GO:0006887]	exocyst [GO:0000145]		GO:0000145; GO:0006887	comp10077_seq1_orf-6	38	60	RHOD_Kc|cd01525|Member of the Rhodanese Homology Domain superfamily. Included in this CD are the rhodanese-like domains found C-terminal of the serine/threonine protein kinases catalytic (S_TKc) domain and the Tre-2, BUB2p, Cdc16p (TBC) domain. The putative active site Cys residue is not present in this CD.
comp10077_seq2	862	tr|A0A183BMT2|A0A183BMT2_GLOPA	43.2	118	57	2	327	4	625	742	1.7e-19	99.4	A0A183BMT2	1199			Globodera pallida (Potato cyst nematode)	Uncharacterized protein			exocytosis [GO:0006887]	exocyst [GO:0000145]		GO:0000145; GO:0006887	comp10077_seq2_orf-2	47	57.89	rps9|CHL00079|ribosomal protein S9
comp10078_seq0	4312	tr|A0A0B2UWA5|A0A0B2UWA5_TOXCA	42	176	97	1	89	616	7	177	3.2e-37	160.6	A0A0B2UWA5	386	Rnf25 Tcan_12029		Toxocara canis (Canine roundworm)	E3 ubiquitin-protein ligase RNF25					ligase activity [GO:0016874]	GO:0016874	comp10078_seq0_orf-6	37	66.67	Cu2_monoox_C|pfam03712|Copper type II ascorbate-dependent monooxygenase, C-terminal domain. The N and C-terminal domains of members of this family adopt the same PNGase F-like fold.
comp10078_seq1	3609	tr|A0A183UL19|A0A183UL19_TOXCA	39.9	208	108	4	89	688	7	205	9.1e-38	162.2	A0A183UL19	400			Toxocara canis (Canine roundworm)	Uncharacterized protein							comp10078_seq1_orf-5	109	57.14	PRK03598|PRK03598|putative efflux pump membrane fusion protein; Provisional
comp10078_seq2	4113	tr|A0A183UL19|A0A183UL19_TOXCA	42	176	97	1	89	616	7	177	3e-37	160.6	A0A183UL19	400			Toxocara canis (Canine roundworm)	Uncharacterized protein							comp10078_seq2_orf-6	37	66.67	Cu2_monoox_C|pfam03712|Copper type II ascorbate-dependent monooxygenase, C-terminal domain. The N and C-terminal domains of members of this family adopt the same PNGase F-like fold.
comp10079_seq0	2470	tr|A0A0N4VGP8|A0A0N4VGP8_ENTVE	66.2	207	70	0	1919	1299	35	241	2.2e-83	313.2	A0A0N4VGP8	242			Enterobius vermicularis (Human pinworm)	Uncharacterized protein							comp10079_seq0_orf-5	33	62.5	FRQ|pfam09421|Frequency clock protein. The frequency clock protein, is the central component of the frq-based circadian negative feedback loop, regulates various aspects of the circadian clock in Neurospora crassa. This protein has been shown to interact with itself via a coiled-coil.
comp10079_seq1	2478	tr|A0A0N4VGP8|A0A0N4VGP8_ENTVE	66.2	207	70	0	1927	1307	35	241	2.2e-83	313.2	A0A0N4VGP8	242			Enterobius vermicularis (Human pinworm)	Uncharacterized protein							comp10079_seq1_orf-4	37	58.82	IL10|pfam00726|Interleukin 10.
comp10079_seq2	2300	tr|A0A0N4VGP8|A0A0N4VGP8_ENTVE	62.2	241	88	1	2020	1307	1	241	7.3e-89	331.3	A0A0N4VGP8	242			Enterobius vermicularis (Human pinworm)	Uncharacterized protein							comp10079_seq2_orf-4	37	47.06	PLN02657|PLN02657|3,8-divinyl protochlorophyllide a 8-vinyl reductase
comp1007_seq0	912	tr|A0A0M3K0J0|A0A0M3K0J0_ANISI	41.3	196	97	8	214	777	2	187	6.1e-23	110.9	A0A0M3K0J0	188			Anisakis simplex (Herring worm)	Uncharacterized protein							comp1007_seq0_orf-1	43	31.25	HpaB-2|TIGR02310|4-hydroxyphenylacetate 3-monooxygenase, oxygenase component. This gene for this monooxygenase is found within apparent operons for the degradation of 4-hydroxyphenylacetic acid in Shigella, Photorhabdus and Pasteurella. The family represented by this model is narrowly limited to gammaproteobacteria to exclude other aromatic hydroxylases involved in various secondary metabolic pat…
comp10086_seq0	1733	tr|A0A0N4T1I1|A0A0N4T1I1_BRUPA	57.1	326	140	0	1563	586	192	517	2e-115	419.1	A0A0N4T1I1	522			Brugia pahangi (Filarial nematode worm)	Tyrosine-protein kinase (EC 2.7.10.2)					ATP binding [GO:0005524]; non-membrane spanning protein tyrosine kinase activity [GO:0004715]	GO:0004715; GO:0005524	comp10086_seq0_orf-2	32	58.82	PRK15029|PRK15029|arginine decarboxylase; Provisional
comp10086_seq1	882	tr|A0A1I8B295|A0A1I8B295_MELHA	46.8	77	41	0	712	482	831	907	6.5e-14	80.9	A0A1I8B295	1181			Meloidogyne hapla (Root-knot nematode worm)	Tyrosine-protein kinase (EC 2.7.10.2)					ATP binding [GO:0005524]; non-membrane spanning protein tyrosine kinase activity [GO:0004715]	GO:0004715; GO:0005524	comp10086_seq1_orf-3	36	29.17	Myco_haema|pfam05692|Mycoplasma haemagglutinin. This family consists of several haemagglutinin sequences from Mycoplasma synoviae and Mycoplasma gallisepticum. The major plasma membrane proteins, pMGAs, of Mycoplasma gallisepticum are cell adhesin (hemagglutinin) molecules. It has been shown that the genetic determinants that code for the haemagglutinins are organised into a large family of genes…
comp10086_seq2	2217	tr|A0A158Q5C5|A0A158Q5C5_DRAME	58.4	166	69	0	1083	586	356	521	7.1e-57	224.9	A0A158Q5C5	526			Dracunculus medinensis (Guinea worm)	Tyrosine-protein kinase (EC 2.7.10.2)					ATP binding [GO:0005524]; non-membrane spanning protein tyrosine kinase activity [GO:0004715]	GO:0004715; GO:0005524	comp10086_seq2_orf-2	32	58.82	PRK15029|PRK15029|arginine decarboxylase; Provisional
comp10087_seq0	1454	tr|A0A183V605|A0A183V605_TOXCA	60.8	51	18	1	1307	1453	73	123	1.5e-10	70.5	A0A183V605	417			Toxocara canis (Canine roundworm)	Uncharacterized protein					oxidoreductase activity [GO:0016491]	GO:0016491	comp10087_seq0_orf-6	45	66.67	PHA02735|PHA02735|putative DNA polymerase type B; Provisional
comp10087_seq1	1439	tr|A0A183V605|A0A183V605_TOXCA	60.8	51	18	1	1292	1438	73	123	1.4e-10	70.5	A0A183V605	417			Toxocara canis (Canine roundworm)	Uncharacterized protein					oxidoreductase activity [GO:0016491]	GO:0016491	comp10087_seq1_orf-6	45	66.67	PHA02735|PHA02735|putative DNA polymerase type B; Provisional
comp10087_seq2	1439	tr|A0A183V605|A0A183V605_TOXCA	60.8	51	18	1	1292	1438	73	123	1.4e-10	70.5	A0A183V605	417			Toxocara canis (Canine roundworm)	Uncharacterized protein					oxidoreductase activity [GO:0016491]	GO:0016491	comp10087_seq2_orf-6	45	66.67	PHA02735|PHA02735|putative DNA polymerase type B; Provisional
comp10087_seq3	1439	tr|A0A183V605|A0A183V605_TOXCA	60.8	51	18	1	1292	1438	73	123	1.4e-10	70.5	A0A183V605	417			Toxocara canis (Canine roundworm)	Uncharacterized protein					oxidoreductase activity [GO:0016491]	GO:0016491	comp10087_seq3_orf-6	45	66.67	PHA02735|PHA02735|putative DNA polymerase type B; Provisional
comp10092_seq0	1219	tr|A0A182ERZ2|A0A182ERZ2_ONCOC	51.1	47	23	0	1212	1072	53	99	1.5e-08	63.5	A0A182ERZ2	99			Onchocerca ochengi (Filarial nematode worm)	Uncharacterized protein							comp10092_seq0_orf-4	43	42.86	DUF2813|pfam11398|Protein of unknown function (DUF2813). This entry contains YjbD from Escherichia coli, which is annotated as a nucleotide triphosphate hydrolase.
comp10092_seq1	1219	tr|A0A182ERZ2|A0A182ERZ2_ONCOC	51.1	47	23	0	1212	1072	53	99	1.5e-08	63.5	A0A182ERZ2	99			Onchocerca ochengi (Filarial nematode worm)	Uncharacterized protein							comp10092_seq1_orf-4	43	42.86	DUF2813|pfam11398|Protein of unknown function (DUF2813). This entry contains YjbD from Escherichia coli, which is annotated as a nucleotide triphosphate hydrolase.
comp10094_seq0	624	tr|Q2QA00|Q2QA00_PARTN	67.7	31	10	0	205	113	252	282	8.7e-05	50.1	Q2QA00	344			Parelaphostrongylus tenuis	Cathepsin B-like cysteine protease 2					cysteine-type peptidase activity [GO:0008234]	GO:0008234	comp10094_seq0_orf-2	32	33.33	GldE|TIGR03520|gliding motility-associated protein GldE. Members of this protein family are exclusive to the Bacteroidetes phylum (previously Cytophaga-Flavobacteria-Bacteroides). GldC is a protein linked to a type of rapid surface gliding motility found in certain Bacteroidetes, such as Flavobacterium johnsoniae and Cytophaga hutchinsonii. GldE was discovered because of its adjacency to GldD in …
comp10094_seq1	624	tr|Q2QA00|Q2QA00_PARTN	67.7	31	10	0	205	113	252	282	8.7e-05	50.1	Q2QA00	344			Parelaphostrongylus tenuis	Cathepsin B-like cysteine protease 2					cysteine-type peptidase activity [GO:0008234]	GO:0008234	comp10094_seq1_orf-2	32	33.33	GldE|TIGR03520|gliding motility-associated protein GldE. Members of this protein family are exclusive to the Bacteroidetes phylum (previously Cytophaga-Flavobacteria-Bacteroides). GldC is a protein linked to a type of rapid surface gliding motility found in certain Bacteroidetes, such as Flavobacterium johnsoniae and Cytophaga hutchinsonii. GldE was discovered because of its adjacency to GldD in …
comp10099_seq0	693	tr|A0A0R3R4G8|A0A0R3R4G8_9BILA	45.3	53	29	0	154	312	49	101	0.045	41.2	A0A0R3R4G8	427			Brugia timori	Uncharacterized protein					ATP binding [GO:0005524]	GO:0005524	comp10099_seq0_orf-1	38	45	PRK07111|PRK07111|anaerobic ribonucleoside triphosphate reductase; Provisional
comp100_seq0	1939	tr|Q9NAY8|Q9NAY8_9BILA	52.8	248	98	4	245	979	1	232	2.9e-70	269.2	Q9NAY8	244			Gnathostoma spinigerum	Matrix metalloproteinase-like protein				extracellular matrix [GO:0031012]; integral component of membrane [GO:0016021]	metalloendopeptidase activity [GO:0004222]; zinc ion binding [GO:0008270]	GO:0004222; GO:0008270; GO:0016021; GO:0031012	comp100_seq0_orf-8	36	71.43	7tmA_CysLTR1|cd15158|cysteinyl leukotriene receptor 1, member of the class A family of seven-transmembrane G protein-coupled receptors. Cysteinyl leukotrienes (LTC4, LTD4, and LTE4) are the most potent inflammatory lipid mediators that play an important role in human asthma. They are synthesized in the leucocytes (cells of immune system) from arachidonic acid by the actions of 5-lipoxygenase and …
comp100_seq1	2038	tr|Q9NAY8|Q9NAY8_9BILA	46.6	281	98	5	245	1078	1	232	1.3e-65	253.8	Q9NAY8	244			Gnathostoma spinigerum	Matrix metalloproteinase-like protein				extracellular matrix [GO:0031012]; integral component of membrane [GO:0016021]	metalloendopeptidase activity [GO:0004222]; zinc ion binding [GO:0008270]	GO:0004222; GO:0008270; GO:0016021; GO:0031012	comp100_seq1_orf-8	36	71.43	7tmA_CysLTR1|cd15158|cysteinyl leukotriene receptor 1, member of the class A family of seven-transmembrane G protein-coupled receptors. Cysteinyl leukotrienes (LTC4, LTD4, and LTE4) are the most potent inflammatory lipid mediators that play an important role in human asthma. They are synthesized in the leucocytes (cells of immune system) from arachidonic acid by the actions of 5-lipoxygenase and …
comp100_seq2	2039	tr|Q9NAY8|Q9NAY8_9BILA	46.6	281	98	5	246	1079	1	232	1.3e-65	253.8	Q9NAY8	244			Gnathostoma spinigerum	Matrix metalloproteinase-like protein				extracellular matrix [GO:0031012]; integral component of membrane [GO:0016021]	metalloendopeptidase activity [GO:0004222]; zinc ion binding [GO:0008270]	GO:0004222; GO:0008270; GO:0016021; GO:0031012	comp100_seq2_orf-3	51	44.44	PLN02830|PLN02830|UDP-sugar pyrophosphorylase
comp10100_seq0	628	tr|A0A016UYH1|A0A016UYH1_9BILA	46.4	69	33	3	627	427	71	137	1.9e-07	58.9	A0A016UYH1	167	Acey_s0022.g521 Y032_0022g521		Ancylostoma ceylanicum	Uncharacterized protein							comp10100_seq0_orf-1	35	52	HSR1_MMR1|cd01857|A circularly permuted subfamily of the Ras GTPases. Human HSR1 is localized to the human MHC class I region and is highly homologous to a putative GTP-binding protein, MMR1 from mouse. These proteins represent a new subfamily of GTP-binding proteins that has only eukaryote members. This subfamily shows a circular permutation of the GTPase signature motifs so that the C-terminal …
comp10100_seq1	626	tr|A0A0C2CLC7|A0A0C2CLC7_9BILA	50	38	19	0	303	190	197	234	0.0063	43.9	A0A0C2CLC7	235	ANCDUO_19323		Ancylostoma duodenale	Uncharacterized protein							comp10100_seq1_orf-1	85	20.55	delta_zeta_tubulin-like|cd02189|The delta- and zeta-tubulin families. The tubulin superfamily includes five distinct families, the alpha-, beta-, gamma-, delta-, and epsilon-tubulins and a sixth family (zeta-tubulin) which is present only in kinetoplastid protozoa. The alpha- and beta-tubulins are the major components of microtubules, while gamma-tubulin plays a major role in the nucleation of mi…
comp10102_seq0	962	tr|A0A016T7J7|A0A016T7J7_9BILA	32.4	173	103	4	450	959	156	317	1.3e-12	76.6	A0A016T7J7	920	Acey_s0126.g1315 Acey_s0002.g737 Acey_s0043.g835 Acey_s0400.g757 Y032_0002g737 Y032_0043g835 Y032_0126g1315 Y032_0400g757		Ancylostoma ceylanicum	Uncharacterized protein							comp10102_seq0_orf-1	34	44.83	PRK14686|PRK14686|hypothetical protein; Provisional
comp10102_seq1	961	tr|A0A016TTX3|A0A016TTX3_9BILA	31.4	194	119	4	386	958	135	317	2.1e-13	79.3	A0A016TTX3	759	Acey_s0079.g1223 Y032_0079g1223		Ancylostoma ceylanicum	Uncharacterized protein							comp10102_seq1_orf-1	34	44.83	PRK14686|PRK14686|hypothetical protein; Provisional
comp10108_seq0	747	tr|A0A0M3IET6|A0A0M3IET6_ASCLU	42.5	127	72	1	643	263	7	132	3.2e-22	108.2	A0A0M3IET6	160			Ascaris lumbricoides (Giant roundworm)	Uncharacterized protein							comp10108_seq0_orf-1	36	37.93	UBA_Ubx5_like|cd14346|UBA-like domain found in Saccharomyces cerevisiae UBX domain-containing protein 5 (Ubx5) and similar proteins. Ubx5 is a ubiquitin regulatory X (UBX) domain-containing protein encoded by the open reading frame (ORF) YDR330W in yeast. As the yeast ortholog of mammalian UBXD7, Ubx5 functions as the cofactor of AAA+ ATPase p97, also known as VCP or Cdc48. It binds only to the a…
comp10108_seq1	790	tr|A0A0B1TEB9|A0A0B1TEB9_OESDE	41.6	101	59	0	677	375	82	182	7.4e-17	90.5	A0A0B1TEB9	277	OESDEN_06366		Oesophagostomum dentatum (Nodular worm)	Uncharacterized protein				integral component of membrane [GO:0016021]		GO:0016021	comp10108_seq1_orf-2	34	46.15	PRK07810|PRK07810|O-succinylhomoserine sulfhydrylase; Provisional
comp10109_seq0	2320	tr|A0A0C2CID0|A0A0C2CID0_9BILA	48	294	138	6	2148	1294	1	288	9.6e-65	251.1	A0A0C2CID0	289	ANCDUO_20378		Ancylostoma duodenale	Ion channel (Fragment)				integral component of membrane [GO:0016021]	potassium channel activity [GO:0005267]	GO:0005267; GO:0016021	comp10109_seq0_orf-8	31	57.89	PHA02735|PHA02735|putative DNA polymerase type B; Provisional
comp10109_seq1	2316	tr|A0A0C2CID0|A0A0C2CID0_9BILA	48	294	138	6	2144	1290	1	288	9.6e-65	251.1	A0A0C2CID0	289	ANCDUO_20378		Ancylostoma duodenale	Ion channel (Fragment)				integral component of membrane [GO:0016021]	potassium channel activity [GO:0005267]	GO:0005267; GO:0016021	comp10109_seq1_orf-7	35	34.38	archaeo_VPXXXP|TIGR04144|archaeosortase B, VPXXXP-CTERM-specific. Members of this protein family are found so far in Methanohalophilus mahii DSM 5219 and Methanohalobium evestigatum Z-7303, along with five and nine proteins, respectively, with the VPXXXP-CTERM protein sorting signal (TIGR04143). In these species, this boutique system represents a second exosortase/archaeosortase-type system.
comp10109_seq2	2323	tr|A0A0C2CID0|A0A0C2CID0_9BILA	48	294	138	6	2151	1297	1	288	9.6e-65	251.1	A0A0C2CID0	289	ANCDUO_20378		Ancylostoma duodenale	Ion channel (Fragment)				integral component of membrane [GO:0016021]	potassium channel activity [GO:0005267]	GO:0005267; GO:0016021	comp10109_seq2_orf-8	31	57.89	PHA02735|PHA02735|putative DNA polymerase type B; Provisional
comp10112_seq0	1764	tr|A0A1S0TX89|A0A1S0TX89_LOALO	55.4	359	139	9	248	1288	1	350	8.9e-71	270.8	A0A1S0TX89	366	LOAG_07460		Loa loa (Eye worm) (Filaria loa)	GATA zinc finger family protein	loa:LOAG_07460;				sequence-specific DNA binding [GO:0043565]; transcription factor activity, sequence-specific DNA binding [GO:0003700]; zinc ion binding [GO:0008270]	GO:0003700; GO:0008270; GO:0043565	comp10112_seq0_orf-2	40	40	Fba1|COG3588|Fructose-bisphosphate aldolase class 1 [Carbohydrate transport and metabolism].
comp10112_seq1	3160	tr|A0A0M3IC76|A0A0M3IC76_ASCLU	63.3	150	18	3	2250	2696	256	369	2.7e-41	173.7	A0A0M3IC76	369			Ascaris lumbricoides (Giant roundworm)	Uncharacterized protein					sequence-specific DNA binding [GO:0043565]; transcription factor activity, sequence-specific DNA binding [GO:0003700]; zinc ion binding [GO:0008270]	GO:0003700; GO:0008270; GO:0043565	comp10112_seq1_orf-6	39	69.23	ParB_N_like|cd16408|ParB N-terminal, parA -binding, -like domain of bacterial and plasmid parABS partitioning systems. This family represents the N-terminal domain of ParB, a DNA-binding component of the prokaryotic parABS partitioning system. parABS contributes to the efficient segregation of chromosomes and low-copy number plasmids to daughter cells during prokaryotic cell division. The process…
comp10112_seq2	1855	tr|A0A1S0TX89|A0A1S0TX89_LOALO	55.4	359	139	9	248	1288	1	350	9.4e-71	270.8	A0A1S0TX89	366	LOAG_07460		Loa loa (Eye worm) (Filaria loa)	GATA zinc finger family protein	loa:LOAG_07460;				sequence-specific DNA binding [GO:0043565]; transcription factor activity, sequence-specific DNA binding [GO:0003700]; zinc ion binding [GO:0008270]	GO:0003700; GO:0008270; GO:0043565	comp10112_seq2_orf-6	36	54.55	RNase_H2-Ydr279|pfam09468|Ydr279p protein family (RNase H2 complex component). RNases H are enzymes that specifically hydrolyse RNA when annealed to a complementary DNA and are present in all living organisms. In yeast RNase H2 is composed of a complex of three proteins (Rnh2Ap, Ydr279p and Ylr154p), this family represents the homologs of Ydr279p. It is not known whether non yeast proteins in thi…
comp10112_seq3	3263	tr|A0A0M3IC76|A0A0M3IC76_ASCLU	63.3	150	18	3	2250	2696	256	369	2.7e-41	173.7	A0A0M3IC76	369			Ascaris lumbricoides (Giant roundworm)	Uncharacterized protein					sequence-specific DNA binding [GO:0043565]; transcription factor activity, sequence-specific DNA binding [GO:0003700]; zinc ion binding [GO:0008270]	GO:0003700; GO:0008270; GO:0043565	comp10112_seq3_orf-10	32	80	PRK10682|PRK10682|putrescine transporter subunit: periplasmic-binding component of ABC superfamily; Provisional
comp10113_seq0	1568	tr|A0A1I7S5M8|A0A1I7S5M8_BURXY	32.3	133	83	4	253	648	44	170	1.4e-11	73.9	A0A1I7S5M8	657			Bursaphelenchus xylophilus (Pinewood nematode worm) (Aphelenchoides xylophilus)	Uncharacterized protein			metabolic process [GO:0008152]	integral component of membrane [GO:0016021]	catalytic activity [GO:0003824]	GO:0003824; GO:0008152; GO:0016021	comp10113_seq0_orf-4	37	45	PTZ00434|PTZ00434|cytosolic glyceraldehyde 3-phosphate dehydrogenase; Provisional
comp10113_seq1	1556	tr|A0A1I7S5M8|A0A1I7S5M8_BURXY	32.3	133	83	4	253	648	44	170	1.4e-11	73.9	A0A1I7S5M8	657			Bursaphelenchus xylophilus (Pinewood nematode worm) (Aphelenchoides xylophilus)	Uncharacterized protein			metabolic process [GO:0008152]	integral component of membrane [GO:0016021]	catalytic activity [GO:0003824]	GO:0003824; GO:0008152; GO:0016021	comp10113_seq1_orf-3	33	40	EFh_PEF_peflin|cd16184|EF-hand, calcium binding motif, found in peflin and similar proteins. Peflin, also termed penta-EF hand (PEF) protein with a long N-terminal hydrophobic domain, or penta-EF hand domain-containing protein 1, is a ubiquitously expressed 30-kD PEF protein containing five EF-hand motifs in its C-terminal domain and a longer N-terminal hydrophobic domain (NHB domain) than any ot…
comp10114_seq0	874	tr|A0A0D8XUR6|A0A0D8XUR6_DICVI	58.5	94	39	0	287	6	57	150	3.2e-29	131.7	A0A0D8XUR6	178	DICVIV_07816		Dictyocaulus viviparus (Bovine lungworm)	Transthyretin-like family protein				extracellular space [GO:0005615]		GO:0005615	comp10114_seq0_orf-4	57	47.06	PRK14507|PRK14507|putative bifunctional 4-alpha-glucanotransferase/malto-oligosyltrehalose synthase; Provisional
comp10114_seq1	593	tr|A0A0D8XUR6|A0A0D8XUR6_DICVI	58.5	94	39	0	287	6	57	150	2.2e-29	131.7	A0A0D8XUR6	178	DICVIV_07816		Dictyocaulus viviparus (Bovine lungworm)	Transthyretin-like family protein				extracellular space [GO:0005615]		GO:0005615	comp10114_seq1_orf-3	65	44.12	katE|PRK11249|hydroperoxidase II; Provisional
comp10114_seq2	593	tr|A0A0D8XUR6|A0A0D8XUR6_DICVI	58.5	94	39	0	287	6	57	150	2.2e-29	131.7	A0A0D8XUR6	178	DICVIV_07816		Dictyocaulus viviparus (Bovine lungworm)	Transthyretin-like family protein				extracellular space [GO:0005615]		GO:0005615	comp10114_seq2_orf-3	65	44.12	katE|PRK11249|hydroperoxidase II; Provisional
comp10114_seq3	593	tr|A0A0D8XUR6|A0A0D8XUR6_DICVI	58.5	94	39	0	287	6	57	150	2.2e-29	131.7	A0A0D8XUR6	178	DICVIV_07816		Dictyocaulus viviparus (Bovine lungworm)	Transthyretin-like family protein				extracellular space [GO:0005615]		GO:0005615	comp10114_seq3_orf-3	65	44.12	katE|PRK11249|hydroperoxidase II; Provisional
comp10116_seq0	5488	tr|A0A0M3JSQ4|A0A0M3JSQ4_ANISI	43.1	65	36	1	506	312	118	181	8e-09	66.6	A0A0M3JSQ4	184			Anisakis simplex (Herring worm)	Uncharacterized protein							comp10116_seq0_orf-19	31	66.67	FkpA|COG0545|FKBP-type peptidyl-prolyl cis-trans isomerase [Posttranslational modification, protein turnover, chaperones].
comp10116_seq1	4838	tr|A0A0M3JSQ4|A0A0M3JSQ4_ANISI	48	50	26	0	461	312	132	181	7.8e-08	63.2	A0A0M3JSQ4	184			Anisakis simplex (Herring worm)	Uncharacterized protein							comp10116_seq1_orf-4	69	62.5	COG5604|COG5604|Uncharacterized conserved protein [Function unknown].
comp10119_seq0	2953	tr|A0A1I7YP29|A0A1I7YP29_9BILA	34	329	205	4	2931	1954	5	324	1.4e-52	211.1	A0A1I7YP29	505			Steinernema glaseri	Uncharacterized protein							comp10119_seq0_orf-1	33	50	NtpD|COG1394|Archaeal/vacuolar-type H+-ATPase subunit D/Vma8 [Energy production and conversion].
comp10119_seq1	2342	tr|A0A1I7YP29|A0A1I7YP29_9BILA	34	329	205	4	2320	1343	5	324	1.1e-52	211.1	A0A1I7YP29	505			Steinernema glaseri	Uncharacterized protein							comp10119_seq1_orf-2	44	38.46	PRK07801|PRK07801|acetyl-CoA acetyltransferase; Provisional
comp10121_seq0	2194	tr|A0A090LPC9|A0A090LPC9_STRRB	50	32	16	0	2193	2098	235	266	0.00024	50.4	A0A090LPC9	541	SRAE_2000469000		Strongyloides ratti (Parasitic roundworm)	General substrate transporter family and Major facilitator superfamily domain, general substrate transporter and Major facilitator superfamily domain-containing protein				integral component of membrane [GO:0016021]	transmembrane transporter activity [GO:0022857]	GO:0016021; GO:0022857	comp10121_seq0_orf-1	40	36.36	argR_whole|TIGR01529|arginine repressor. This model includes most members of the arginine-responsive transcriptional regulator family ArgR. This hexameric protein binds DNA at its amino end to repress arginine biosyntheis or activate arginine catabolism. Some species have several ArgR paralogs. In a neighbor-joining tree, some of these paralogous sequences show long branches and differ significan…
comp10121_seq1	2102	tr|A0A0K0EJ56|A0A0K0EJ56_STRER	50	32	16	0	2101	2006	250	281	0.00023	50.4	A0A0K0EJ56	556			Strongyloides stercoralis (Threadworm)	Uncharacterized protein				integral component of membrane [GO:0016021]	transmembrane transporter activity [GO:0022857]	GO:0016021; GO:0022857	comp10121_seq1_orf-2	41	41.18	Mcr1|COG0543|NAD(P)H-flavin reductase [Coenzyme transport and metabolism, Energy production and conversion].
comp10121_seq2	1577	tr|A0A090LPC9|A0A090LPC9_STRRB	51.6	31	15	0	1576	1484	235	265	0.00017	50.4	A0A090LPC9	541	SRAE_2000469000		Strongyloides ratti (Parasitic roundworm)	General substrate transporter family and Major facilitator superfamily domain, general substrate transporter and Major facilitator superfamily domain-containing protein				integral component of membrane [GO:0016021]	transmembrane transporter activity [GO:0022857]	GO:0016021; GO:0022857	comp10121_seq2_orf-1	40	36.36	argR_whole|TIGR01529|arginine repressor. This model includes most members of the arginine-responsive transcriptional regulator family ArgR. This hexameric protein binds DNA at its amino end to repress arginine biosyntheis or activate arginine catabolism. Some species have several ArgR paralogs. In a neighbor-joining tree, some of these paralogous sequences show long branches and differ significan…
comp10122_seq0	1023	tr|A0A158QND8|A0A158QND8_HAEPC	71.3	310	71	2	984	109	61	370	3.7e-109	397.5	A0A158QND8	375			Haemonchus placei (Barber's pole worm)	Uncharacterized protein				integral component of membrane [GO:0016021]		GO:0016021	comp10122_seq0_orf-1	36	46.15	PLN02615|PLN02615|arginase
comp10122_seq1	1023	tr|A0A158QND8|A0A158QND8_HAEPC	71.3	310	71	2	984	109	61	370	3.7e-109	397.5	A0A158QND8	375			Haemonchus placei (Barber's pole worm)	Uncharacterized protein				integral component of membrane [GO:0016021]		GO:0016021	comp10122_seq1_orf-1	36	46.15	PLN02615|PLN02615|arginase
comp10123_seq0	2506	tr|A0A0B2VAX2|A0A0B2VAX2_TOXCA	50	80	39	1	1190	954	106	185	1.1e-13	81.6	A0A0B2VAX2	255	Tcan_09888		Toxocara canis (Canine roundworm)	Uncharacterized protein							comp10123_seq0_orf-5	64	50	P-type_ATPase_SPCA|cd02085|golgi-associated secretory pathway Ca(2+) transport ATPases, similar to human ATPase secretory pathway Ca(2+) transporting 1/hSPCA1 and Saccharomyces cerevisiae Ca(2+)/Mn(2+)-transporting P-type ATPase, Pmr1p. SPCAs are Ca(2+) pumps important for the golgi-associated secretion pathway, in addition some function as Mn(2+) pumps in Mn(2+) detoxification. Saccharomyces cer…
comp10123_seq1	2740	tr|A0A0B2VAX2|A0A0B2VAX2_TOXCA	50	80	39	1	1177	941	106	185	1.2e-13	81.6	A0A0B2VAX2	255	Tcan_09888		Toxocara canis (Canine roundworm)	Uncharacterized protein							comp10123_seq1_orf-4	64	50	P-type_ATPase_SPCA|cd02085|golgi-associated secretory pathway Ca(2+) transport ATPases, similar to human ATPase secretory pathway Ca(2+) transporting 1/hSPCA1 and Saccharomyces cerevisiae Ca(2+)/Mn(2+)-transporting P-type ATPase, Pmr1p. SPCAs are Ca(2+) pumps important for the golgi-associated secretion pathway, in addition some function as Mn(2+) pumps in Mn(2+) detoxification. Saccharomyces cer…
comp10123_seq2	2506	tr|A0A0B2VAX2|A0A0B2VAX2_TOXCA	50	80	39	1	1190	954	106	185	1.1e-13	81.6	A0A0B2VAX2	255	Tcan_09888		Toxocara canis (Canine roundworm)	Uncharacterized protein							comp10123_seq2_orf-5	64	50	P-type_ATPase_SPCA|cd02085|golgi-associated secretory pathway Ca(2+) transport ATPases, similar to human ATPase secretory pathway Ca(2+) transporting 1/hSPCA1 and Saccharomyces cerevisiae Ca(2+)/Mn(2+)-transporting P-type ATPase, Pmr1p. SPCAs are Ca(2+) pumps important for the golgi-associated secretion pathway, in addition some function as Mn(2+) pumps in Mn(2+) detoxification. Saccharomyces cer…
comp10123_seq3	776	tr|A0A0M3K2G5|A0A0M3K2G5_ANISI	54.9	51	22	1	306	157	6	56	2.1e-08	62.4	A0A0M3K2G5	343			Anisakis simplex (Herring worm)	Uncharacterized protein							comp10123_seq3_orf-1	102	32.43	PRK12396|PRK12396|5-methylribose kinase; Reviewed
comp10123_seq4	2753	tr|A0A0B2VAX2|A0A0B2VAX2_TOXCA	50	80	39	1	1190	954	106	185	1.2e-13	81.6	A0A0B2VAX2	255	Tcan_09888		Toxocara canis (Canine roundworm)	Uncharacterized protein							comp10123_seq4_orf-4	52	53.85	PBP_1a_fam|TIGR02074|penicillin-binding protein, 1A family. Bacterial that synthesize a cell wall of peptidoglycan (murein) generally have several transglycosylases and transpeptidases for the task. This family consists of bifunctional transglycosylase/transpeptidase penicillin-binding proteins (PBP). In the Proteobacteria, this family includes PBP 1A but not the paralogous PBP 1B (TIGR02071). Th…
comp10126_seq0	1893	tr|A0A0N5CER9|A0A0N5CER9_STREA	33.1	478	267	13	1719	400	1	463	5.6e-55	218.4	A0A0N5CER9	463			Strongyloides papillosus (Intestinal threadworm)	Eyes absent homolog (EC 3.1.3.48)			regulation of transcription, DNA-templated [GO:0006355]		metal ion binding [GO:0046872]; protein tyrosine phosphatase activity [GO:0004725]	GO:0004725; GO:0006355; GO:0046872	comp10126_seq0_orf-1	32	75	HDAC_classII|cd09992|Histone deacetylases and histone-like deacetylases, classII. Class II histone deacetylases are Zn-dependent enzymes that catalyze hydrolysis of N(6)-acetyl-lysine residues of histones (EC 3.5.1.98) and possibly other proteins to yield deacetylated histones/other proteins. This group includes animal HDAC4,5,6,7,8,9,10, fungal HOS3 and HDA1, plant HDA5 and HDA15 as well as othe…
comp10126_seq1	1893	tr|A0A0N5CER9|A0A0N5CER9_STREA	33.1	478	267	13	1719	400	1	463	5.6e-55	218.4	A0A0N5CER9	463			Strongyloides papillosus (Intestinal threadworm)	Eyes absent homolog (EC 3.1.3.48)			regulation of transcription, DNA-templated [GO:0006355]		metal ion binding [GO:0046872]; protein tyrosine phosphatase activity [GO:0004725]	GO:0004725; GO:0006355; GO:0046872	comp10126_seq1_orf-1	32	75	HDAC_classII|cd09992|Histone deacetylases and histone-like deacetylases, classII. Class II histone deacetylases are Zn-dependent enzymes that catalyze hydrolysis of N(6)-acetyl-lysine residues of histones (EC 3.5.1.98) and possibly other proteins to yield deacetylated histones/other proteins. This group includes animal HDAC4,5,6,7,8,9,10, fungal HOS3 and HDA1, plant HDA5 and HDA15 as well as othe…
comp10127_seq0	2371	tr|F1LDG0|F1LDG0_ASCSU	66.5	209	68	2	496	1116	11	219	4e-74	282.3	F1LDG0	303			Ascaris suum (Pig roundworm) (Ascaris lumbricoides)	Splicing factor U2AF 26 kDa subunit (Fragment)			mRNA splicing, via spliceosome [GO:0000398]	U2AF [GO:0089701]	metal ion binding [GO:0046872]; RNA binding [GO:0003723]	GO:0000398; GO:0003723; GO:0046872; GO:0089701	comp10127_seq0_orf-1	324	56.73	RRM_U2AF35|cd12538|RNA recognition motif in U2 small nuclear ribonucleoprotein auxiliary factor U2AF 35 kDa subunit (U2AF35). This subgroup corresponds to the RRM of U2AF35, also termed U2AF1, which is one of the small subunits of U2 small nuclear ribonucleoprotein (snRNP) auxiliary factor (U2AF). It has been implicated in the recruitment of U2 snRNP to pre-mRNAs and is a highly conserved heterod…
comp10127_seq1	1453	tr|F1LDG0|F1LDG0_ASCSU	66.1	283	93	3	81	923	22	303	2e-100	369	F1LDG0	303			Ascaris suum (Pig roundworm) (Ascaris lumbricoides)	Splicing factor U2AF 26 kDa subunit (Fragment)			mRNA splicing, via spliceosome [GO:0000398]	U2AF [GO:0089701]	metal ion binding [GO:0046872]; RNA binding [GO:0003723]	GO:0000398; GO:0003723; GO:0046872; GO:0089701	comp10127_seq1_orf-4	37	40	PTZ00290|PTZ00290|galactokinase; Provisional
comp1012_seq0	773	tr|A0A183DPW0|A0A183DPW0_9BILA	78.7	47	10	0	771	631	171	217	9.4e-17	90.1	A0A183DPW0	255			Gongylonema pulchrum	Uncharacterized protein			translation [GO:0006412]	ribosome [GO:0005840]	RNA binding [GO:0003723]; structural constituent of ribosome [GO:0003735]	GO:0003723; GO:0003735; GO:0005840; GO:0006412	comp1012_seq0_orf-2	31	52.63	PaaN-DH|TIGR02278|phenylacetic acid degradation protein paaN. This enzyme is proposed to act in the ring-opening step of phenylacetic acid degradation which follows ligation of the acid with coenzyme A (by PaaF) and hydroxylation by a multicomponent non-heme iron hydroxylase complex (PaaGHIJK). Gene symbols have been standardized in. This enzyme is related to aldehyde dehydrogenases and has domai…
comp1012_seq1	1035	tr|A0A090KZJ6|A0A090KZJ6_STRRB	86	43	6	0	1033	905	179	221	2.8e-16	89	A0A090KZJ6	262	SRAE_0000039300		Strongyloides ratti (Parasitic roundworm)	40S ribosomal protein S4			translation [GO:0006412]	ribosome [GO:0005840]	rRNA binding [GO:0019843]; structural constituent of ribosome [GO:0003735]	GO:0003735; GO:0005840; GO:0006412; GO:0019843	comp1012_seq1_orf-3	39	55	PLN03190|PLN03190|aminophospholipid translocase; Provisional
comp1012_seq2	1035	tr|A0A090KZJ6|A0A090KZJ6_STRRB	86	43	6	0	1033	905	179	221	2.8e-16	89	A0A090KZJ6	262	SRAE_0000039300		Strongyloides ratti (Parasitic roundworm)	40S ribosomal protein S4			translation [GO:0006412]	ribosome [GO:0005840]	rRNA binding [GO:0019843]; structural constituent of ribosome [GO:0003735]	GO:0003735; GO:0005840; GO:0006412; GO:0019843	comp1012_seq2_orf-2	31	52.63	PaaN-DH|TIGR02278|phenylacetic acid degradation protein paaN. This enzyme is proposed to act in the ring-opening step of phenylacetic acid degradation which follows ligation of the acid with coenzyme A (by PaaF) and hydroxylation by a multicomponent non-heme iron hydroxylase complex (PaaGHIJK). Gene symbols have been standardized in. This enzyme is related to aldehyde dehydrogenases and has domai…
comp10131_seq0	1959	tr|H3FC09|H3FC09_PRIPA	51.9	81	36	1	122	355	123	203	6.1e-12	75.5	H3FC09	204	WBGene00109307		Pristionchus pacificus (Parasitic nematode)	Uncharacterized protein		ENOG410JBE8;ENOG41113UZ;					comp10131_seq0_orf-5	44	87.5	Myo5p-like_CBD_Rasip1|cd15472|cargo binding domain of myosin 5-like of Ras-interacting protein 1. Ras-interacting protein 1 (Rasip1 or RAIN) is an effector of the small G protein Rap1 and plays an important role in endothelial junction stabilization. Rasip1, like afadin, is a multi domain protein, that contains beside a myosin5-like CBD, a Ras-associated domain and a PDZ domain.
comp10131_seq1	1941	tr|H3FC09|H3FC09_PRIPA	51.9	81	36	1	122	355	123	203	6e-12	75.5	H3FC09	204	WBGene00109307		Pristionchus pacificus (Parasitic nematode)	Uncharacterized protein		ENOG410JBE8;ENOG41113UZ;					comp10131_seq1_orf-5	44	87.5	Myo5p-like_CBD_Rasip1|cd15472|cargo binding domain of myosin 5-like of Ras-interacting protein 1. Ras-interacting protein 1 (Rasip1 or RAIN) is an effector of the small G protein Rap1 and plays an important role in endothelial junction stabilization. Rasip1, like afadin, is a multi domain protein, that contains beside a myosin5-like CBD, a Ras-associated domain and a PDZ domain.
comp10132_seq0	582	tr|A0A0F5CBK6|A0A0F5CBK6_PRIPA	94.7	19	1	0	177	121	71	89	0.0045	44.3	A0A0F5CBK6	100	PRIPAC_10564		Pristionchus pacificus (Parasitic nematode)	Uncharacterized protein							comp10132_seq0_orf-1	39	50	DUF4464|pfam14713|Domain of unknown function (DUF4464). This family of proteins is found in eukaryotes. Proteins in this family are typically between 224 and 241 amino acids in length. There is a conserved YID sequence motif.
comp10133_seq0	1423	tr|A0A0B2UYK2|A0A0B2UYK2_TOXCA	46.4	69	36	1	1422	1219	57	125	2.4e-10	69.7	A0A0B2UYK2	133	F32A5.3 Tcan_00376		Toxocara canis (Canine roundworm)	Carboxypeptidase (EC 3.4.16.-) (Fragment)					serine-type carboxypeptidase activity [GO:0004185]	GO:0004185	comp10133_seq0_orf-4	37	52.63	tRNA-synt_2c|pfam01411|tRNA synthetases class II (A). Other tRNA synthetase sub-families are too dissimilar to be included. This family includes only alanyl-tRNA synthetases.
comp10133_seq1	1079	tr|A0A183U2X2|A0A183U2X2_TOXCA	46.4	69	36	1	1078	875	209	277	1.8e-10	69.7	A0A183U2X2	326			Toxocara canis (Canine roundworm)	Carboxypeptidase (EC 3.4.16.-)					serine-type carboxypeptidase activity [GO:0004185]	GO:0004185	comp10133_seq1_orf-2	39	46.15	PLN02422|PLN02422|dephospho-CoA kinase
comp10133_seq2	1421	tr|A0A183U2X2|A0A183U2X2_TOXCA	46.4	69	36	1	1420	1217	209	277	2.4e-10	69.7	A0A183U2X2	326			Toxocara canis (Canine roundworm)	Carboxypeptidase (EC 3.4.16.-)					serine-type carboxypeptidase activity [GO:0004185]	GO:0004185	comp10133_seq2_orf-2	41	45.45	CE4_BH1302_like|cd10956|Putative catalytic NodB homology domain of uncharacterized BH1302 protein from Bacillus halodurans and its bacterial homologs. This family is represented by a putative polysaccharide deacetylase BH1302 from Bacillus halodurans. Although its biological function is unknown, BH1302 shows high sequence homology to the catalytic NodB homology domain of Streptococcus pneumoniae …
comp10135_seq0	2199	tr|A0A0M3JXA6|A0A0M3JXA6_ANISI	77.9	154	34	0	1735	2196	130	283	1.5e-67	260.4	A0A0M3JXA6	357			Anisakis simplex (Herring worm)	Uncharacterized protein					ATP binding [GO:0005524]; protein kinase activity [GO:0004672]	GO:0004672; GO:0005524	comp10135_seq0_orf-6	39	66.67	HHV6-IE|pfam03753|Human herpesvirus 6 immediate early protein. The proteins in this family are poorly characterized, but an investigation has indicated that the immediate early protein is required the down-regulation of MHC class I expression in dendritic cells. Human herpesvirus 6 immediate early protein is also referred to as U90.
comp10135_seq1	2353	tr|A0A0M3JXA6|A0A0M3JXA6_ANISI	51	296	82	4	1463	2350	51	283	9.1e-71	271.2	A0A0M3JXA6	357			Anisakis simplex (Herring worm)	Uncharacterized protein					ATP binding [GO:0005524]; protein kinase activity [GO:0004672]	GO:0004672; GO:0005524	comp10135_seq1_orf-6	39	66.67	HHV6-IE|pfam03753|Human herpesvirus 6 immediate early protein. The proteins in this family are poorly characterized, but an investigation has indicated that the immediate early protein is required the down-regulation of MHC class I expression in dendritic cells. Human herpesvirus 6 immediate early protein is also referred to as U90.
comp10137_seq0	626	tr|A0A0R3Q0U0|A0A0R3Q0U0_ANGCS	65.4	26	9	0	610	533	118	143	0.041	41.2	A0A0R3Q0U0	264			Angiostrongylus costaricensis (Nematode worm)	Uncharacterized protein					RNA binding [GO:0003723]	GO:0003723	comp10137_seq0_orf-1	48	42.86	CCDC117|pfam15810|Coiled-coil domain-containing protein 117. CCDC117 is a family of coiled-coil proteins found in eukaryotes. Proteins in this family are typically between 203 and 279 amino acids in length. There is a conserved MELV sequence motif. The function is not known.
comp10137_seq1	619	tr|A0A0R3Q0U0|A0A0R3Q0U0_ANGCS	65.4	26	9	0	603	526	118	143	0.04	41.2	A0A0R3Q0U0	264			Angiostrongylus costaricensis (Nematode worm)	Uncharacterized protein					RNA binding [GO:0003723]	GO:0003723	comp10137_seq1_orf-2	44	43.48	PLN02928|PLN02928|oxidoreductase family protein
comp1013_seq0	2015	tr|A0A1I8ELF5|A0A1I8ELF5_WUCBA	85.8	416	44	2	1738	536	1	416	1.6e-201	705.3	A0A1I8ELF5	416			Wuchereria bancrofti	Uncharacterized protein					ATP binding [GO:0005524]; helicase activity [GO:0004386]; nucleic acid binding [GO:0003676]	GO:0003676; GO:0004386; GO:0005524	comp1013_seq0_orf-1	37	58.33	PA_M28_1_3|cd04822|PA_M28_1_3: Protease-associated (PA) domain, peptidase family M28, subfamily-1, subgroup 3. A subgroup of PA-domain containing proteins belonging to the peptidase family M28. Family M28 contains aminopeptidases and carboxypeptidases, and has co-catalytic zinc ions. The PA domain is an insert domain in a diverse fraction of proteases. The significance of the PA domain to many of…
comp1013_seq1	2094	tr|A0A1I8AWT3|A0A1I8AWT3_9BILA	87.3	331	42	0	1522	530	79	409	1.5e-170	602.4	A0A1I8AWT3	409			Steinernema glaseri	Uncharacterized protein					ATP binding [GO:0005524]; helicase activity [GO:0004386]; nucleic acid binding [GO:0003676]	GO:0003676; GO:0004386; GO:0005524	comp1013_seq1_orf-1	37	58.33	PA_M28_1_3|cd04822|PA_M28_1_3: Protease-associated (PA) domain, peptidase family M28, subfamily-1, subgroup 3. A subgroup of PA-domain containing proteins belonging to the peptidase family M28. Family M28 contains aminopeptidases and carboxypeptidases, and has co-catalytic zinc ions. The PA domain is an insert domain in a diverse fraction of proteases. The significance of the PA domain to many of…
comp1013_seq2	2094	tr|A0A1I8AWT3|A0A1I8AWT3_9BILA	87.3	331	42	0	1522	530	79	409	1.5e-170	602.4	A0A1I8AWT3	409			Steinernema glaseri	Uncharacterized protein					ATP binding [GO:0005524]; helicase activity [GO:0004386]; nucleic acid binding [GO:0003676]	GO:0003676; GO:0004386; GO:0005524	comp1013_seq2_orf-1	37	58.33	PA_M28_1_3|cd04822|PA_M28_1_3: Protease-associated (PA) domain, peptidase family M28, subfamily-1, subgroup 3. A subgroup of PA-domain containing proteins belonging to the peptidase family M28. Family M28 contains aminopeptidases and carboxypeptidases, and has co-catalytic zinc ions. The PA domain is an insert domain in a diverse fraction of proteases. The significance of the PA domain to many of…
comp1013_seq3	2094	tr|A0A1I8AWT3|A0A1I8AWT3_9BILA	86.4	331	45	0	1522	530	79	409	7.1e-168	593.6	A0A1I8AWT3	409			Steinernema glaseri	Uncharacterized protein					ATP binding [GO:0005524]; helicase activity [GO:0004386]; nucleic acid binding [GO:0003676]	GO:0003676; GO:0004386; GO:0005524	comp1013_seq3_orf-1	37	58.33	PA_M28_1_3|cd04822|PA_M28_1_3: Protease-associated (PA) domain, peptidase family M28, subfamily-1, subgroup 3. A subgroup of PA-domain containing proteins belonging to the peptidase family M28. Family M28 contains aminopeptidases and carboxypeptidases, and has co-catalytic zinc ions. The PA domain is an insert domain in a diverse fraction of proteases. The significance of the PA domain to many of…
comp10140_seq0	2032	tr|A0A1I8EWN2|A0A1I8EWN2_WUCBA	71.6	363	98	1	1649	576	1	363	5.1e-155	550.8	A0A1I8EWN2	458			Wuchereria bancrofti	Uncharacterized protein				cell junction [GO:0030054]; integral component of membrane [GO:0016021]; plasma membrane [GO:0005886]; synapse [GO:0045202]	extracellular ligand-gated ion channel activity [GO:0005230]	GO:0005230; GO:0005886; GO:0016021; GO:0030054; GO:0045202	comp10140_seq0_orf-3	50	68.75	nrdA|PHA02572|ribonucleoside-diphosphate reductase subunit alpha; Provisional
comp10140_seq1	2053	tr|A0A1I8EWN2|A0A1I8EWN2_WUCBA	71.6	363	98	1	1670	597	1	363	5.2e-155	550.8	A0A1I8EWN2	458			Wuchereria bancrofti	Uncharacterized protein				cell junction [GO:0030054]; integral component of membrane [GO:0016021]; plasma membrane [GO:0005886]; synapse [GO:0045202]	extracellular ligand-gated ion channel activity [GO:0005230]	GO:0005230; GO:0005886; GO:0016021; GO:0030054; GO:0045202	comp10140_seq1_orf-6	79	45.71	GlnE|COG1391|Glutamine synthetase adenylyltransferase [Posttranslational modification, protein turnover, chaperones].
comp10140_seq2	1284	tr|A0A0N5CL93|A0A0N5CL93_THECL	60.4	197	56	2	901	377	1	197	2.1e-61	239.2	A0A0N5CL93	471			Thelazia callipaeda (Oriental eyeworm) (Parasitic nematode)	Uncharacterized protein				cell junction [GO:0030054]; integral component of membrane [GO:0016021]; plasma membrane [GO:0005886]; synapse [GO:0045202]	extracellular ligand-gated ion channel activity [GO:0005230]	GO:0005230; GO:0005886; GO:0016021; GO:0030054; GO:0045202	comp10140_seq2_orf-3	39	50	7tmA_CXCR5|cd15181|CXC chemokine receptor type 5, member of the class A family of seven-transmembrane G protein-coupled receptors. CXCR5 is a B-cell selective receptor that binds specifically to the homeostatic chemokine CXCL13 and regulates adaptive immunity. The receptor is found on all peripheral blood and tonsillar B cells and is involved in lymphocyte migration (homing) to specific tissues a…
comp10142_seq0	2374	tr|A0A0B2VGT3|A0A0B2VGT3_TOXCA	87.7	81	2	1	2	244	54	126	1.9e-31	140.6	A0A0B2VGT3	182	Rap2b Tcan_16702		Toxocara canis (Canine roundworm)	Ras-related protein Rap-2b			signal transduction [GO:0007165]	membrane [GO:0016020]	GTPase activity [GO:0003924]; GTP binding [GO:0005525]	GO:0003924; GO:0005525; GO:0007165; GO:0016020	comp10142_seq0_orf-1	38	61.54	RagA_like|cd11384|Rag GTPase, subfamily of Ras-related GTPases, includes Ras-related GTP-binding proteins A and B. RagA and RagB are closely related Rag GTPases (ras-related GTP-binding protein A and B) that constitute a unique subgroup of the Ras superfamily, and are functional homologs of Saccharomyces cerevisiae Gtr1. These domains function by forming heterodimers with RagC or RagD, and simila…
comp10142_seq1	2375	tr|A0A0B2VGT3|A0A0B2VGT3_TOXCA	87.7	81	2	1	2	244	54	126	1.9e-31	140.6	A0A0B2VGT3	182	Rap2b Tcan_16702		Toxocara canis (Canine roundworm)	Ras-related protein Rap-2b			signal transduction [GO:0007165]	membrane [GO:0016020]	GTPase activity [GO:0003924]; GTP binding [GO:0005525]	GO:0003924; GO:0005525; GO:0007165; GO:0016020	comp10142_seq1_orf-1	38	61.54	RagA_like|cd11384|Rag GTPase, subfamily of Ras-related GTPases, includes Ras-related GTP-binding proteins A and B. RagA and RagB are closely related Rag GTPases (ras-related GTP-binding protein A and B) that constitute a unique subgroup of the Ras superfamily, and are functional homologs of Saccharomyces cerevisiae Gtr1. These domains function by forming heterodimers with RagC or RagD, and simila…
comp10142_seq2	2375	tr|A0A0B2VGT3|A0A0B2VGT3_TOXCA	87.7	81	2	1	2	244	54	126	1.9e-31	140.6	A0A0B2VGT3	182	Rap2b Tcan_16702		Toxocara canis (Canine roundworm)	Ras-related protein Rap-2b			signal transduction [GO:0007165]	membrane [GO:0016020]	GTPase activity [GO:0003924]; GTP binding [GO:0005525]	GO:0003924; GO:0005525; GO:0007165; GO:0016020	comp10142_seq2_orf-1	38	61.54	RagA_like|cd11384|Rag GTPase, subfamily of Ras-related GTPases, includes Ras-related GTP-binding proteins A and B. RagA and RagB are closely related Rag GTPases (ras-related GTP-binding protein A and B) that constitute a unique subgroup of the Ras superfamily, and are functional homologs of Saccharomyces cerevisiae Gtr1. These domains function by forming heterodimers with RagC or RagD, and simila…
comp10144_seq0	2460	tr|A0A0K0FWY0|A0A0K0FWY0_9BILA	53.5	419	187	2	1859	627	1	419	1.4e-130	469.9	A0A0K0FWY0	426			Strongyloides venezuelensis	Uncharacterized protein			intracellular signal transduction [GO:0035556]; regulation of Rho protein signal transduction [GO:0035023]	intracellular [GO:0005622]	Rho guanyl-nucleotide exchange factor activity [GO:0005089]	GO:0005089; GO:0005622; GO:0035023; GO:0035556	comp10144_seq0_orf-6	47	63.64	PA_CoA_ligase|TIGR02155|phenylacetate-CoA ligase. Phenylacetate-CoA ligase (PA-CoA ligase) catalyzes the first step in aromatic catabolism of phenylacetic acid (PA) into phenylacetyl-CoA (PA-CoA). Often located in a conserved gene cluster with enzymes involved in phenylacetic acid activation (paaG/H/I/J), phenylacetate-CoA ligase has been found among the proteobacteria as well as in gram positive…
comp10144_seq1	2470	tr|A0A0K0FWY0|A0A0K0FWY0_9BILA	58.9	253	96	2	1869	1135	1	253	9.2e-82	307.8	A0A0K0FWY0	426			Strongyloides venezuelensis	Uncharacterized protein			intracellular signal transduction [GO:0035556]; regulation of Rho protein signal transduction [GO:0035023]	intracellular [GO:0005622]	Rho guanyl-nucleotide exchange factor activity [GO:0005089]	GO:0005089; GO:0005622; GO:0035023; GO:0035556	comp10144_seq1_orf-5	81	61.9	sdhA|PRK06069|succinate dehydrogenase flavoprotein subunit; Reviewed
comp10145_seq0	397	tr|A0A016WEQ1|A0A016WEQ1_9BILA	35.3	136	84	1	397	2	645	780	1.4e-19	98.6	A0A016WEQ1	855	Acey_s0747.g2022 Y032_0747g2022		Ancylostoma ceylanicum	Uncharacterized protein							None	None	None	None
comp10147_seq0	2000	tr|F1KRY6|F1KRY6_ASCSU	63.9	451	110	4	171	1517	695	1094	2.5e-154	548.5	F1KRY6	1096			Ascaris suum (Pig roundworm) (Ascaris lumbricoides)	Putative uncharacterized protein				integral component of membrane [GO:0016021]		GO:0016021	comp10147_seq0_orf-9	35	63.64	PRK11536|PRK11536|6-N-hydroxylaminopurine resistance protein; Provisional
comp10147_seq1	3209	tr|F1KRY6|F1KRY6_ASCSU	64.7	923	265	11	3	2726	218	1094	0	1164.8	F1KRY6	1096			Ascaris suum (Pig roundworm) (Ascaris lumbricoides)	Putative uncharacterized protein				integral component of membrane [GO:0016021]		GO:0016021	comp10147_seq1_orf-12	35	63.64	PRK11536|PRK11536|6-N-hydroxylaminopurine resistance protein; Provisional
comp10147_seq2	3209	tr|F1KRY6|F1KRY6_ASCSU	64.7	923	265	11	3	2726	218	1094	0	1164.8	F1KRY6	1096			Ascaris suum (Pig roundworm) (Ascaris lumbricoides)	Putative uncharacterized protein				integral component of membrane [GO:0016021]		GO:0016021	comp10147_seq2_orf-12	35	63.64	PRK11536|PRK11536|6-N-hydroxylaminopurine resistance protein; Provisional
comp10147_seq3	3338	tr|F1KRY6|F1KRY6_ASCSU	61.7	966	266	12	3	2855	218	1094	0	1141.3	F1KRY6	1096			Ascaris suum (Pig roundworm) (Ascaris lumbricoides)	Putative uncharacterized protein				integral component of membrane [GO:0016021]		GO:0016021	comp10147_seq3_orf-13	35	63.64	PRK11536|PRK11536|6-N-hydroxylaminopurine resistance protein; Provisional
comp1014_seq0	2104	tr|A0A0B2V3T8|A0A0B2V3T8_TOXCA	67.7	186	59	1	1708	1154	2	187	3.8e-68	262.3	A0A0B2V3T8	213	uck2 Tcan_05206		Toxocara canis (Canine roundworm)	Uridine-cytidine kinase 2					ATP binding [GO:0005524]; kinase activity [GO:0016301]	GO:0005524; GO:0016301	comp1014_seq0_orf-7	60	72.73	PLN02876|PLN02876|acyl-CoA dehydrogenase
comp1014_seq1	2102	tr|A0A0B2V3T8|A0A0B2V3T8_TOXCA	67.7	186	59	1	1706	1152	2	187	3.8e-68	262.3	A0A0B2V3T8	213	uck2 Tcan_05206		Toxocara canis (Canine roundworm)	Uridine-cytidine kinase 2					ATP binding [GO:0005524]; kinase activity [GO:0016301]	GO:0005524; GO:0016301	comp1014_seq1_orf-2	31	45.45	GyrA|COG0188|DNA gyrase/topoisomerase IV, subunit A [Replication, recombination and repair].
comp10151_seq0	1263	tr|A0A183U3P3|A0A183U3P3_TOXCA	38.8	227	138	1	232	909	1	227	4.9e-55	218	A0A183U3P3	255			Toxocara canis (Canine roundworm)	Uncharacterized protein							comp10151_seq0_orf-2	54	33.33	Glyco_hydro_45|pfam02015|Glycosyl hydrolase family 45.
comp10154_seq0	2063	tr|A0A0M3IBD8|A0A0M3IBD8_ASCLU	46	611	223	12	48	1688	3	570	5.1e-142	507.7	A0A0M3IBD8	570			Ascaris lumbricoides (Giant roundworm)	Uncharacterized protein							comp10154_seq0_orf-3	44	83.33	PBP1_ABC_ligand_binding_like_4|cd06337|Type I periplasmic ligand-binding domain of uncharacterized ABC (ATPase Binding Cassette)-type active transport systems that are predicted to be involved in transport of amino acids, peptides, or inorganic ions. This subgroup includes the type I periplasmic ligand-binding domain of uncharacterized ABC (ATPase Binding Cassette)-type active transport systems t…
comp10154_seq1	2164	tr|A0A0B2V4K3|A0A0B2V4K3_TOXCA	50.3	587	231	12	68	1789	127	665	2.2e-159	565.5	A0A0B2V4K3	665	Ndnf Tcan_10546		Toxocara canis (Canine roundworm)	Protein NDNF							comp10154_seq1_orf-1	31	50	PA_decarbox|pfam05870|Phenolic acid decarboxylase (PAD). This family consists of several bacterial phenolic acid decarboxylase proteins. Phenolic acids, also called substituted cinnamic acids, are important lignin-related aromatic acids and natural constituents of plant cell walls. These acids (particularly ferulic, p-coumaric, and caffeic acids) bind the complex lignin polymer to the hemicellulo…
comp10154_seq2	2222	tr|A0A0M3IBD8|A0A0M3IBD8_ASCLU	49.3	614	251	11	48	1847	3	570	9.9e-160	566.6	A0A0M3IBD8	570			Ascaris lumbricoides (Giant roundworm)	Uncharacterized protein							comp10154_seq2_orf-3	42	83.33	PBP1_ABC_ligand_binding_like_4|cd06337|Type I periplasmic ligand-binding domain of uncharacterized ABC (ATPase Binding Cassette)-type active transport systems that are predicted to be involved in transport of amino acids, peptides, or inorganic ions. This subgroup includes the type I periplasmic ligand-binding domain of uncharacterized ABC (ATPase Binding Cassette)-type active transport systems t…
comp10155_seq0	1827	tr|A0A0V1M3Q7|A0A0V1M3Q7_9BILA	37.1	337	181	10	312	1274	943	1264	5.8e-49	198.4	A0A0V1M3Q7	1373	K02A2.6 T10_102		Trichinella papuae	Uncharacterized protein			DNA integration [GO:0015074]		nucleic acid binding [GO:0003676]; zinc ion binding [GO:0008270]	GO:0003676; GO:0008270; GO:0015074	comp10155_seq0_orf-5	41	40.91	TMEM135_C_rich|pfam15982|N-terminal cysteine-rich region of Transmembrane protein 135. TMEM135_C_rich is a family of putative peroxisomal membrane proteins found in eukaryotes. This is the highly conserved N-terminal region that has several highly conserved cysteine residues. The domain is associated with family Tim17, pfam02466.
comp10155_seq1	1827	tr|A0A0V1M3Q7|A0A0V1M3Q7_9BILA	37.1	337	181	10	312	1274	943	1264	5.8e-49	198.4	A0A0V1M3Q7	1373	K02A2.6 T10_102		Trichinella papuae	Uncharacterized protein			DNA integration [GO:0015074]		nucleic acid binding [GO:0003676]; zinc ion binding [GO:0008270]	GO:0003676; GO:0008270; GO:0015074	comp10155_seq1_orf-5	41	40.91	TMEM135_C_rich|pfam15982|N-terminal cysteine-rich region of Transmembrane protein 135. TMEM135_C_rich is a family of putative peroxisomal membrane proteins found in eukaryotes. This is the highly conserved N-terminal region that has several highly conserved cysteine residues. The domain is associated with family Tim17, pfam02466.
comp10155_seq2	1824	tr|A0A085MWG9|A0A085MWG9_9BILA	37.2	336	188	6	315	1277	203	530	4.2e-47	192.2	A0A085MWG9	1227	M514_26253		Trichuris suis (pig whipworm)	Uncharacterized protein			DNA integration [GO:0015074]		nucleic acid binding [GO:0003676]	GO:0003676; GO:0015074	comp10155_seq2_orf-5	41	40.91	TMEM135_C_rich|pfam15982|N-terminal cysteine-rich region of Transmembrane protein 135. TMEM135_C_rich is a family of putative peroxisomal membrane proteins found in eukaryotes. This is the highly conserved N-terminal region that has several highly conserved cysteine residues. The domain is associated with family Tim17, pfam02466.
comp10156_seq0	2102	tr|A0A183GC05|A0A183GC05_HELBK	37	395	211	7	1650	577	10	403	4.8e-63	245.4	A0A183GC05	410			Heligmosomoides polygyrus bakeri (Parasitic nematode) (Heligmosomoides bakeri)	Uncharacterized protein				membrane [GO:0016020]	GTP binding [GO:0005525]	GO:0005525; GO:0016020	comp10156_seq0_orf-7	36	64.29	bacter_Pnkp|TIGR04075|polynucleotide kinase-phosphatase. Members of this protein family are the bacterial polynucleotide kinase-phosphatase (Pnkp) whose genes occur paired with genes for the 3' terminal RNA ribose 2'-O-methyltransferase Hen1. All members of the seed alignment belong to a cassette with the Hen1. The pair acts in bacterial RNA repair. This enzyme performs end-healing reactions on b…
comp10156_seq1	1716	tr|A0A0B1TS10|A0A0B1TS10_OESDE	56.3	183	78	1	651	103	1	181	5.1e-55	218.4	A0A0B1TS10	184	OESDEN_01099		Oesophagostomum dentatum (Nodular worm)	Uncharacterized protein							comp10156_seq1_orf-6	42	38.71	PRK08142|PRK08142|acetyl-CoA acetyltransferase; Provisional
comp10158_seq0	3976	tr|A0A0V1E146|A0A0V1E146_TRIPS	60	50	20	0	3976	3827	397	446	4.9e-08	63.5	A0A0V1E146	529	pyc-1 T4A_8319		Trichinella pseudospiralis (Parasitic roundworm)	Pyruvate carboxylase 1				integral component of membrane [GO:0016021]	catalytic activity [GO:0003824]	GO:0003824; GO:0016021	comp10158_seq0_orf-5	36	69.23	PRK07107|PRK07107|inosine 5-monophosphate dehydrogenase; Validated
comp10158_seq1	3970	tr|A0A0V1E146|A0A0V1E146_TRIPS	60	50	20	0	3970	3821	397	446	4.9e-08	63.5	A0A0V1E146	529	pyc-1 T4A_8319		Trichinella pseudospiralis (Parasitic roundworm)	Pyruvate carboxylase 1				integral component of membrane [GO:0016021]	catalytic activity [GO:0003824]	GO:0003824; GO:0016021	comp10158_seq1_orf-5	36	69.23	PRK07107|PRK07107|inosine 5-monophosphate dehydrogenase; Validated
comp10159_seq0	1379	tr|F1L6Q7|F1L6Q7_ASCSU	69.3	368	96	3	38	1123	11	367	7e-148	526.6	F1L6Q7	367	ASU_12350		Ascaris suum (Pig roundworm) (Ascaris lumbricoides)	Methyltransferase C20orf7 (Putative methyltransferase)					methyltransferase activity [GO:0008168]	GO:0008168	comp10159_seq0_orf-2	34	37.04	7tmB2_BAI1|cd15990|brain-specific angiogenesis inhibitor 1, a group VII adhesion GPCR, member of the class B2 family of seven-transmembrane G protein-coupled receptors. Brain-specific angiogenesis inhibitors (BAI1-3) constitute the group VII of cell-adhesion receptors that have been implicated in vascularization of glioblastomas. They belong to the B2 subfamily of class B GPCRs, are predominantly…
comp10159_seq1	1447	tr|F1L6Q7|F1L6Q7_ASCSU	78.8	278	59	0	358	1191	90	367	4.7e-134	480.7	F1L6Q7	367	ASU_12350		Ascaris suum (Pig roundworm) (Ascaris lumbricoides)	Methyltransferase C20orf7 (Putative methyltransferase)					methyltransferase activity [GO:0008168]	GO:0008168	comp10159_seq1_orf-1	51	34.62	PLN02337|PLN02337|lipoxygenase
comp1015_seq0	1731	tr|A0A0M3I1U8|A0A0M3I1U8_ASCLU	65.9	232	46	1	1204	608	1	232	2.2e-82	309.3	A0A0M3I1U8	233			Ascaris lumbricoides (Giant roundworm)	Uncharacterized protein					ATP binding [GO:0005524]	GO:0005524	comp1015_seq0_orf-2	41	47.62	pimA|TIGR03205|dicarboxylate--CoA ligase PimA. PimA, a member of a large family of acyl-CoA ligases, is found in a characteristic operon pimFABCDE for the metabolism of pimelate and related compounds. It is found, so far, in Bradyrhizobium japonicum and several strains of Rhodopseudomonas palustris. PimA from R. palustris was shown to be active as a CoA ligase for C(7) to C(14) dicarboxylates and…
comp1015_seq1	1732	tr|A0A0M3I1U8|A0A0M3I1U8_ASCLU	65.9	232	46	1	1204	608	1	232	2.2e-82	309.3	A0A0M3I1U8	233			Ascaris lumbricoides (Giant roundworm)	Uncharacterized protein					ATP binding [GO:0005524]	GO:0005524	comp1015_seq1_orf-5	46	51.85	PRK12831|PRK12831|putative oxidoreductase; Provisional
comp1015_seq2	1732	tr|A0A0M3I1U8|A0A0M3I1U8_ASCLU	65.9	232	46	1	1204	608	1	232	2.2e-82	309.3	A0A0M3I1U8	233			Ascaris lumbricoides (Giant roundworm)	Uncharacterized protein					ATP binding [GO:0005524]	GO:0005524	comp1015_seq2_orf-5	46	51.85	PRK12831|PRK12831|putative oxidoreductase; Provisional
comp1015_seq3	1732	tr|A0A0M3I1U8|A0A0M3I1U8_ASCLU	65.9	232	46	1	1204	608	1	232	2.2e-82	309.3	A0A0M3I1U8	233			Ascaris lumbricoides (Giant roundworm)	Uncharacterized protein					ATP binding [GO:0005524]	GO:0005524	comp1015_seq3_orf-5	46	51.85	PRK12831|PRK12831|putative oxidoreductase; Provisional
comp10162_seq0	482	tr|A0A0N5C0B1|A0A0N5C0B1_STREA	44.1	161	89	1	482	3	633	793	5.3e-34	146.7	A0A0N5C0B1	949			Strongyloides papillosus (Intestinal threadworm)	Uncharacterized protein							comp10162_seq0_orf-1	87	40	PRK10473|PRK10473|multidrug efflux system protein MdtL; Provisional
comp10164_seq0	2265	tr|F1KWX2|F1KWX2_ASCSU	81	531	96	4	19	1602	1	529	3.6e-234	813.9	F1KWX2	529			Ascaris suum (Pig roundworm) (Ascaris lumbricoides)	Nuclear hormone receptor family member nhr-25			transcription, DNA-templated [GO:0006351]	nucleus [GO:0005634]	sequence-specific DNA binding [GO:0043565]; steroid hormone receptor activity [GO:0003707]; transcription factor activity, sequence-specific DNA binding [GO:0003700]; zinc ion binding [GO:0008270]	GO:0003700; GO:0003707; GO:0005634; GO:0006351; GO:0008270; GO:0043565	comp10164_seq0_orf-1	534	80.43	NR_DBD_Lrh-1_like|cd07167|The DNA-binding domain of Lrh-1 like nuclear receptor family like is composed of two C4-type zinc fingers. The DNA-binding domain of Lrh-1 like nuclear receptor family like is composed of two C4-type zinc fingers. Each zinc finger contains a group of four Cys residues which co-ordinates a single zinc atom. This domain interacts with specific DNA sites upstream of the tar…
comp10165_seq0	3349	tr|A0A0K0JYW7|A0A0K0JYW7_BRUMA	50.3	334	157	3	3153	2173	5	336	2.5e-90	336.7	A0A0K0JYW7	336			Brugia malayi (Filarial nematode worm)	Uncharacterized protein							comp10165_seq0_orf-2	34	61.11	PLN02154|PLN02154|carbonic anhydrase
comp10165_seq1	3349	tr|A0A0K0JYW7|A0A0K0JYW7_BRUMA	50.3	334	157	3	3153	2173	5	336	2.5e-90	336.7	A0A0K0JYW7	336			Brugia malayi (Filarial nematode worm)	Uncharacterized protein							comp10165_seq1_orf-2	34	61.11	PLN02154|PLN02154|carbonic anhydrase
comp10165_seq2	2671	tr|A0A1I8ABN7|A0A1I8ABN7_9BILA	51.4	212	92	1	714	112	473	684	4.2e-48	196.1	A0A1I8ABN7	843			Steinernema glaseri	Uncharacterized protein			regulation of Rho protein signal transduction [GO:0035023]		Rho guanyl-nucleotide exchange factor activity [GO:0005089]	GO:0005089; GO:0035023	comp10165_seq2_orf-6	32	60	DUF2431|pfam10354|Domain of unknown function (DUF2431). This is the N-terminal domain of a family of proteins found from plants to humans. The function is not known.
comp10169_seq0	761	tr|A0A016TJP0|A0A016TJP0_9BILA	32.8	128	80	2	455	81	20	144	4.5e-11	71.2	A0A016TJP0	285	Acey_s0097.g3004 Y032_0097g3004		Ancylostoma ceylanicum	Uncharacterized protein							comp10169_seq0_orf-3	41	72.73	PRK07102|PRK07102|short chain dehydrogenase; Provisional
comp1016_seq0	800	tr|A0A0N5AY67|A0A0N5AY67_9BILA	58.3	139	56	1	169	579	6	144	6.3e-40	167.2	A0A0N5AY67	144			Syphacia muris	Uncharacterized protein				extracellular space [GO:0005615]		GO:0005615	comp1016_seq0_orf-2	144	59.49	TTR-52|pfam01060|Transthyretin-like family. TTR-52 was called family 2 in, and has weak similarity to transthyretin (formerly called pre-albumin) which transports thyroid hormones. The specific function of this protein is as a bridging molecule in apoptosis cross-linking dying cells to phagocytes. TTR-52 bridges by cross-linking surface-exposed phosphatidylserine (PtdSer) on apoptotic cells to th…
comp10174_seq0	1469	tr|G0N0M5|G0N0M5_CAEBE	40.5	111	47	1	1136	1468	259	350	3e-11	72.8	G0N0M5	467	CAEBREN_16011		Caenorhabditis brenneri (Nematode worm)	Putative uncharacterized protein		KOG2504;ENOG410XTV9;	transmembrane transport [GO:0055085]	integral component of membrane [GO:0016021]		GO:0016021; GO:0055085	comp10174_seq0_orf-3	36	75	7tmA_P2Y-like|cd15922|P2Y purinoceptor-like proteins, member of the class A family of seven-transmembrane G protein-coupled receptors. P2Y-like proteins are an uncharacterized group that is phylogenetically related to a family of purinergic G protein-coupled receptors. The P2Y receptor family is composed of eight subtypes, which are activated by naturally occurring extracellular nucleotides such …
comp10174_seq1	1568	tr|G0N0M5|G0N0M5_CAEBE	40.5	111	47	1	1235	1567	259	350	3.2e-11	72.8	G0N0M5	467	CAEBREN_16011		Caenorhabditis brenneri (Nematode worm)	Putative uncharacterized protein		KOG2504;ENOG410XTV9;	transmembrane transport [GO:0055085]	integral component of membrane [GO:0016021]		GO:0016021; GO:0055085	comp10174_seq1_orf-4	36	75	7tmA_P2Y-like|cd15922|P2Y purinoceptor-like proteins, member of the class A family of seven-transmembrane G protein-coupled receptors. P2Y-like proteins are an uncharacterized group that is phylogenetically related to a family of purinergic G protein-coupled receptors. The P2Y receptor family is composed of eight subtypes, which are activated by naturally occurring extracellular nucleotides such …
comp10179_seq0	2628	tr|A0A0B1TB88|A0A0B1TB88_OESDE	29.2	414	156	6	1905	772	164	476	2.9e-41	173.3	A0A0B1TB88	501	OESDEN_07514		Oesophagostomum dentatum (Nodular worm)	Zinc finger, C2H2 type					nucleic acid binding [GO:0003676]	GO:0003676	comp10179_seq0_orf-5	55	50	thyroid_peroxidase|cd09825|Thyroid peroxidase (TPO). TPO is a member of the animal heme peroxidase family, which is expressed in the thyroid and involved in the processing of iodine and iodine compounds. Specifically, TPO oxidizes iodide via hydrogen peroxide to form active iodine, which is then, for example, incorporated into the tyrosine residues of thyroglobulin to yield mono- and di-iodotyros…
comp10179_seq1	2091	tr|A0A0N4Y9Y0|A0A0N4Y9Y0_NIPBR	57.8	225	89	2	1627	968	107	330	8.7e-49	198	A0A0N4Y9Y0	400			Nippostrongylus brasiliensis (Rat hookworm)	Uncharacterized protein					nucleic acid binding [GO:0003676]	GO:0003676	comp10179_seq1_orf-2	42	46.67	hsFATP4_like|cd05939|Fatty acid transport proteins (FATP), including FATP4 and FATP1, and similar proteins. Fatty acid transport protein (FATP) transports long-chain or very-long-chain fatty acids across the plasma membrane. At least five copies of FATPs are identified in mammalian cells. This family includes FATP4, FATP1, and homologous proteins. Each FATP has unique patterns of tissue distribut…
comp10179_seq2	2567	tr|A0A0R3R4T0|A0A0R3R4T0_9BILA	51.7	172	70	4	1292	792	7	170	1.4e-40	171	A0A0R3R4T0	406			Brugia timori	Uncharacterized protein					nucleic acid binding [GO:0003676]	GO:0003676	comp10179_seq2_orf-9	31	61.54	Phospholip_B|pfam04916|Phospholipase B. Phospholipase B (PLB) catalyzes the hydrolytic cleavage of both acylester bonds of glycerophospholipids. This family of PLB enzymes has been identified in mammals, flies and nematodes but not in yeast. In Drosophila this protein was named LAMA for laminin ancestor since it is expressed in the neuronal and glial precursors that surround the lamina.
comp1017_seq0	1532	tr|H3FSA4|H3FSA4_PRIPA	33.1	121	57	3	1417	1103	1	113	2.1e-07	60.1	H3FSA4	125			Pristionchus pacificus (Parasitic nematode)	Uncharacterized protein		ENOG410JFFY;ENOG41116JH;					comp1017_seq0_orf-4	98	48.28	PLN03034|PLN03034|phosphoglycerate kinase; Provisional
comp1017_seq1	1533	tr|H3FSA4|H3FSA4_PRIPA	33.1	121	57	3	1418	1104	1	113	2.1e-07	60.1	H3FSA4	125			Pristionchus pacificus (Parasitic nematode)	Uncharacterized protein		ENOG410JFFY;ENOG41116JH;					comp1017_seq1_orf-3	43	37.04	Headcase|pfam16002|Headcase protein. This domain is found in Drosophila Headcase protein and the human Headcase protein homolog. In humans, it may have a role in some cancers.
comp10183_seq0	1534	tr|A0A0N4VMF9|A0A0N4VMF9_ENTVE	30.2	126	87	1	814	440	57	182	7.4e-05	51.6	A0A0N4VMF9	249			Enterobius vermicularis (Human pinworm)	Uncharacterized protein				integral component of membrane [GO:0016021]		GO:0016021	comp10183_seq0_orf-4	33	38.46	PRK05910|PRK05910|type III secretion system protein; Validated
comp10183_seq1	2664	tr|A0A0N4VMF9|A0A0N4VMF9_ENTVE	30.2	126	87	1	2138	1764	57	182	0.00013	51.6	A0A0N4VMF9	249			Enterobius vermicularis (Human pinworm)	Uncharacterized protein				integral component of membrane [GO:0016021]		GO:0016021	comp10183_seq1_orf-1	39	57.89	PRK13360|PRK13360|omega amino acid--pyruvate transaminase; Provisional
comp10183_seq2	2512	tr|A0A0N4VMF9|A0A0N4VMF9_ENTVE	30.2	126	87	1	1792	1418	57	182	0.00012	51.6	A0A0N4VMF9	249			Enterobius vermicularis (Human pinworm)	Uncharacterized protein				integral component of membrane [GO:0016021]		GO:0016021	comp10183_seq2_orf-1	39	57.89	PRK13360|PRK13360|omega amino acid--pyruvate transaminase; Provisional
comp10183_seq3	2252	tr|G0NAT4|G0NAT4_CAEBE	20.6	291	225	3	1773	919	29	319	3.3e-09	66.6	G0NAT4	342	CAEBREN_23219		Caenorhabditis brenneri (Nematode worm)	Putative uncharacterized protein		KOG2641;ENOG410XQ3V;		integral component of membrane [GO:0016021]		GO:0016021	comp10183_seq3_orf-4	43	62.5	PH_RasSynGAP-like|cd13262|Synaptic Ras-GTPase activating protein family Pleckstrin homology (PH) domain. The RasSynGAP family is composed of members: DAB2IP, nGAP, and SynGAP. Neuronal growth-associated proteins (nGAPs) are growth cone markers found in multiple types of neurons. There are many nGAPs including Cap1 (Adenylate cyclase-associated protein 1), Capzb (Capping protein (actin filament) m…
comp10183_seq4	1643	tr|A0A183UBP1|A0A183UBP1_TOXCA	30.5	128	87	1	1411	1028	17	142	2.8e-10	69.7	A0A183UBP1	315			Toxocara canis (Canine roundworm)	Uncharacterized protein				integral component of membrane [GO:0016021]		GO:0016021	comp10183_seq4_orf-1	39	57.89	PRK13360|PRK13360|omega amino acid--pyruvate transaminase; Provisional
comp10186_seq0	2807	tr|A0A183V5D1|A0A183V5D1_TOXCA	52.6	513	226	7	280	1776	30	539	4.9e-148	528.1	A0A183V5D1	539			Toxocara canis (Canine roundworm)	Uncharacterized protein					NAD+ kinase activity [GO:0003951]	GO:0003951	comp10186_seq0_orf-2	74	35.9	ppnK|PRK02649|inorganic polyphosphate/ATP-NAD kinase; Provisional
comp10186_seq1	2870	tr|A0A183V5D1|A0A183V5D1_TOXCA	52.8	513	225	7	342	1838	30	539	7.8e-149	530.8	A0A183V5D1	539			Toxocara canis (Canine roundworm)	Uncharacterized protein					NAD+ kinase activity [GO:0003951]	GO:0003951	comp10186_seq1_orf-2	35	52.94	MopB_Nitrate-R-NarG-like|cd02750|Respiratory nitrate reductase A (NarGHI), alpha chain (NarG) and related proteins. Under anaerobic conditions in the presence of nitrate, E. coli synthesizes the cytoplasmic membrane-bound quinol-nitrate oxidoreductase (NarGHI), which reduces nitrate to nitrite and forms part of a redox loop generating a proton-motive force. Found in prokaryotes and some archaea, …
comp10186_seq2	1962	tr|A0A183V5D1|A0A183V5D1_TOXCA	61.5	288	105	3	80	931	254	539	9.5e-98	360.5	A0A183V5D1	539			Toxocara canis (Canine roundworm)	Uncharacterized protein					NAD+ kinase activity [GO:0003951]	GO:0003951	comp10186_seq2_orf-1	40	44.44	DUF4778|pfam16008|Domain of unknown function (DUF4778). This family of proteins is functionally uncharacterized. This family of proteins is found in eukaryotes. Proteins in this family are typically between 321 and 791 amino acids in length. There is a single completely conserved residue P that may be functionally important.
comp10188_seq0	248	tr|U1MF14|U1MF14_ASCSU	50	44	22	0	244	113	369	412	1.2e-05	51.6	U1MF14	567	ASU_07462		Ascaris suum (Pig roundworm) (Ascaris lumbricoides)	Carboxylic ester hydrolase (EC 3.1.1.-)					hydrolase activity [GO:0016787]	GO:0016787	comp10188_seq0_orf-2	35	40.91	DUF4083|pfam13314|Domain of unknown function (DUF4083). This is a family of very short, approximately 60 residue, proteins from Firmicutes, that are all putatively annotated as being MutT/Nudix. However, the characteristic Nudix motif of GX(5)EX(7)REUXEE is absent.
comp10191_seq0	609	tr|A0A0N4UER8|A0A0N4UER8_DRAME	100	29	0	0	386	472	373	401	1.7e-08	62.4	A0A0N4UER8	427			Dracunculus medinensis (Guinea worm)	Uncharacterized protein			ATP-dependent chromatin remodeling [GO:0043044]	npBAF complex [GO:0071564]		GO:0043044; GO:0071564	comp10191_seq0_orf-2	48	45	DUF4438|pfam14505|Domain of unknown function (DUF4438).
comp10194_seq0	395	tr|A0A016SEY1|A0A016SEY1_9BILA	35.6	73	43	2	167	385	47	115	7.2e-05	49.7	A0A016SEY1	225	Acey_s0239.g3324 Y032_0239g3324		Ancylostoma ceylanicum	Uncharacterized protein							comp10194_seq0_orf-1	69	31.25	DUF4601|pfam15373|Domain of unknown function (DUF4601). This protein family is a domain of unknown function, which is found in eukaryotes. In humans, the gene encoding this protein is found in the position, chromosome 19 open reading frame 45.
comp10194_seq1	395	tr|A0A016SEY1|A0A016SEY1_9BILA	35.6	73	43	2	167	385	47	115	9.4e-05	49.3	A0A016SEY1	225	Acey_s0239.g3324 Y032_0239g3324		Ancylostoma ceylanicum	Uncharacterized protein							comp10194_seq1_orf-1	69	31.25	DUF4601|pfam15373|Domain of unknown function (DUF4601). This protein family is a domain of unknown function, which is found in eukaryotes. In humans, the gene encoding this protein is found in the position, chromosome 19 open reading frame 45.
comp10195_seq0	2069	tr|A0A0N5B2B0|A0A0N5B2B0_STREA	75.5	478	116	1	222	1655	81	557	7.7e-207	723	A0A0N5B2B0	558			Strongyloides papillosus (Intestinal threadworm)	Uncharacterized protein			transmembrane transport [GO:0055085]	integral component of membrane [GO:0016021]		GO:0016021; GO:0055085	comp10195_seq0_orf-8	38	66.67	ABALDH|TIGR03374|1-pyrroline dehydrogenase. Members of this protein family are 1-pyrroline dehydrogenase (1.5.1.35), also called gamma-aminobutyraldehyde dehydrogenase. This enzyme can follow putrescine transaminase (EC 2.6.1.82) for a two-step conversion of putrescine to gamma-aminobutyric acid (GABA). The member from Escherichia coli is characterized as a homotetramer that binds one NADH per mo…
comp10195_seq1	2081	tr|A0A0N5B2B0|A0A0N5B2B0_STREA	75.5	478	116	1	222	1655	81	557	7.7e-207	723	A0A0N5B2B0	558			Strongyloides papillosus (Intestinal threadworm)	Uncharacterized protein			transmembrane transport [GO:0055085]	integral component of membrane [GO:0016021]		GO:0016021; GO:0055085	comp10195_seq1_orf-6	53	41.38	STKc_PKB_alpha|cd05594|Catalytic domain of the Serine/Threonine Kinase, Protein Kinase B alpha (also called Akt1). STKs catalyze the transfer of the gamma-phosphoryl group from ATP to serine/threonine residues on protein substrates. PKB-alpha is predominantly expressed in endothelial cells. It is critical for the regulation of angiogenesis and the maintenance of vascular integrity. It also plays …
comp10198_seq0	750	tr|A0A183E4V1|A0A183E4V1_9BILA	80.9	47	9	0	581	721	18	64	6.8e-12	73.9	A0A183E4V1	142			Gongylonema pulchrum	Uncharacterized protein							comp10198_seq0_orf-3	56	59.09	PRK10257|PRK10257|putative kinase inhibitor protein; Provisional
comp10198_seq1	1080	tr|A0A183E4V1|A0A183E4V1_9BILA	57.5	80	26	2	581	820	18	89	1.2e-12	77	A0A183E4V1	142			Gongylonema pulchrum	Uncharacterized protein							comp10198_seq1_orf-3	48	59.09	PRK10257|PRK10257|putative kinase inhibitor protein; Provisional
comp1019_seq0	1539	tr|G0N8Y7|G0N8Y7_CAEBE	43.7	318	159	2	1436	483	25	322	1.7e-78	296.2	G0N8Y7	337	Cbn-ceeh-2 CAEBREN_20768		Caenorhabditis brenneri (Nematode worm)	CBN-CEEH-2 protein		ENOG410INND;ENOG410XRPK;	cellular lipid metabolic process [GO:0044255]		epoxide hydrolase activity [GO:0004301]	GO:0004301; GO:0044255	comp1019_seq0_orf-4	32	61.54	AckA|COG0282|Acetate kinase [Energy production and conversion].
comp1019_seq1	1567	tr|G0N8Y7|G0N8Y7_CAEBE	43.7	318	159	2	1464	511	25	322	1.8e-78	296.2	G0N8Y7	337	Cbn-ceeh-2 CAEBREN_20768		Caenorhabditis brenneri (Nematode worm)	CBN-CEEH-2 protein		ENOG410INND;ENOG410XRPK;	cellular lipid metabolic process [GO:0044255]		epoxide hydrolase activity [GO:0004301]	GO:0004301; GO:0044255	comp1019_seq1_orf-5	115	39.62	AKAP_110|pfam05716|A-kinase anchor protein 110 kDa (AKAP 110). This family consists of several mammalian protein kinase A anchoring protein 3 (PRKA3) or A-kinase anchor protein 110 kDa (AKAP 110) sequences. Agents that increase intracellular cAMP are potent stimulators of sperm motility. Anchoring inhibitor peptides, designed to disrupt the interaction of the cAMP-dependent protein kinase A (PKA)…
comp101_seq0	3880	tr|W2TV33|W2TV33_NECAM	60.4	96	38	0	3826	3539	34	129	2.1e-32	144.4	W2TV33	198	NECAME_06125		Necator americanus (Human hookworm)	DB module							comp101_seq0_orf-4	65	53.33	STKc_RIP4_like|cd14025|Catalytic domain of the Serine/Threonine kinases, Receptor Interacting Protein 4 and similar proteins. STKs catalyze the transfer of the gamma-phosphoryl group from ATP to serine/threonine residues on protein substrates. This subfamily is composed of RIP4, ankyrin (ANK) repeat and kinase domain containing 1 (ANKK1), and similar proteins, all of which harbor C-terminal ANK r…
comp101_seq1	398	tr|A0A0C2CKB7|A0A0C2CKB7_9BILA	62.7	51	19	0	338	186	26	76	1.7e-14	81.6	A0A0C2CKB7	162	ANCDUO_12913		Ancylostoma duodenale	DB module							None	None	None	None
comp101_seq2	3566	tr|A8X603|A8X603_CAEBR	65.6	151	38	1	3506	3096	80	230	2.3e-57	227.3	A8X603	230	CBG08179 CBG_08179		Caenorhabditis briggsae	Protein CBG08179		ENOG410JC2J;ENOG411138J;					comp101_seq2_orf-4	65	53.33	STKc_RIP4_like|cd14025|Catalytic domain of the Serine/Threonine kinases, Receptor Interacting Protein 4 and similar proteins. STKs catalyze the transfer of the gamma-phosphoryl group from ATP to serine/threonine residues on protein substrates. This subfamily is composed of RIP4, ankyrin (ANK) repeat and kinase domain containing 1 (ANKK1), and similar proteins, all of which harbor C-terminal ANK r…
comp101_seq3	3563	tr|A8X603|A8X603_CAEBR	65.6	151	38	1	3503	3093	80	230	2.3e-57	227.3	A8X603	230	CBG08179 CBG_08179		Caenorhabditis briggsae	Protein CBG08179		ENOG410JC2J;ENOG411138J;					comp101_seq3_orf-4	65	53.33	STKc_RIP4_like|cd14025|Catalytic domain of the Serine/Threonine kinases, Receptor Interacting Protein 4 and similar proteins. STKs catalyze the transfer of the gamma-phosphoryl group from ATP to serine/threonine residues on protein substrates. This subfamily is composed of RIP4, ankyrin (ANK) repeat and kinase domain containing 1 (ANKK1), and similar proteins, all of which harbor C-terminal ANK r…
comp10203_seq0	1645	tr|A0A016SAN1|A0A016SAN1_9BILA	40	110	64	2	20	346	406	514	8.8e-12	74.7	A0A016SAN1	684	Acey_s0262.g570 Y032_0262g570		Ancylostoma ceylanicum	Uncharacterized protein							comp10203_seq0_orf-2	37	45.45	PLN00021|PLN00021|chlorophyllase
comp10203_seq1	1641	tr|A0A016T587|A0A016T587_9BILA	33.8	231	150	2	20	703	320	550	7.9e-29	131.3	A0A016T587	705	Acey_s0136.g1974 Y032_0136g1974		Ancylostoma ceylanicum	Uncharacterized protein							comp10203_seq1_orf-3	57	48.39	PTZ00265|PTZ00265|multidrug resistance protein (mdr1); Provisional
comp10203_seq2	1641	tr|A0A016T587|A0A016T587_9BILA	33.8	231	150	2	20	703	320	550	2.3e-28	129.8	A0A016T587	705	Acey_s0136.g1974 Y032_0136g1974		Ancylostoma ceylanicum	Uncharacterized protein							comp10203_seq2_orf-3	57	48.39	PTZ00265|PTZ00265|multidrug resistance protein (mdr1); Provisional
comp10205_seq0	532	tr|A0A183UBJ2|A0A183UBJ2_TOXCA	50	74	36	1	306	524	38	111	2.8e-12	74.7	A0A183UBJ2	199			Toxocara canis (Canine roundworm)	Uncharacterized protein				integral component of membrane [GO:0016021]		GO:0016021	comp10205_seq0_orf-1	31	55.56	PRK15007|PRK15007|putative ABC transporter arginine-biding protein; Provisional
comp10205_seq1	529	tr|A0A183UBJ2|A0A183UBJ2_TOXCA	50	74	36	1	303	521	38	111	2.8e-12	74.7	A0A183UBJ2	199			Toxocara canis (Canine roundworm)	Uncharacterized protein				integral component of membrane [GO:0016021]		GO:0016021	comp10205_seq1_orf-1	31	55.56	PRK15007|PRK15007|putative ABC transporter arginine-biding protein; Provisional
comp10207_seq0	2518	tr|A0A0K0EU74|A0A0K0EU74_9BILA	36	186	118	1	2077	1523	62	247	3.4e-23	113.2	A0A0K0EU74	272			Strongyloides venezuelensis	Uncharacterized protein							comp10207_seq0_orf-6	42	64.71	SAM_MT|pfam04445|Putative SAM-dependent methyltransferase. This is a family of putative SAM-dependent methyltransferases.
comp10207_seq1	2515	tr|A0A0K0EU74|A0A0K0EU74_9BILA	36	186	118	1	2074	1520	62	247	3.4e-23	113.2	A0A0K0EU74	272			Strongyloides venezuelensis	Uncharacterized protein							comp10207_seq1_orf-6	42	64.71	SAM_MT|pfam04445|Putative SAM-dependent methyltransferase. This is a family of putative SAM-dependent methyltransferases.
comp1020_seq0	4727	tr|F1KZG8|F1KZG8_ASCSU	71.6	589	166	1	221	1987	1	588	8.1e-252	873.6	F1KZG8	589			Ascaris suum (Pig roundworm) (Ascaris lumbricoides)	Phenylalanyl-tRNA synthetase beta chain			phenylalanyl-tRNA aminoacylation [GO:0006432]	cytoplasm [GO:0005737]	ATP binding [GO:0005524]; magnesium ion binding [GO:0000287]; phenylalanine-tRNA ligase activity [GO:0004826]; RNA binding [GO:0003723]	GO:0000287; GO:0003723; GO:0004826; GO:0005524; GO:0005737; GO:0006432	comp1020_seq0_orf-4	43	60	PLN00044|PLN00044|multi-copper oxidase-related protein; Provisional
comp1020_seq1	4145	tr|A0A0B2UR17|A0A0B2UR17_TOXCA	68.3	837	199	4	221	2728	1	772	0	1115.9	A0A0B2UR17	772	frs-2 Tcan_03103		Toxocara canis (Canine roundworm)	Phenylalanine--tRNA ligase beta subunit			phenylalanyl-tRNA aminoacylation [GO:0006432]	cytoplasm [GO:0005737]; integral component of membrane [GO:0016021]	ATP binding [GO:0005524]; magnesium ion binding [GO:0000287]; phenylalanine-tRNA ligase activity [GO:0004826]; RNA binding [GO:0003723]	GO:0000287; GO:0003723; GO:0004826; GO:0005524; GO:0005737; GO:0006432; GO:0016021	comp1020_seq1_orf-6	33	53.33	FACL_like_3|cd05914|Uncharacterized subfamily of fatty acid CoA ligase (FACL). Fatty acyl-CoA ligases catalyze the ATP-dependent activation of fatty acids in a two-step reaction. The carboxylate substrate first reacts with ATP to form an acyl-adenylate intermediate, which then reacts with CoA to produce an acyl-CoA ester. This is a required step before free fatty acids can participate in most cat…
comp1020_seq2	3863	tr|A0A0B2UR17|A0A0B2UR17_TOXCA	64.8	554	130	3	780	2438	283	772	1.3e-196	689.9	A0A0B2UR17	772	frs-2 Tcan_03103		Toxocara canis (Canine roundworm)	Phenylalanine--tRNA ligase beta subunit			phenylalanyl-tRNA aminoacylation [GO:0006432]	cytoplasm [GO:0005737]; integral component of membrane [GO:0016021]	ATP binding [GO:0005524]; magnesium ion binding [GO:0000287]; phenylalanine-tRNA ligase activity [GO:0004826]; RNA binding [GO:0003723]	GO:0000287; GO:0003723; GO:0004826; GO:0005524; GO:0005737; GO:0006432; GO:0016021	comp1020_seq2_orf-1	115	60.38	PLN02265|PLN02265|probable phenylalanyl-tRNA synthetase beta chain
comp1020_seq3	485	tr|U1M482|U1M482_ASCSU	82.7	81	14	0	3	245	202	282	1.3e-32	142.1	U1M482	589	ASU_14231		Ascaris suum (Pig roundworm) (Ascaris lumbricoides)	Phenylalanine--trna ligase beta subunit			phenylalanyl-tRNA aminoacylation [GO:0006432]	cytoplasm [GO:0005737]	ATP binding [GO:0005524]; magnesium ion binding [GO:0000287]; phenylalanine-tRNA ligase activity [GO:0004826]; RNA binding [GO:0003723]	GO:0000287; GO:0003723; GO:0004826; GO:0005524; GO:0005737; GO:0006432	comp1020_seq3_orf-3	31	52.63	PI3Ka_III|cd00870|Phosphoinositide 3-kinase (PI3K) class III, accessory domain (PIK domain); PIK domain is conserved in all PI3 and PI4-kinases. Its role is unclear but it has been suggested to be involved in substrate presentation. In general, PI3Ks class III phosphorylate phosphoinositol (PtdIns) only. The prototypical PI3K class III, yeast Vps34, is involved in trafficking proteins from Golgi …
comp10217_seq0	1859	tr|A0A085MIR8|A0A085MIR8_9BILA	54.8	155	68	2	1465	1004	80	233	2e-44	183.3	A0A085MIR8	489	M513_01999		Trichuris suis (pig whipworm)	Uncharacterized protein				extracellular matrix [GO:0031012]	metalloendopeptidase activity [GO:0004222]; zinc ion binding [GO:0008270]	GO:0004222; GO:0008270; GO:0031012	comp10217_seq0_orf-6	38	53.85	PRK13529|PRK13529|malate dehydrogenase; Provisional
comp10217_seq1	1929	tr|A0A085MIR8|A0A085MIR8_9BILA	54.8	155	68	2	1535	1074	80	233	2e-44	183.3	A0A085MIR8	489	M513_01999		Trichuris suis (pig whipworm)	Uncharacterized protein				extracellular matrix [GO:0031012]	metalloendopeptidase activity [GO:0004222]; zinc ion binding [GO:0008270]	GO:0004222; GO:0008270; GO:0031012	comp10217_seq1_orf-1	31	45.45	TMEM108|pfam15759|TMEM108 family. This family of proteins is found in eukaryotes. Proteins in this family are typically between 258 and 575 amino acids in length.
comp10217_seq2	1881	tr|A0A0V1DDB1|A0A0V1DDB1_TRIBR	49.8	251	104	5	1454	762	57	305	1.5e-63	246.9	A0A0V1DDB1	676	LYPLA1 T03_8453		Trichinella britovi (Parasitic roundworm)	Matrix metalloproteinase-16				extracellular matrix [GO:0031012]; integral component of membrane [GO:0016021]	metalloendopeptidase activity [GO:0004222]; zinc ion binding [GO:0008270]	GO:0004222; GO:0008270; GO:0016021; GO:0031012	comp10217_seq2_orf-1	31	45.45	TMEM108|pfam15759|TMEM108 family. This family of proteins is found in eukaryotes. Proteins in this family are typically between 258 and 575 amino acids in length.
comp1021_seq0	1547	tr|A0A044QPY9|A0A044QPY9_ONCVO	78	182	39	1	555	1097	1	182	1.7e-73	279.6	A0A044QPY9	182			Onchocerca volvulus	Uncharacterized protein			SRP-dependent cotranslational protein targeting to membrane [GO:0006614]	integral component of membrane [GO:0016021]; intracellular [GO:0005622]		GO:0005622; GO:0006614; GO:0016021	comp1021_seq0_orf-2	37	42.86	PLN02520|PLN02520|bifunctional 3-dehydroquinate dehydratase/shikimate dehydrogenase
comp1021_seq1	1574	tr|F1L3P6|F1L3P6_ASCSU	58.7	121	49	1	722	1084	62	181	3.1e-30	136	F1L3P6	181			Ascaris suum (Pig roundworm) (Ascaris lumbricoides)	Translocon-associated protein subunit gamma			SRP-dependent cotranslational protein targeting to membrane [GO:0006614]	integral component of membrane [GO:0016021]; intracellular [GO:0005622]		GO:0005622; GO:0006614; GO:0016021	comp1021_seq1_orf-3	35	39.13	PLN02784|PLN02784|alpha-amylase
comp1021_seq2	1587	tr|A0A044QPY9|A0A044QPY9_ONCVO	78	182	39	1	555	1097	1	182	1.7e-73	279.6	A0A044QPY9	182			Onchocerca volvulus	Uncharacterized protein			SRP-dependent cotranslational protein targeting to membrane [GO:0006614]	integral component of membrane [GO:0016021]; intracellular [GO:0005622]		GO:0005622; GO:0006614; GO:0016021	comp1021_seq2_orf-2	37	42.86	PLN02520|PLN02520|bifunctional 3-dehydroquinate dehydratase/shikimate dehydrogenase
comp10220_seq0	1031	tr|A0A0B1PQT2|A0A0B1PQT2_9BILA	46.7	45	24	0	561	427	50	94	8.5e-05	50.8	A0A0B1PQT2	148	D918_07737		Trichuris suis (pig whipworm)	Phospholipase A(2) (EC 3.1.1.4)			arachidonic acid secretion [GO:0050482]; lipid catabolic process [GO:0016042]; phospholipid metabolic process [GO:0006644]	extracellular region [GO:0005576]	calcium ion binding [GO:0005509]; phospholipase A2 activity [GO:0004623]	GO:0004623; GO:0005509; GO:0005576; GO:0006644; GO:0016042; GO:0050482	comp10220_seq0_orf-3	94	45.45	ADPGK_ADPPFK|cd01938|ADP-dependent glucokinase (ADPGK) and phosphofructokinase (ADPPFK). ADPGK and ADPPFK are proteins that rely on ADP rather than ATP to donate a phosphoryl group. They are found in certain hyperthermophilic archaea and in higher eukaryotes. A functional ADPGK has been characterized in mouse and is assumed to be desirable during ischemia/hypoxia. ADPGK and ADPPFK contain a large…
comp10220_seq1	1074	tr|U6PXC9|U6PXC9_HAECO	41.2	119	65	2	562	218	54	171	2.7e-22	109	U6PXC9	176	HCOI_02114700		Haemonchus contortus (Barber pole worm)	Phospholipase A(2) (EC 3.1.1.4)			arachidonic acid secretion [GO:0050482]; lipid catabolic process [GO:0016042]; phospholipid metabolic process [GO:0006644]	extracellular region [GO:0005576]	calcium ion binding [GO:0005509]; phospholipase A2 activity [GO:0004623]	GO:0004623; GO:0005509; GO:0005576; GO:0006644; GO:0016042; GO:0050482	comp10220_seq1_orf-3	46	56.52	PLN00221|PLN00221|tubulin alpha chain; Provisional
comp10220_seq2	1147	tr|U6PXC9|U6PXC9_HAECO	41.2	119	65	2	635	291	54	171	2.9e-22	109	U6PXC9	176	HCOI_02114700		Haemonchus contortus (Barber pole worm)	Phospholipase A(2) (EC 3.1.1.4)			arachidonic acid secretion [GO:0050482]; lipid catabolic process [GO:0016042]; phospholipid metabolic process [GO:0006644]	extracellular region [GO:0005576]	calcium ion binding [GO:0005509]; phospholipase A2 activity [GO:0004623]	GO:0004623; GO:0005509; GO:0005576; GO:0006644; GO:0016042; GO:0050482	comp10220_seq2_orf-2	75	43.75	PLN02980|PLN02980|2-oxoglutarate decarboxylase/ hydro-lyase/ magnesium ion binding / thiamin pyrophosphate binding
comp10222_seq0	4026	tr|A0A1S0UHT0|A0A1S0UHT0_LOALO	39.5	855	470	15	932	3481	107	919	5.8e-166	588.2	A0A1S0UHT0	920	LOAG_17660		Loa loa (Eye worm) (Filaria loa)	Uncharacterized protein							comp10222_seq0_orf-8	63	75	TBOX|smart00425|Domain first found in the mice T locus (Brachyury) protein.
comp10222_seq1	4169	tr|A0A1S0UHT0|A0A1S0UHT0_LOALO	40.2	747	405	12	765	2993	107	815	6e-150	535	A0A1S0UHT0	920	LOAG_17660		Loa loa (Eye worm) (Filaria loa)	Uncharacterized protein							comp10222_seq1_orf-12	32	57.14	DHOD_e_trans|cd06218|FAD/NAD binding domain in the electron transfer subunit of dihydroorotate dehydrogenase. Dihydroorotate dehydrogenases (DHODs) catalyze the only redox reaction in pyrimidine de novo biosynthesis. They catalyze the oxidation of (S)-dihydroorotate to orotate coupled with the reduction of NAD+. In L. lactis, DHOD B (encoded by pyrDa) is co-expressed with pyrK and both gene produ…
comp10222_seq2	3168	tr|A0A183DSY9|A0A183DSY9_9BILA	44.4	545	274	7	363	1991	163	680	6.9e-122	441.4	A0A183DSY9	795			Gongylonema pulchrum	Uncharacterized protein							comp10222_seq2_orf-7	63	75	TBOX|smart00425|Domain first found in the mice T locus (Brachyury) protein.
comp10222_seq3	3955	tr|A0A0R3RJ74|A0A0R3RJ74_9BILA	40.3	770	412	15	490	2778	111	839	2.2e-157	559.7	A0A0R3RJ74	946			Elaeophora elaphi	Uncharacterized protein							comp10222_seq3_orf-3	45	57.14	parE_Gneg|TIGR01055|DNA topoisomerase IV, B subunit, proteobacterial. Operationally, topoisomerase IV is a type II topoisomerase required for the decatenation of chromosome segregation. Not every bacterium has both a topo II and a topo IV. The topo IV families of the Gram-positive bacteria and the Gram-negative bacteria appear not to represent a single clade among the type II topoisomerases, and …
comp10224_seq0	221	tr|D8WJD5|D8WJD5_9BILA	58.6	58	24	0	31	204	173	230	9.9e-12	71.6	D8WJD5	232	COX2		Setaria digitata	Cytochrome c oxidase subunit II				integral component of membrane [GO:0016021]; mitochondrion [GO:0005739]	copper ion binding [GO:0005507]; cytochrome-c oxidase activity [GO:0004129]	GO:0004129; GO:0005507; GO:0005739; GO:0016021	comp10224_seq0_orf-1	62	92.45	COX2|MTH00129|cytochrome c oxidase subunit II; Provisional
comp10226_seq0	1579	tr|A0A0N4SZA1|A0A0N4SZA1_BRUPA	57.5	40	15	1	142	29	536	575	0.00038	49.3	A0A0N4SZA1	662			Brugia pahangi (Filarial nematode worm)	Uncharacterized protein			post-chaperonin tubulin folding pathway [GO:0007023]; tubulin complex assembly [GO:0007021]	integral component of membrane [GO:0016021]	beta-tubulin binding [GO:0048487]; GTPase activator activity [GO:0005096]	GO:0005096; GO:0007021; GO:0007023; GO:0016021; GO:0048487	comp10226_seq0_orf-4	43	57.14	PRK07529|PRK07529|AMP-binding domain protein; Validated
comp10226_seq1	1580	tr|A0A0N4SZA1|A0A0N4SZA1_BRUPA	57.5	40	15	1	142	29	536	575	0.00038	49.3	A0A0N4SZA1	662			Brugia pahangi (Filarial nematode worm)	Uncharacterized protein			post-chaperonin tubulin folding pathway [GO:0007023]; tubulin complex assembly [GO:0007021]	integral component of membrane [GO:0016021]	beta-tubulin binding [GO:0048487]; GTPase activator activity [GO:0005096]	GO:0005096; GO:0007021; GO:0007023; GO:0016021; GO:0048487	comp10226_seq1_orf-4	43	57.14	PRK07529|PRK07529|AMP-binding domain protein; Validated
comp10226_seq2	1155	tr|A0A0N4SZA1|A0A0N4SZA1_BRUPA	57.5	40	15	1	142	29	536	575	0.00028	49.3	A0A0N4SZA1	662			Brugia pahangi (Filarial nematode worm)	Uncharacterized protein			post-chaperonin tubulin folding pathway [GO:0007023]; tubulin complex assembly [GO:0007021]	integral component of membrane [GO:0016021]	beta-tubulin binding [GO:0048487]; GTPase activator activity [GO:0005096]	GO:0005096; GO:0007021; GO:0007023; GO:0016021; GO:0048487	comp10226_seq2_orf-4	43	57.14	PRK07529|PRK07529|AMP-binding domain protein; Validated
comp1022_seq0	3035	tr|A0A0M3HRM4|A0A0M3HRM4_ASCLU	54.2	225	102	1	1075	1749	30	253	5.5e-60	235.7	A0A0M3HRM4	502			Ascaris lumbricoides (Giant roundworm)	Uncharacterized protein				integral component of membrane [GO:0016021]	transmembrane transporter activity [GO:0022857]	GO:0016021; GO:0022857	comp1022_seq0_orf-7	59	37.93	PLN03218|PLN03218|maturation of RBCL 1; Provisional
comp1022_seq1	3593	tr|A0A0M3HRM4|A0A0M3HRM4_ASCLU	58.1	105	43	1	1075	1389	30	133	2.6e-24	117.5	A0A0M3HRM4	502			Ascaris lumbricoides (Giant roundworm)	Uncharacterized protein				integral component of membrane [GO:0016021]	transmembrane transporter activity [GO:0022857]	GO:0016021; GO:0022857	comp1022_seq1_orf-3	39	46.15	CRS1_YhbY|pfam01985|CRS1 / YhbY (CRM) domain. Escherichia coli YhbY is associated with pre-50S ribosomal subunits, which implies a function in ribosome assembly. GFP fused to a single-domain CRM protein from maize localizes to the nucleolus, suggesting that an analogous activity may have been retained in plants. A CRM domain containing protein in plant chloroplasts has been shown to function in g…
comp1022_seq2	3514	tr|A0A0M3HRM4|A0A0M3HRM4_ASCLU	58.1	105	43	1	1075	1389	30	133	2.5e-24	117.5	A0A0M3HRM4	502			Ascaris lumbricoides (Giant roundworm)	Uncharacterized protein				integral component of membrane [GO:0016021]	transmembrane transporter activity [GO:0022857]	GO:0016021; GO:0022857	comp1022_seq2_orf-3	39	46.15	CRS1_YhbY|pfam01985|CRS1 / YhbY (CRM) domain. Escherichia coli YhbY is associated with pre-50S ribosomal subunits, which implies a function in ribosome assembly. GFP fused to a single-domain CRM protein from maize localizes to the nucleolus, suggesting that an analogous activity may have been retained in plants. A CRM domain containing protein in plant chloroplasts has been shown to function in g…
comp1022_seq3	3512	tr|A0A0M3HRM4|A0A0M3HRM4_ASCLU	58.1	105	43	1	1075	1389	30	133	2.5e-24	117.5	A0A0M3HRM4	502			Ascaris lumbricoides (Giant roundworm)	Uncharacterized protein				integral component of membrane [GO:0016021]	transmembrane transporter activity [GO:0022857]	GO:0016021; GO:0022857	comp1022_seq3_orf-3	39	46.15	CRS1_YhbY|pfam01985|CRS1 / YhbY (CRM) domain. Escherichia coli YhbY is associated with pre-50S ribosomal subunits, which implies a function in ribosome assembly. GFP fused to a single-domain CRM protein from maize localizes to the nucleolus, suggesting that an analogous activity may have been retained in plants. A CRM domain containing protein in plant chloroplasts has been shown to function in g…
comp10230_seq0	480	tr|A0A016TRG8|A0A016TRG8_9BILA	51.1	47	17	2	2	136	2069	2111	0.014	42.4	A0A016TRG8	2617	Acey_s0083.g1660 Y032_0083g1660		Ancylostoma ceylanicum	Carboxypeptidase (EC 3.4.16.-)			transmembrane transport [GO:0055085]	integral component of membrane [GO:0016021]	serine-type carboxypeptidase activity [GO:0004185]; transporter activity [GO:0005215]	GO:0004185; GO:0005215; GO:0016021; GO:0055085	comp10230_seq0_orf-1	33	34.38	TST_Repeat_2|cd01449|Thiosulfate sulfurtransferase (TST), C-terminal, catalytic domain. TST contains 2 copies of the Rhodanese Homology Domain; this is the second repeat. Only the second repeat contains the catalytically active Cys residue.
comp10230_seq1	477	tr|A0A016TRG8|A0A016TRG8_9BILA	51.1	47	17	2	2	136	2069	2111	0.014	42.4	A0A016TRG8	2617	Acey_s0083.g1660 Y032_0083g1660		Ancylostoma ceylanicum	Carboxypeptidase (EC 3.4.16.-)			transmembrane transport [GO:0055085]	integral component of membrane [GO:0016021]	serine-type carboxypeptidase activity [GO:0004185]; transporter activity [GO:0005215]	GO:0004185; GO:0005215; GO:0016021; GO:0055085	comp10230_seq1_orf-1	33	34.38	TST_Repeat_2|cd01449|Thiosulfate sulfurtransferase (TST), C-terminal, catalytic domain. TST contains 2 copies of the Rhodanese Homology Domain; this is the second repeat. Only the second repeat contains the catalytically active Cys residue.
comp10238_seq0	1482	tr|A0A0N4TDY2|A0A0N4TDY2_BRUPA	47	181	90	1	956	414	5	179	7.1e-37	157.9	A0A0N4TDY2	183			Brugia pahangi (Filarial nematode worm)	Uncharacterized protein			mitotic sister chromatid cohesion [GO:0007064]	Ctf18 RFC-like complex [GO:0031390]		GO:0007064; GO:0031390	comp10238_seq0_orf-4	63	40	PTZ00346|PTZ00346|histone deacetylase; Provisional
comp10238_seq1	825	tr|A0A0M3JPQ5|A0A0M3JPQ5_ANISI	50.8	124	60	1	620	252	3	126	7.7e-25	117.1	A0A0M3JPQ5	126			Anisakis simplex (Herring worm)	Uncharacterized protein			mitotic sister chromatid cohesion [GO:0007064]	Ctf18 RFC-like complex [GO:0031390]		GO:0007064; GO:0031390	comp10238_seq1_orf-1	63	40	PTZ00346|PTZ00346|histone deacetylase; Provisional
comp10239_seq1	440	tr|A0A016TVX4|A0A016TVX4_9BILA	36.8	57	36	0	178	8	386	442	0.002	45.1	A0A016TVX4	830	Acey_s0073.g764 Y032_0073g764		Ancylostoma ceylanicum	Uncharacterized protein				integral component of membrane [GO:0016021]		GO:0016021	comp10239_seq1_orf-1	54	25	Peptidase_U49|pfam10463|Peptidase U49. This family contains Lit peptidase from Escherichia coli. Lit protease functions in bacterial cell death in response to infection by bacteriophage T4. Following binding of Gol peptide to domains II and III of elongation factor Tu, the Lit peptidase cleaves domain I of the elongation factor. This prevents binding of guanine nucleotides, shuts down translation…
comp1023_seq0	4327	tr|A0A0V0RSI1|A0A0V0RSI1_9BILA	40.9	44	26	0	1225	1094	57	100	0.044	43.9	A0A0V0RSI1	481	T07_2280		Trichinella nelsoni	Uncharacterized protein							comp1023_seq0_orf-10	47	66.67	CAD1|cd05283|Cinnamyl alcohol dehydrogenases (CAD). Cinnamyl alcohol dehydrogenases (CAD), members of the medium chain dehydrogenase/reductase family, reduce cinnamaldehydes to cinnamyl alcohols in the last step of monolignal metabolism in plant cells walls. CAD binds 2 zinc ions and is NADPH- dependent. CAD family members are also found in non-plant species, e.g. in yeast where they have an alde…
comp1023_seq1	4350	tr|A0A0V0RSI1|A0A0V0RSI1_9BILA	40.9	44	26	0	1225	1094	57	100	0.044	43.9	A0A0V0RSI1	481	T07_2280		Trichinella nelsoni	Uncharacterized protein							comp1023_seq1_orf-11	48	57.14	PRK00566|PRK00566|DNA-directed RNA polymerase subunit beta'; Provisional
comp1023_seq2	3085	tr|A0A0V0RSI1|A0A0V0RSI1_9BILA	40.9	44	26	0	1225	1094	57	100	0.031	43.9	A0A0V0RSI1	481	T07_2280		Trichinella nelsoni	Uncharacterized protein							comp1023_seq2_orf-5	33	58.33	PLN02564|PLN02564|6-phosphofructokinase
comp1023_seq4	6069	tr|A0A090N093|A0A090N093_STRRB	37.4	521	293	8	1599	124	23	539	4e-102	376.7	A0A090N093	576	SRAE_2000491800		Strongyloides ratti (Parasitic roundworm)	Peptidase S28 family-containing protein					serine-type peptidase activity [GO:0008236]	GO:0008236	comp1023_seq4_orf-15	48	57.89	PRK10669|PRK10669|putative cation:proton antiport protein; Provisional
comp10241_seq0	515	tr|A0A1I7TKP1|A0A1I7TKP1_9PELO	76.2	21	5	0	452	514	7	27	0.003	44.7	A0A1I7TKP1	148			Caenorhabditis tropicalis	Uncharacterized protein					cysteine-type peptidase activity [GO:0008234]	GO:0008234	comp10241_seq0_orf-1	32	40	NR_LBD_Lrh-1|cd07069|The ligand binding domain of the liver receptor homolog-1, a member of nuclear receptor superfamily,. The ligand binding domain (LBD) of the liver receptor homolog-1 (LRH-1): LRH-1 belongs to nuclear hormone receptor superfamily, and is expressed mainly in the liver, intestine, exocrine pancreas, and ovary. Most nuclear receptors function as homodimer or heterodimers. However…
comp10242_seq0	809	tr|A0A0N5CTR0|A0A0N5CTR0_THECL	60.7	56	19	1	641	808	6	58	1.1e-10	70.1	A0A0N5CTR0	142			Thelazia callipaeda (Oriental eyeworm) (Parasitic nematode)	Annexin					calcium-dependent phospholipid binding [GO:0005544]; calcium ion binding [GO:0005509]	GO:0005509; GO:0005544	comp10242_seq0_orf-2	31	30	PHA03083|PHA03083|poxvirus myristoylprotein; Provisional
comp10242_seq1	804	tr|A0A0N5CTR0|A0A0N5CTR0_THECL	60.7	56	19	1	636	803	6	58	1.1e-10	70.1	A0A0N5CTR0	142			Thelazia callipaeda (Oriental eyeworm) (Parasitic nematode)	Annexin					calcium-dependent phospholipid binding [GO:0005544]; calcium ion binding [GO:0005509]	GO:0005509; GO:0005544	None	None	None	None
comp10243_seq0	1078	tr|A0A0B2USY0|A0A0B2USY0_TOXCA	55.3	47	21	0	224	84	219	265	0.00026	49.3	A0A0B2USY0	426	cyc-2.1 Tcan_14746		Toxocara canis (Canine roundworm)	Cytochrome c 2.1					electron carrier activity [GO:0009055]; heme binding [GO:0020037]; metal ion binding [GO:0046872]	GO:0009055; GO:0020037; GO:0046872	comp10243_seq0_orf-3	32	40	STKc_ACVR2a|cd14141|Catalytic domain of the Serine/Threonine Kinase, Activin Type IIA Receptor. STKs catalyze the transfer of the gamma-phosphoryl group from ATP to serine/threonine residues on protein substrates. ACVR2a (or ActRIIA) belongs to a group of receptors for the TGFbeta family of secreted signaling molecules that includes TGFbeta, bone morphogenetic proteins (BMPs), activins, growth an…
comp10243_seq1	1079	tr|A0A0B2USY0|A0A0B2USY0_TOXCA	55.3	47	21	0	224	84	219	265	0.00026	49.3	A0A0B2USY0	426	cyc-2.1 Tcan_14746		Toxocara canis (Canine roundworm)	Cytochrome c 2.1					electron carrier activity [GO:0009055]; heme binding [GO:0020037]; metal ion binding [GO:0046872]	GO:0009055; GO:0020037; GO:0046872	comp10243_seq1_orf-3	32	40	STKc_ACVR2a|cd14141|Catalytic domain of the Serine/Threonine Kinase, Activin Type IIA Receptor. STKs catalyze the transfer of the gamma-phosphoryl group from ATP to serine/threonine residues on protein substrates. ACVR2a (or ActRIIA) belongs to a group of receptors for the TGFbeta family of secreted signaling molecules that includes TGFbeta, bone morphogenetic proteins (BMPs), activins, growth an…
comp10246_seq0	1847	tr|A0A158Q951|A0A158Q951_ENTVE	45.4	399	194	8	139	1314	3	384	8.7e-93	344	A0A158Q951	402			Enterobius vermicularis (Human pinworm)	Structure-specific endonuclease subunit SLX1 homolog (EC 3.1.-.-)			DNA recombination [GO:0006310]; DNA repair [GO:0006281]	Slx1-Slx4 complex [GO:0033557]	5'-flap endonuclease activity [GO:0017108]	GO:0006281; GO:0006310; GO:0017108; GO:0033557	comp10246_seq0_orf-1	411	59.49	GIY-YIG_SLX1|cd10455|Catalytic GIY-YIG domain of yeast structure-specific endonuclease subunit SLX1 and its eukaryotic homologs. Structure-specific endonuclease subunit SLX1 is a highly conserved protein from yeast to human, with an N-terminal GIY-YIG endonuclease domain and a C-terminal PHD-type zinc finger postulated to mediate protein-protein or protein-DNA interaction. SLX1 forms active heter…
comp10246_seq1	1629	tr|A0A158Q951|A0A158Q951_ENTVE	36.7	199	103	6	139	717	3	184	9.2e-22	107.8	A0A158Q951	402			Enterobius vermicularis (Human pinworm)	Structure-specific endonuclease subunit SLX1 homolog (EC 3.1.-.-)			DNA recombination [GO:0006310]; DNA repair [GO:0006281]	Slx1-Slx4 complex [GO:0033557]	5'-flap endonuclease activity [GO:0017108]	GO:0006281; GO:0006310; GO:0017108; GO:0033557	comp10246_seq1_orf-1	197	55.77	GIY-YIG_SLX1|cd10455|Catalytic GIY-YIG domain of yeast structure-specific endonuclease subunit SLX1 and its eukaryotic homologs. Structure-specific endonuclease subunit SLX1 is a highly conserved protein from yeast to human, with an N-terminal GIY-YIG endonuclease domain and a C-terminal PHD-type zinc finger postulated to mediate protein-protein or protein-DNA interaction. SLX1 forms active heter…
comp10247_seq0	554	tr|A0A183F7P8|A0A183F7P8_HELBK	30.1	153	95	4	2	445	105	250	0.00066	47	A0A183F7P8	256			Heligmosomoides polygyrus bakeri (Parasitic nematode) (Heligmosomoides bakeri)	Uncharacterized protein							comp10247_seq0_orf-1	38	46.43	PTZ00249|PTZ00249|variable surface protein Vir28; Provisional
comp10248_seq0	1980	tr|A0A0C2H301|A0A0C2H301_9BILA	74.8	480	105	1	1745	354	1	480	4.5e-212	740.3	A0A0C2H301	497	ANCDUO_05890		Ancylostoma duodenale	Transporter, major facilitator family protein			transmembrane transport [GO:0055085]	integral component of membrane [GO:0016021]		GO:0016021; GO:0055085	comp10248_seq0_orf-4	32	72.73	PRK05269|PRK05269|transaldolase B; Provisional
comp10248_seq1	2093	tr|A0A0C2H301|A0A0C2H301_9BILA	75.7	415	85	1	1550	354	66	480	2.3e-182	641.7	A0A0C2H301	497	ANCDUO_05890		Ancylostoma duodenale	Transporter, major facilitator family protein			transmembrane transport [GO:0055085]	integral component of membrane [GO:0016021]		GO:0016021; GO:0055085	comp10248_seq1_orf-4	32	72.73	PRK05269|PRK05269|transaldolase B; Provisional
comp1024_seq0	2772	tr|A0A0D8Y4V7|A0A0D8Y4V7_DICVI	91.8	485	26	2	2553	1141	3	487	3.3e-253	877.5	A0A0D8Y4V7	487	DICVIV_02805		Dictyocaulus viviparus (Bovine lungworm)	Preprotein translocase, SecY subunit			protein transport [GO:0015031]	integral component of membrane [GO:0016021]		GO:0015031; GO:0016021	comp1024_seq0_orf-9	31	40	NO_synthase|pfam02898|Nitric oxide synthase, oxygenase domain.
comp1024_seq1	2602	tr|A0A0D8Y4V7|A0A0D8Y4V7_DICVI	91.8	485	26	2	2383	971	3	487	4e-253	877.1	A0A0D8Y4V7	487	DICVIV_02805		Dictyocaulus viviparus (Bovine lungworm)	Preprotein translocase, SecY subunit			protein transport [GO:0015031]	integral component of membrane [GO:0016021]		GO:0015031; GO:0016021	comp1024_seq1_orf-4	34	56.25	PRK13526|PRK13526|glutamine amidotransferase subunit PdxT; Provisional
comp10253_seq0	2057	tr|U6P3E0|U6P3E0_HAECO	35.8	338	202	5	1338	340	66	393	7e-59	231.5	U6P3E0	431	HCOI_00968500		Haemonchus contortus (Barber pole worm)	Endonuclease exonuclease phosphatase domain containing protein			phosphatidylinositol dephosphorylation [GO:0046856]		endonuclease activity [GO:0004519]; exonuclease activity [GO:0004527]	GO:0004519; GO:0004527; GO:0046856	comp10253_seq0_orf-6	50	52.63	Nudix_Hydrolase_25|cd04684|Contains a crystal structure of the Nudix hydrolase from Enterococcus faecalis, which has an unknown function. In general, members of the Nudix hydrolase superfamily catalyze the hydrolysis of NUcleoside DIphosphates linked to other moieties, X. Enzymes belonging to this superfamily require a divalent cation, such as Mg2+ or Mn2+, for their activity. They also contain a…
comp10253_seq2	2059	tr|A0A0K0FPH6|A0A0K0FPH6_9BILA	34.8	164	107	0	1349	858	14	177	1.2e-26	124.4	A0A0K0FPH6	344			Strongyloides venezuelensis	Uncharacterized protein			phosphatidylinositol dephosphorylation [GO:0046856]		hydrolase activity [GO:0016787]	GO:0016787; GO:0046856	comp10253_seq2_orf-1	34	50	PRK15346|PRK15346|outer membrane secretin SsaC; Provisional
comp10253_seq3	1961	tr|A0A1I8BDS0|A0A1I8BDS0_MELHA	40.4	109	65	0	1060	734	132	240	8e-20	101.7	A0A1I8BDS0	393			Meloidogyne hapla (Root-knot nematode worm)	Uncharacterized protein			phosphatidylinositol dephosphorylation [GO:0046856]		hydrolase activity [GO:0016787]	GO:0016787; GO:0046856	comp10253_seq3_orf-4	50	52.63	Nudix_Hydrolase_25|cd04684|Contains a crystal structure of the Nudix hydrolase from Enterococcus faecalis, which has an unknown function. In general, members of the Nudix hydrolase superfamily catalyze the hydrolysis of NUcleoside DIphosphates linked to other moieties, X. Enzymes belonging to this superfamily require a divalent cation, such as Mg2+ or Mn2+, for their activity. They also contain a…
comp10257_seq0	999	tr|A0A0B2V1Y6|A0A0B2V1Y6_TOXCA	68.9	90	28	0	831	562	19	108	1.9e-33	146	A0A0B2V1Y6	109	ttr-46 Tcan_16609		Toxocara canis (Canine roundworm)	Transthyretin-like protein 46				extracellular space [GO:0005615]		GO:0005615	comp10257_seq0_orf-1	43	35.48	PLDc_N_DEXD_b1|cd09203|N-terminal putative catalytic domain of uncharacterized prokaryotic and archeal HKD family nucleases fused to a DEAD/DEAH box helicase domain. N-terminal putative catalytic domain of uncharacterized prokaryotic and archeal HKD family nucleases fused to a DEAD/DEAH box helicase domain. All members of this subfamily are uncharacterized. Other characterized members of the supe…
comp10258_seq0	2427	tr|A0A0B2UYB9|A0A0B2UYB9_TOXCA	48.9	397	160	7	239	1423	4	359	8.7e-93	344.4	A0A0B2UYB9	359	Tcan_09656		Toxocara canis (Canine roundworm)	Uncharacterized protein				integral component of membrane [GO:0016021]		GO:0016021	comp10258_seq0_orf-1	37	42.86	PTZ00323|PTZ00323|NAD+ synthase; Provisional
comp10258_seq1	2444	tr|A0A0B2UYB9|A0A0B2UYB9_TOXCA	48.9	374	148	7	239	1354	4	336	4e-85	318.9	A0A0B2UYB9	359	Tcan_09656		Toxocara canis (Canine roundworm)	Uncharacterized protein				integral component of membrane [GO:0016021]		GO:0016021	comp10258_seq1_orf-8	57	43.75	nirA|PRK09566|ferredoxin-nitrite reductase; Reviewed
comp1025_seq0	4579	tr|A0A158Q736|A0A158Q736_9BILA	71	518	143	1	2540	1008	165	682	4.6e-204	714.9	A0A158Q736	682			Elaeophora elaphi	Uncharacterized protein			DNA topological change [GO:0006265]	chromosome [GO:0005694]	DNA binding [GO:0003677]; DNA topoisomerase type I activity [GO:0003917]	GO:0003677; GO:0003917; GO:0005694; GO:0006265	comp1025_seq0_orf-15	33	69.23	ACS|cd05966|Acetyl-CoA synthetase (also known as acetate-CoA ligase and acetyl-activating enzyme). Acetyl-CoA synthetase (ACS) catalyzes the formation of acetyl-CoA from acetate, CoA, and ATP. Synthesis of acetyl-CoA is carried out in a two-step reaction. In the first step, the enzyme catalyzes the synthesis of acetyl-AMP intermediate from acetate and ATP. In the second step, acetyl-AMP reacts wi…
comp1025_seq1	3786	tr|A0A158Q736|A0A158Q736_9BILA	71.2	556	153	1	2798	1152	127	682	2.8e-223	778.5	A0A158Q736	682			Elaeophora elaphi	Uncharacterized protein			DNA topological change [GO:0006265]	chromosome [GO:0005694]	DNA binding [GO:0003677]; DNA topoisomerase type I activity [GO:0003917]	GO:0003677; GO:0003917; GO:0005694; GO:0006265	comp1025_seq1_orf-4	34	53.33	TIGR00365|TIGR00365|monothiol glutaredoxin, Grx4 family. The gene for the member of this glutaredoxin family in E. coli, originally designated ydhD, is now designated grxD. Its protein, Grx4, is a monothiol glutaredoxin similar to Grx5 of yeast, which is involved in iron-sulfur cluster formation. [Energy metabolism, Electron transport]
comp10263_seq0	1197	tr|A0A0M3KHL5|A0A0M3KHL5_ANISI	41	83	48	1	896	651	74	156	1.1e-08	63.9	A0A0M3KHL5	173			Anisakis simplex (Herring worm)	Uncharacterized protein							comp10263_seq0_orf-1	63	58.82	PRK12726|PRK12726|flagellar biosynthesis regulator FlhF; Provisional
comp10263_seq1	1548	tr|A0A0M3KHL5|A0A0M3KHL5_ANISI	41	61	35	1	1247	1068	74	134	0.00028	49.7	A0A0M3KHL5	173			Anisakis simplex (Herring worm)	Uncharacterized protein							comp10263_seq1_orf-1	63	58.82	PRK12726|PRK12726|flagellar biosynthesis regulator FlhF; Provisional
comp10265_seq0	3434	tr|A0A0J9XRE9|A0A0J9XRE9_BRUMA	100	67	0	0	3	203	70	136	1.6e-28	131.3	A0A0J9XRE9	136	Bm3425 BM_Bm3425		Brugia malayi (Filarial nematode worm)	Histone H3	bmy:Bm1_02495;			nucleosome [GO:0000786]; nucleus [GO:0005634]	DNA binding [GO:0003677]; protein heterodimerization activity [GO:0046982]	GO:0000786; GO:0003677; GO:0005634; GO:0046982	comp10265_seq0_orf-4	33	72.73	DRE_TIM_NifV|cd07939|Streptomyces rubellomurinus FrbC and related proteins, catalytic TIM barrel domain. FrbC (NifV) of Streptomyces rubellomurinus catalyzes the condensation of acetyl-CoA and alpha-ketoglutarate to form homocitrate and CoA, a reaction similar to one catalyzed by homocitrate synthase. The gene encoding FrbC is one of several genes required for the biosynthesis of FR900098, a pote…
comp10265_seq1	3434	tr|A0A0J9XRE9|A0A0J9XRE9_BRUMA	100	67	0	0	3	203	70	136	1.6e-28	131.3	A0A0J9XRE9	136	Bm3425 BM_Bm3425		Brugia malayi (Filarial nematode worm)	Histone H3	bmy:Bm1_02495;			nucleosome [GO:0000786]; nucleus [GO:0005634]	DNA binding [GO:0003677]; protein heterodimerization activity [GO:0046982]	GO:0000786; GO:0003677; GO:0005634; GO:0046982	comp10265_seq1_orf-9	32	52.94	Ald_deCOase|TIGR04059|long-chain fatty aldehyde decarbonylase. This cyanobacterial family of fatty aldehyde decarbonylases acts on mainly C16 and C18 substrates to form hydrocarbons and carbon monoxide. Note that the corresponding EC number (4.1.99.5) dating from 1989 refers to a nonorthologous Pisum sativum enzyme that acts on C18 and longer chains and attaches the overly narrow narrow name octa…
comp10265_seq2	3441	tr|A0A0J9XRE9|A0A0J9XRE9_BRUMA	100	67	0	0	3	203	70	136	1.6e-28	131.3	A0A0J9XRE9	136	Bm3425 BM_Bm3425		Brugia malayi (Filarial nematode worm)	Histone H3	bmy:Bm1_02495;			nucleosome [GO:0000786]; nucleus [GO:0005634]	DNA binding [GO:0003677]; protein heterodimerization activity [GO:0046982]	GO:0000786; GO:0003677; GO:0005634; GO:0046982	comp10265_seq2_orf-9	47	54.55	RasGAP_plexin_B|cd12787|Ras-GTPase Activating Domain of type B plexins. Plexins form a conserved family of transmembrane receptors for semaphorins and may be the ancestors of semaphorins. Plexins are divided into four types (A-D) according to sequence similarity.There are three members of the Plexin-B subfamily, namely B1, B2 and B3. Plexins-B1, B2 and B3 are receptors for Sema4D, Sema4C and Sema…
comp10267_seq0	2628	tr|A0A1I8EHL9|A0A1I8EHL9_WUCBA	63.7	488	174	1	1612	149	189	673	1.7e-187	659.1	A0A1I8EHL9	674			Wuchereria bancrofti	Phosphodiesterase (EC 3.1.4.-)			signal transduction [GO:0007165]		3',5'-cyclic-nucleotide phosphodiesterase activity [GO:0004114]; metal ion binding [GO:0046872]	GO:0004114; GO:0007165; GO:0046872	comp10267_seq0_orf-7	52	50	PRK14989|PRK14989|nitrite reductase subunit NirD; Provisional
comp10267_seq1	2581	tr|A0A0M3IYN7|A0A0M3IYN7_ANISI	56.9	708	239	7	2071	128	61	762	1.2e-222	775.8	A0A0M3IYN7	796			Anisakis simplex (Herring worm)	Phosphodiesterase (EC 3.1.4.-)			signal transduction [GO:0007165]		3',5'-cyclic-nucleotide phosphodiesterase activity [GO:0004114]; metal ion binding [GO:0046872]	GO:0004114; GO:0007165; GO:0046872	comp10267_seq1_orf-9	32	60	CemA|pfam03040|CemA family. Members of this family are probable integral membrane proteins. Their molecular function is unknown. CemA proteins are found in the inner envelope membrane of chloroplasts but not in the thylakoid membrane. A cyanobacterial member of this family has been implicated in CO2 transport, but is probably not a CO2 transporter itself. They are predicted to be haem-binding how…
comp10267_seq2	2563	tr|A0A0M3IYN7|A0A0M3IYN7_ANISI	56.9	708	239	7	2071	128	61	762	1.2e-222	775.8	A0A0M3IYN7	796			Anisakis simplex (Herring worm)	Phosphodiesterase (EC 3.1.4.-)			signal transduction [GO:0007165]		3',5'-cyclic-nucleotide phosphodiesterase activity [GO:0004114]; metal ion binding [GO:0046872]	GO:0004114; GO:0007165; GO:0046872	comp10267_seq2_orf-8	32	60	CemA|pfam03040|CemA family. Members of this family are probable integral membrane proteins. Their molecular function is unknown. CemA proteins are found in the inner envelope membrane of chloroplasts but not in the thylakoid membrane. A cyanobacterial member of this family has been implicated in CO2 transport, but is probably not a CO2 transporter itself. They are predicted to be haem-binding how…
comp10268_seq0	2438	tr|A0A0B2VQE0|A0A0B2VQE0_TOXCA	50.2	400	81	2	1012	167	26	425	7.9e-102	374.4	A0A0B2VQE0	427	Tcan_16327		Toxocara canis (Canine roundworm)	Uncharacterized protein							comp10268_seq0_orf-3	35	69.23	ycf1|CHL00204|Ycf1; Provisional
comp10268_seq1	2375	tr|A0A1I7UIX4|A0A1I7UIX4_9PELO	52.9	261	105	3	1167	433	200	458	7e-71	271.6	A0A1I7UIX4	555			Caenorhabditis tropicalis	Uncharacterized protein							comp10268_seq1_orf-1	35	47.83	HDAC_Hos3|cd09998|Class II histone deacetylases Hos3 and related proteins. Fungal histone deacetylase Hos3 from Saccharomyces cerevisiae is a Zn-dependent enzyme belonging to HDAC class II. It catalyzes hydrolysis of an N(6)-acetyl-lysine residue of a histone to yield a deacetylated histone (EC 3.5.1.98). Histone acetylation/deacetylation process is important for mediation of transcriptional regu…
comp1026_seq0	4576	tr|F1L2M1|F1L2M1_ASCSU	81.9	276	50	0	215	1042	1	276	1.7e-129	467.2	F1L2M1	276			Ascaris suum (Pig roundworm) (Ascaris lumbricoides)	Surfeit locus protein 4				integral component of membrane [GO:0016021]		GO:0016021	comp1026_seq0_orf-10	32	56.25	DUF3179|pfam11376|Protein of unknown function (DUF3179). This family of proteins has no known function.
comp1026_seq1	4962	tr|F1L2M1|F1L2M1_ASCSU	81.9	276	50	0	215	1042	1	276	1.8e-129	467.2	F1L2M1	276			Ascaris suum (Pig roundworm) (Ascaris lumbricoides)	Surfeit locus protein 4				integral component of membrane [GO:0016021]		GO:0016021	comp1026_seq1_orf-10	32	56.25	DUF3179|pfam11376|Protein of unknown function (DUF3179). This family of proteins has no known function.
comp1026_seq2	4706	tr|F1L2M1|F1L2M1_ASCSU	81.9	276	50	0	215	1042	1	276	1.7e-129	467.2	F1L2M1	276			Ascaris suum (Pig roundworm) (Ascaris lumbricoides)	Surfeit locus protein 4				integral component of membrane [GO:0016021]		GO:0016021	comp1026_seq2_orf-10	32	56.25	DUF3179|pfam11376|Protein of unknown function (DUF3179). This family of proteins has no known function.
comp10270_seq0	3230	tr|A0A0C2D765|A0A0C2D765_9BILA	70	80	24	0	240	1	644	723	3.2e-26	123.6	A0A0C2D765	971	ANCDUO_04214		Ancylostoma duodenale	Lon protease homolog, mitochondrial (EC 3.4.21.-)			cellular response to oxidative stress [GO:0034599]; chaperone-mediated protein complex assembly [GO:0051131]; misfolded or incompletely synthesized protein catabolic process [GO:0006515]; oxidation-dependent protein catabolic process [GO:0070407]; regulation of mitochondrial DNA replication [GO:0090296]; signal peptide processing [GO:0006465]	integral component of membrane [GO:0016021]; mitochondrial matrix [GO:0005759]; signal peptidase complex [GO:0005787]	ATP binding [GO:0005524]; ATP-dependent peptidase activity [GO:0004176]; sequence-specific DNA binding [GO:0043565]; serine-type endopeptidase activity [GO:0004252]	GO:0004176; GO:0004252; GO:0005524; GO:0005759; GO:0005787; GO:0006465; GO:0006515; GO:0016021; GO:0034599; GO:0043565; GO:0051131; GO:0070407; GO:0090296	comp10270_seq0_orf-5	35	45	PHA03123|PHA03123|dUTPase; Provisional
comp10270_seq1	3233	tr|A0A0C2D765|A0A0C2D765_9BILA	70	80	24	0	240	1	644	723	3.2e-26	123.6	A0A0C2D765	971	ANCDUO_04214		Ancylostoma duodenale	Lon protease homolog, mitochondrial (EC 3.4.21.-)			cellular response to oxidative stress [GO:0034599]; chaperone-mediated protein complex assembly [GO:0051131]; misfolded or incompletely synthesized protein catabolic process [GO:0006515]; oxidation-dependent protein catabolic process [GO:0070407]; regulation of mitochondrial DNA replication [GO:0090296]; signal peptide processing [GO:0006465]	integral component of membrane [GO:0016021]; mitochondrial matrix [GO:0005759]; signal peptidase complex [GO:0005787]	ATP binding [GO:0005524]; ATP-dependent peptidase activity [GO:0004176]; sequence-specific DNA binding [GO:0043565]; serine-type endopeptidase activity [GO:0004252]	GO:0004176; GO:0004252; GO:0005524; GO:0005759; GO:0005787; GO:0006465; GO:0006515; GO:0016021; GO:0034599; GO:0043565; GO:0051131; GO:0070407; GO:0090296	comp10270_seq1_orf-3	59	41.94	PRK13596|PRK13596|NADH dehydrogenase I subunit F; Provisional
comp10271_seq0	760	tr|H3EGM9|H3EGM9_PRIPA	60.9	184	72	0	80	631	77	260	5.4e-57	223.8	H3EGM9	290	WBGene00098445		Pristionchus pacificus (Parasitic nematode)	Uncharacterized protein		KOG3979;ENOG410XT2T;		integral component of membrane [GO:0016021]		GO:0016021	comp10271_seq0_orf-2	77	45.45	DUF3402|pfam11882|Domain of unknown function (DUF3402). This domain is functionally uncharacterized. This domain is found in eukaryotes. This presumed domain is typically between 350 to 473 amino acids in length. This domain is found associated with pfam07923.
comp10272_seq0	2058	tr|K7GUV3|K7GUV3_CAEJA	68.8	288	90	0	1161	298	10	297	7.6e-106	387.5	K7GUV3	301			Caenorhabditis japonica	Uncharacterized protein		KOG2621;COG0330;		integral component of membrane [GO:0016021]		GO:0016021	comp10272_seq0_orf-1	37	56.25	STKc_RPK118_like|cd05576|Catalytic domain of the Serine/Threonine Kinase, RPK118, and similar proteins. STKs catalyze the transfer of the gamma-phosphoryl group from ATP to serine/threonine residues on protein substrates. RPK118 contains an N-terminal Phox homology (PX) domain, a Microtubule Interacting and Trafficking (MIT) domain, and a kinase domain containing a long uncharacterized insert. Al…
comp10272_seq2	1367	tr|K7GUV2|K7GUV2_CAEJA	68.6	287	90	0	1158	298	83	369	1.5e-105	386	K7GUV2	373			Caenorhabditis japonica	Uncharacterized protein		KOG2621;COG0330;		integral component of membrane [GO:0016021]		GO:0016021	comp10272_seq2_orf-2	58	52.63	PRK06291|PRK06291|aspartate kinase; Provisional
comp10273_seq0	1616	tr|A0A183U1C6|A0A183U1C6_TOXCA	72	25	7	0	949	875	4	28	0.016	43.9	A0A183U1C6	226			Toxocara canis (Canine roundworm)	Uncharacterized protein							comp10273_seq0_orf-4	31	57.14	PRK12267|PRK12267|methionyl-tRNA synthetase; Reviewed
comp10273_seq1	1689	tr|A0A183U1C6|A0A183U1C6_TOXCA	72	25	7	0	949	875	4	28	0.017	43.9	A0A183U1C6	226			Toxocara canis (Canine roundworm)	Uncharacterized protein							comp10273_seq1_orf-1	47	53.33	methan_mark_13|TIGR03282|putative methanogenesis marker 13 metalloprotein. Members of this protein family, to date, are found in a completed prokaryotic genome if and only if the species is one of the archaeal methanogens. The exact function is unknown, but likely is linked to methanogenesis or a process closely connected to it. This metal cluster-binding family is related to nitrogenase structur…
comp10274_seq0	2087	tr|A0A0M3HT97|A0A0M3HT97_ASCLU	59.4	574	126	7	1955	549	1	572	9.2e-184	646.4	A0A0M3HT97	586	inx		Ascaris lumbricoides (Giant roundworm)	Innexin			ion transport [GO:0006811]	gap junction [GO:0005921]; integral component of membrane [GO:0016021]		GO:0005921; GO:0006811; GO:0016021	comp10274_seq0_orf-3	61	64.29	rplB|PRK09374|50S ribosomal protein L2; Validated
comp10274_seq1	2087	tr|A0A0M3HT97|A0A0M3HT97_ASCLU	59.4	574	126	7	1955	549	1	572	9.2e-184	646.4	A0A0M3HT97	586	inx		Ascaris lumbricoides (Giant roundworm)	Innexin			ion transport [GO:0006811]	gap junction [GO:0005921]; integral component of membrane [GO:0016021]		GO:0005921; GO:0006811; GO:0016021	comp10274_seq1_orf-3	61	64.29	rplB|PRK09374|50S ribosomal protein L2; Validated
comp10278_seq0	521	tr|A0A0M3IA36|A0A0M3IA36_ASCLU	75.9	108	26	0	62	385	1	108	1.7e-41	171.8	A0A0M3IA36	108			Ascaris lumbricoides (Giant roundworm)	Uncharacterized protein							None	None	None	None
comp10279_seq0	2114	tr|A0A0B2VSP0|A0A0B2VSP0_TOXCA	43.6	598	234	9	410	1915	2	592	2.9e-92	342.4	A0A0B2VSP0	592	ZNF484 Tcan_02592		Toxocara canis (Canine roundworm)	Zinc finger protein					nucleic acid binding [GO:0003676]	GO:0003676	comp10279_seq0_orf-4	35	60	glpD|PRK12266|glycerol-3-phosphate dehydrogenase; Reviewed
comp10279_seq1	2360	tr|A0A0B2VSP0|A0A0B2VSP0_TOXCA	62.2	596	208	7	410	2161	2	592	3.1e-111	405.6	A0A0B2VSP0	592	ZNF484 Tcan_02592		Toxocara canis (Canine roundworm)	Zinc finger protein					nucleic acid binding [GO:0003676]	GO:0003676	comp10279_seq1_orf-5	35	60	glpD|PRK12266|glycerol-3-phosphate dehydrogenase; Reviewed
comp1027_seq0	599	tr|A0A0K0JVC0|A0A0K0JVC0_BRUMA	78.8	33	7	0	242	144	54	86	2.5e-09	65.1	A0A0K0JVC0	135	Bm1_03160 Bm8278 BM_Bm8278		Brugia malayi (Filarial nematode worm)	Bm8278	bmy:Bm1_03160;						comp1027_seq0_orf-1	36	70	araD|PRK08193|L-ribulose-5-phosphate 4-epimerase; Reviewed
comp1027_seq1	828	tr|A0A0N4TZV0|A0A0N4TZV0_BRUPA	78.8	33	7	0	242	144	180	212	3.5e-09	65.1	A0A0N4TZV0	394			Brugia pahangi (Filarial nematode worm)	Uncharacterized protein							comp1027_seq1_orf-1	36	70	araD|PRK08193|L-ribulose-5-phosphate 4-epimerase; Reviewed
comp1027_seq2	668	tr|A0A0K0JVC0|A0A0K0JVC0_BRUMA	78.8	33	7	0	242	144	54	86	2.8e-09	65.1	A0A0K0JVC0	135	Bm1_03160 Bm8278 BM_Bm8278		Brugia malayi (Filarial nematode worm)	Bm8278	bmy:Bm1_03160;						comp1027_seq2_orf-1	36	70	araD|PRK08193|L-ribulose-5-phosphate 4-epimerase; Reviewed
comp10282_seq0	4112	tr|A0A158Q0N3|A0A158Q0N3_BRUMA	24.6	943	457	21	591	3380	75	776	8.5e-40	169.1	A0A158Q0N3	801			Brugia malayi (Filarial nematode worm)	Uncharacterized protein				integral component of membrane [GO:0016021]	hydrolase activity, acting on ester bonds [GO:0016788]	GO:0016021; GO:0016788	comp10282_seq0_orf-4	43	53.33	PRK13361|PRK13361|molybdenum cofactor biosynthesis protein A; Provisional
comp10282_seq1	3614	tr|F1L8Z4|F1L8Z4_ASCSU	55.5	227	94	3	136	807	1	223	1.8e-62	244.2	F1L8Z4	223			Ascaris suum (Pig roundworm) (Ascaris lumbricoides)	GPI inositol-deacylase					hydrolase activity, acting on ester bonds [GO:0016788]	GO:0016788	comp10282_seq1_orf-2	43	53.33	PRK13361|PRK13361|molybdenum cofactor biosynthesis protein A; Provisional
comp10282_seq2	2417	tr|A0A158Q0N3|A0A158Q0N3_BRUMA	25.8	543	352	15	114	1685	266	776	3.5e-17	93.2	A0A158Q0N3	801			Brugia malayi (Filarial nematode worm)	Uncharacterized protein				integral component of membrane [GO:0016021]	hydrolase activity, acting on ester bonds [GO:0016788]	GO:0016021; GO:0016788	comp10282_seq2_orf-4	32	52.63	PHA03133|PHA03133|thymidine kinase; Provisional
comp10282_seq3	3467	tr|A0A0B2VTZ1|A0A0B2VTZ1_TOXCA	34.8	753	454	13	579	2798	92	820	5.8e-98	362.1	A0A0B2VTZ1	827	Pgap1 Tcan_15213		Toxocara canis (Canine roundworm)	GPI inositol-deacylase				integral component of membrane [GO:0016021]	hydrolase activity, acting on ester bonds [GO:0016788]	GO:0016021; GO:0016788	comp10282_seq3_orf-3	43	53.33	PRK13361|PRK13361|molybdenum cofactor biosynthesis protein A; Provisional
comp10282_seq4	3869	tr|A0A158Q0N3|A0A158Q0N3_BRUMA	31.2	862	420	18	591	3137	75	776	7.7e-83	312	A0A158Q0N3	801			Brugia malayi (Filarial nematode worm)	Uncharacterized protein				integral component of membrane [GO:0016021]	hydrolase activity, acting on ester bonds [GO:0016788]	GO:0016021; GO:0016788	comp10282_seq4_orf-3	43	53.33	PRK13361|PRK13361|molybdenum cofactor biosynthesis protein A; Provisional
comp10282_seq5	2878	tr|A0A0B2VTZ1|A0A0B2VTZ1_TOXCA	31.6	697	440	13	158	2209	148	820	2.9e-71	273.1	A0A0B2VTZ1	827	Pgap1 Tcan_15213		Toxocara canis (Canine roundworm)	GPI inositol-deacylase				integral component of membrane [GO:0016021]	hydrolase activity, acting on ester bonds [GO:0016788]	GO:0016021; GO:0016788	comp10282_seq5_orf-7	43	50	Glyco_hydro_127|pfam07944|Beta-L-arabinofuranosidase, GH127. One member of this family, from Bidobacterium longicum, UniProtKB:E8MGH8, has been characterized as an unusual beta-L-arabinofuranosidase enzyme, EC:3.2.1.185. It rleases l-arabinose from the l-arabinofuranose (Araf)-beta1,2-Araf disaccharide and also transglycosylates 1-alkanols with retention of the anomeric configuration. Terminal be…
comp10282_seq6	3543	tr|A0A0B2VTZ1|A0A0B2VTZ1_TOXCA	29	927	533	20	145	2874	2	820	7.3e-72	275.4	A0A0B2VTZ1	827	Pgap1 Tcan_15213		Toxocara canis (Canine roundworm)	GPI inositol-deacylase				integral component of membrane [GO:0016021]	hydrolase activity, acting on ester bonds [GO:0016788]	GO:0016021; GO:0016788	comp10282_seq6_orf-2	52	61.54	FGGY_D-XK_euk|cd07776|eukaryotic D-xylulose kinases; a subfamily of the FGGY family of carbohydrate kinases. This subfamily is composed of eukaryotic D-xylulose kinases (XK, also known as xylulokinase; EC 2.7.1.17), which catalyze the rate-limiting step in the ATP-dependent phosphorylation of D-xylulose to produce D-xylulose 5-phosphate (X5P) and ADP. They belong to the FGGY family of carbohydrat…
comp10283_seq0	4230	tr|A0A0B2VIW6|A0A0B2VIW6_TOXCA	59.1	1346	541	4	44	4051	1	1346	0	1221.5	A0A0B2VIW6	1360	Myo5a Tcan_05111		Toxocara canis (Canine roundworm)	Unconventional myosin-Va				myosin complex [GO:0016459]	actin filament binding [GO:0051015]; ATP binding [GO:0005524]; motor activity [GO:0003774]	GO:0003774; GO:0005524; GO:0016459; GO:0051015	comp10283_seq0_orf-6	31	72.73	CsoSCA|pfam08936|Carboxysome Shell Carbonic Anhydrase. Carboxysome Shell Carbonic Anhydrase is a bacterial carbonic anhydrase localized in the carboxysome, where it converts bicarbonate ions to carbon dioxide for use in carbon fixation. It contains three domains, these being: (1) an N-terminal domain composed primarily of four alpha-helices; (2) a catalytic domain containing a tightly bound zinc …
comp10283_seq1	4410	tr|A0A0B2VIW6|A0A0B2VIW6_TOXCA	56.5	1406	541	5	44	4231	1	1346	0	1194.9	A0A0B2VIW6	1360	Myo5a Tcan_05111		Toxocara canis (Canine roundworm)	Unconventional myosin-Va				myosin complex [GO:0016459]	actin filament binding [GO:0051015]; ATP binding [GO:0005524]; motor activity [GO:0003774]	GO:0003774; GO:0005524; GO:0016459; GO:0051015	comp10283_seq1_orf-8	31	72.73	CsoSCA|pfam08936|Carboxysome Shell Carbonic Anhydrase. Carboxysome Shell Carbonic Anhydrase is a bacterial carbonic anhydrase localized in the carboxysome, where it converts bicarbonate ions to carbon dioxide for use in carbon fixation. It contains three domains, these being: (1) an N-terminal domain composed primarily of four alpha-helices; (2) a catalytic domain containing a tightly bound zinc …
comp1028_seq0	4834	tr|A0A0N4Y050|A0A0N4Y050_NIPBR	78.5	1104	131	5	4133	936	1	1036	0	1692.6	A0A0N4Y050	1036			Nippostrongylus brasiliensis (Rat hookworm)	Sodium/potassium-transporting ATPase subunit alpha (EC 3.6.3.-)				integral component of membrane [GO:0016021]	ATP binding [GO:0005524]; metal ion binding [GO:0046872]; sodium:potassium-exchanging ATPase activity [GO:0005391]	GO:0005391; GO:0005524; GO:0016021; GO:0046872	comp1028_seq0_orf-14	47	65	PLN02465|PLN02465|L-galactono-1,4-lactone dehydrogenase
comp1028_seq1	4529	tr|A0A016WZ98|A0A016WZ98_9BILA	83.5	1045	125	4	3931	932	1	1043	0	1729.9	A0A016WZ98	1043	Acey_s0443.g1555 Y032_0443g1555		Ancylostoma ceylanicum	Sodium/potassium-transporting ATPase subunit alpha (EC 3.6.3.-)				integral component of membrane [GO:0016021]	ATP binding [GO:0005524]; metal ion binding [GO:0046872]; sodium:potassium-exchanging ATPase activity [GO:0005391]	GO:0005391; GO:0005524; GO:0016021; GO:0046872	comp1028_seq1_orf-10	33	47.62	PLN02889|PLN02889|oxo-acid-lyase/anthranilate synthase
comp1028_seq2	4571	tr|A0A0N4V3U8|A0A0N4V3U8_ENTVE	76.7	1075	107	5	3922	932	1	1009	0	1597.4	A0A0N4V3U8	1009			Enterobius vermicularis (Human pinworm)	Sodium/potassium-transporting ATPase subunit alpha (EC 3.6.3.-)				integral component of membrane [GO:0016021]	ATP binding [GO:0005524]; metal ion binding [GO:0046872]; sodium:potassium-exchanging ATPase activity [GO:0005391]	GO:0005391; GO:0005524; GO:0016021; GO:0046872	comp1028_seq2_orf-10	33	47.62	PLN02889|PLN02889|oxo-acid-lyase/anthranilate synthase
comp1028_seq3	4674	tr|A0A0N4V3U8|A0A0N4V3U8_ENTVE	76.7	1075	107	5	3922	932	1	1009	0	1597.4	A0A0N4V3U8	1009			Enterobius vermicularis (Human pinworm)	Sodium/potassium-transporting ATPase subunit alpha (EC 3.6.3.-)				integral component of membrane [GO:0016021]	ATP binding [GO:0005524]; metal ion binding [GO:0046872]; sodium:potassium-exchanging ATPase activity [GO:0005391]	GO:0005391; GO:0005524; GO:0016021; GO:0046872	comp1028_seq3_orf-5	38	46.15	zf-XS|pfam03470|XS zinc finger domain. This domain is a putative nucleic acid binding zinc finger found in proteins that also contain an XS domain.
comp10290_seq0	4896	tr|F1KS04|F1KS04_ASCSU	64.9	1066	359	9	308	3478	15	1074	0	1398.6	F1KS04	1108			Ascaris suum (Pig roundworm) (Ascaris lumbricoides)	Ephrin receptor 1				integral component of plasma membrane [GO:0005887]	ATP binding [GO:0005524]; ephrin receptor activity [GO:0005003]	GO:0005003; GO:0005524; GO:0005887	comp10290_seq0_orf-13	37	56.25	PLN02591|PLN02591|tryptophan synthase
comp10290_seq1	4894	tr|F1KS04|F1KS04_ASCSU	64.9	1066	359	9	308	3478	15	1074	0	1398.6	F1KS04	1108			Ascaris suum (Pig roundworm) (Ascaris lumbricoides)	Ephrin receptor 1				integral component of plasma membrane [GO:0005887]	ATP binding [GO:0005524]; ephrin receptor activity [GO:0005003]	GO:0005003; GO:0005524; GO:0005887	comp10290_seq1_orf-13	37	56.25	PLN02591|PLN02591|tryptophan synthase
comp10291_seq0	2385	tr|A0A016S415|A0A016S415_9BILA	25.1	243	146	5	1092	1787	148	365	4e-05	53.1	A0A016S415	418	Acey_s0306.g2014 Y032_0306g2014		Ancylostoma ceylanicum	Uncharacterized protein							comp10291_seq0_orf-6	39	46.43	PRK08861|PRK08861|cystathionine gamma-synthase; Provisional
comp10291_seq1	2581	tr|A0A016V2A1|A0A016V2A1_9BILA	25.2	230	137	4	1327	1983	724	929	0.00016	51.2	A0A016V2A1	982	Acey_s0020.g111 Y032_0020g111		Ancylostoma ceylanicum	Uncharacterized protein							comp10291_seq1_orf-3	103	52.27	RT_nLTR_like|cd01650|RT_nLTR: Non-LTR (long terminal repeat) retrotransposon and non-LTR retrovirus reverse transcriptase (RT). This subfamily contains both non-LTR retrotransposons and non-LTR retrovirus RTs. RTs catalyze the conversion of single-stranded RNA into double-stranded DNA for integration into host chromosomes. RT is a multifunctional enzyme with RNA-directed DNA polymerase, DNA direc…
comp10291_seq2	2580	tr|A0A016X2L9|A0A016X2L9_9BILA	24.2	264	159	5	1224	1982	696	929	7.3e-05	52.4	A0A016X2L9	982	Acey_s0401.g787 Y032_0401g787		Ancylostoma ceylanicum	Uncharacterized protein							comp10291_seq2_orf-5	39	46.43	PRK08861|PRK08861|cystathionine gamma-synthase; Provisional
comp10292_seq0	3576	tr|A0A0N4U3Z6|A0A0N4U3Z6_DRAME	64.7	34	12	0	102	1	231	264	7.7e-05	52.8	A0A0N4U3Z6	545			Dracunculus medinensis (Guinea worm)	Uncharacterized protein					Rab guanyl-nucleotide exchange factor activity [GO:0017112]	GO:0017112	comp10292_seq0_orf-1	34	64.29	HrcA|COG1420|Transcriptional regulator of heat shock response [Transcription].
comp10292_seq1	3575	tr|A0A0N4U3Z6|A0A0N4U3Z6_DRAME	64.7	34	12	0	102	1	231	264	7.7e-05	52.8	A0A0N4U3Z6	545			Dracunculus medinensis (Guinea worm)	Uncharacterized protein					Rab guanyl-nucleotide exchange factor activity [GO:0017112]	GO:0017112	comp10292_seq1_orf-9	33	69.23	PLN02374|PLN02374|pyruvate dehydrogenase (acetyl-transferring)
comp10297_seq0	1274	tr|A0A158QJP4|A0A158QJP4_HAEPC	31.5	289	158	11	3	800	2067	2338	1e-23	114	A0A158QJP4	2387			Haemonchus placei (Barber's pole worm)	Uncharacterized protein					serine-type peptidase activity [GO:0008236]	GO:0008236	comp10297_seq0_orf-1	39	69.23	PRK05713|PRK05713|hypothetical protein; Provisional
comp10297_seq2	1414	tr|A0A158QJP4|A0A158QJP4_HAEPC	31.4	175	82	8	485	964	2187	2338	5.6e-07	58.5	A0A158QJP4	2387			Haemonchus placei (Barber's pole worm)	Uncharacterized protein					serine-type peptidase activity [GO:0008236]	GO:0008236	comp10297_seq2_orf-5	34	50	PLN02610|PLN02610|probable methionyl-tRNA synthetase
comp10298_seq0	794	tr|F5GTH6|F5GTH6_ANGCA	35.3	85	53	1	261	13	55	139	1.8e-10	69.3	F5GTH6	151			Angiostrongylus cantonensis (Rat lungworm)	Ornithine decarboxylase antizyme (Fragment)					ornithine decarboxylase inhibitor activity [GO:0008073]	GO:0008073	comp10298_seq0_orf-2	36	83.33	PEPCK_ATP|pfam01293|Phosphoenolpyruvate carboxykinase.
comp10298_seq1	788	tr|F5GTH6|F5GTH6_ANGCA	35.3	85	53	1	261	13	55	139	1.8e-10	69.3	F5GTH6	151			Angiostrongylus cantonensis (Rat lungworm)	Ornithine decarboxylase antizyme (Fragment)					ornithine decarboxylase inhibitor activity [GO:0008073]	GO:0008073	comp10298_seq1_orf-2	34	42.86	PLN02211|PLN02211|methyl indole-3-acetate methyltransferase
comp1029_seq0	937	tr|A0A1I8BJ47|A0A1I8BJ47_MELHA	80	50	10	0	937	788	292	341	1.1e-16	90.1	A0A1I8BJ47	1065			Meloidogyne hapla (Root-knot nematode worm)	Uncharacterized protein					oxidoreductase activity [GO:0016491]	GO:0016491	comp1029_seq0_orf-1	34	38.1	recN|TIGR00634|DNA repair protein RecN. All proteins in this family for which functions are known are ATP binding proteins involved in the initiation of recombination and recombinational repair. [DNA metabolism, DNA replication, recombination, and repair]
comp1029_seq1	1521	tr|A0A1I8BJ47|A0A1I8BJ47_MELHA	78.4	51	11	0	1521	1369	292	342	1.4e-16	90.5	A0A1I8BJ47	1065			Meloidogyne hapla (Root-knot nematode worm)	Uncharacterized protein					oxidoreductase activity [GO:0016491]	GO:0016491	comp1029_seq1_orf-6	37	57.89	gyrB|TIGR01059|DNA gyrase, B subunit. This model describes the common type II DNA topoisomerase (DNA gyrase). Two apparently independently arising families, one in the Proteobacteria and one in Gram-positive lineages, are both designated toposisomerase IV. Proteins scoring above the noise cutoff for this model and below the trusted cutoff for topoisomerase IV models probably should be designated …
comp102_seq0	4330	tr|A0A183TX44|A0A183TX44_TOXCA	89.5	845	86	1	237	2771	39	880	2.3e-83	313.9	A0A183TX44	880			Toxocara canis (Canine roundworm)	Uncharacterized protein				myosin complex [GO:0016459]	motor activity [GO:0003774]	GO:0003774; GO:0016459	comp102_seq0_orf-15	73	80	PRK05347|PRK05347|glutaminyl-tRNA synthetase; Provisional
comp102_seq1	4330	tr|A0A183TX44|A0A183TX44_TOXCA	89.2	845	88	1	237	2771	39	880	2.5e-82	310.5	A0A183TX44	880			Toxocara canis (Canine roundworm)	Uncharacterized protein				myosin complex [GO:0016459]	motor activity [GO:0003774]	GO:0003774; GO:0016459	comp102_seq1_orf-15	73	80	PRK05347|PRK05347|glutaminyl-tRNA synthetase; Provisional
comp10300_seq1	2103	sp|G5EFJ9|UN103_CAEEL	65	237	52	5	750	1382	1	232	1.1e-70	270.8	G5EFJ9	829	unc-103 C30D11.1	Cel.19508;	Caenorhabditis elegans	Potassium voltage-gated channel unc-103 (Ether-a-go-go-related gene potassium channel homolog) (ERG homolog) (Eag-related protein homolog) (Ether-a-go-go-related protein homolog) (Uncoordinated protein 103)	cel:CELE_C30D11.1;	KOG0498;ENOG410XPSE;	mating behavior [GO:0007617]; regulation of muscle contraction [GO:0006937]; regulation of oviposition [GO:0046662]	integral component of membrane [GO:0016021]; plasma membrane [GO:0005886]	voltage-gated potassium channel activity [GO:0005249]	GO:0005249; GO:0005886; GO:0006937; GO:0007617; GO:0016021; GO:0046662	comp10300_seq1_orf-6	33	54.55	PRK11789|PRK11789|N-acetyl-anhydromuranmyl-L-alanine amidase; Provisional
comp10301_seq0	682	tr|A0A183U377|A0A183U377_TOXCA	42.9	63	36	0	556	368	10	72	4.6e-07	57.8	A0A183U377	74			Toxocara canis (Canine roundworm)	Uncharacterized protein							comp10301_seq0_orf-3	61	46.15	PLN02969|PLN02969|9-cis-epoxycarotenoid dioxygenase
comp10301_seq1	699	tr|A0A183U377|A0A183U377_TOXCA	42.9	63	36	0	573	385	10	72	4.7e-07	57.8	A0A183U377	74			Toxocara canis (Canine roundworm)	Uncharacterized protein							comp10301_seq1_orf-1	41	41.38	PRK10334|PRK10334|mechanosensitive channel MscS; Provisional
comp10304_seq0	2090	tr|A0A1I8AA15|A0A1I8AA15_9BILA	24.8	266	181	5	429	1199	187	442	7.4e-16	88.6	A0A1I8AA15	662			Steinernema glaseri	Uncharacterized protein					nucleic acid binding [GO:0003676]	GO:0003676	comp10304_seq0_orf-1	55	50	oorA|PRK09627|2-oxoglutarate-acceptor oxidoreductase subunit OorA; Reviewed
comp10304_seq1	2195	tr|A0A1I7ZMH9|A0A1I7ZMH9_9BILA	44.2	138	75	2	1316	1729	250	385	6.2e-29	132.1	A0A1I7ZMH9	438			Steinernema glaseri	Uncharacterized protein					nucleic acid binding [GO:0003676]	GO:0003676	comp10304_seq1_orf-1	34	55.56	BatB|COG4597|ABC-type amino acid transport system, permease component [Amino acid transport and metabolism].
comp10308_seq0	2917	tr|A0A0N5BHE9|A0A0N5BHE9_STREA	84.9	86	13	0	2298	2041	163	248	4.2e-33	146.4	A0A0N5BHE9	517			Strongyloides papillosus (Intestinal threadworm)	Uncharacterized protein			regulation of transcription, DNA-templated [GO:0006355]	nucleus [GO:0005634]	sequence-specific DNA binding [GO:0043565]	GO:0005634; GO:0006355; GO:0043565	comp10308_seq0_orf-2	35	52.63	dsrB|TIGR02066|sulfite reductase, dissimilatory-type beta subunit. Dissimilatory sulfite reductase catalyzes the six-electron reduction of sulfite to sulfide, as the terminal reaction in dissimilatory sulfate reduction. It remains unclear however, whether trithionate and thiosulfate serve as intermediate compounds to sulfide, or as end products of sulfite reduction. Sulfite reductase is a multisu…
comp10308_seq1	2918	tr|A0A0N5BHE9|A0A0N5BHE9_STREA	84.9	86	13	0	2299	2042	163	248	4.2e-33	146.4	A0A0N5BHE9	517			Strongyloides papillosus (Intestinal threadworm)	Uncharacterized protein			regulation of transcription, DNA-templated [GO:0006355]	nucleus [GO:0005634]	sequence-specific DNA binding [GO:0043565]	GO:0005634; GO:0006355; GO:0043565	comp10308_seq1_orf-1	33	55.56	PRK12493|PRK12493|magnesium chelatase subunit H; Provisional
comp10309_seq0	1669	tr|A0A0R3RA90|A0A0R3RA90_9BILA	52.5	40	19	0	65	184	30	69	0.0034	46.2	A0A0R3RA90	72			Brugia timori	Uncharacterized protein							comp10309_seq0_orf-5	51	41.94	PRK12753|PRK12753|transketolase; Reviewed
comp10309_seq1	1669	tr|A0A0R3RA90|A0A0R3RA90_9BILA	52.5	40	19	0	65	184	30	69	0.0034	46.2	A0A0R3RA90	72			Brugia timori	Uncharacterized protein							comp10309_seq1_orf-5	51	41.94	PRK12753|PRK12753|transketolase; Reviewed
comp10309_seq2	1671	tr|A0A0R3RA90|A0A0R3RA90_9BILA	52.5	40	19	0	65	184	30	69	0.0034	46.2	A0A0R3RA90	72			Brugia timori	Uncharacterized protein							comp10309_seq2_orf-1	51	31.25	met_CoM_red_C|TIGR03264|methyl-coenzyme M reductase I operon protein C. Members of this protein family are protein C, a non-structural protein, of the operon for methyl coenzyme M reductase, also called coenzyme-B sulfoethylthiotransferase (EC 2.8.4.1). That enzyme, with alpha, beta, and gamma subunits, catalyzes the last step in methanogenesis; it has several modified sites, so accessory protein…
comp10311_seq0	4574	tr|A0A0M3IQE5|A0A0M3IQE5_ASCLU	48.5	237	119	3	961	251	20	253	9.5e-48	195.7	A0A0M3IQE5	257			Ascaris lumbricoides (Giant roundworm)	Uncharacterized protein			chemotaxis [GO:0006935]; cilium assembly [GO:0060271]	ciliary transition zone [GO:0035869]		GO:0006935; GO:0035869; GO:0060271	comp10311_seq0_orf-6	36	75	PRK13626|PRK13626|transcriptional regulator SgrR; Provisional
comp10311_seq1	4574	tr|A0A0M3IQE5|A0A0M3IQE5_ASCLU	48.5	237	119	3	961	251	20	253	9.5e-48	195.7	A0A0M3IQE5	257			Ascaris lumbricoides (Giant roundworm)	Uncharacterized protein			chemotaxis [GO:0006935]; cilium assembly [GO:0060271]	ciliary transition zone [GO:0035869]		GO:0006935; GO:0035869; GO:0060271	comp10311_seq1_orf-6	36	75	PRK13626|PRK13626|transcriptional regulator SgrR; Provisional
comp10313_seq0	4892	tr|A0A0V0ZIG3|A0A0V0ZIG3_9BILA	40	1176	606	24	4135	683	211	1311	2.1e-210	736.1	A0A0V0ZIG3	1340	Atp10d T12_2803		Trichinella patagoniensis	Phospholipid-transporting ATPase (EC 3.6.3.1)				integral component of membrane [GO:0016021]	ATP binding [GO:0005524]; magnesium ion binding [GO:0000287]; phospholipid-translocating ATPase activity [GO:0004012]	GO:0000287; GO:0004012; GO:0005524; GO:0016021	comp10313_seq0_orf-5	38	50	PLN02724|PLN02724|Molybdenum cofactor sulfurase
comp10313_seq1	4839	tr|A0A0B2VEF9|A0A0B2VEF9_TOXCA	53.3	1006	303	11	4662	2059	5	981	5.3e-275	950.7	A0A0B2VEF9	991	Atp10d Tcan_04862		Toxocara canis (Canine roundworm)	Phospholipid-transporting ATPase (EC 3.6.3.1)				integral component of membrane [GO:0016021]	ATP binding [GO:0005524]; magnesium ion binding [GO:0000287]; phospholipid-translocating ATPase activity [GO:0004012]	GO:0000287; GO:0004012; GO:0005524; GO:0016021	comp10313_seq1_orf-3	40	57.14	PLN02981|PLN02981|glucosamine:fructose-6-phosphate aminotransferase
comp10314_seq0	3395	tr|A8PRW1|A8PRW1_BRUMA	42.3	279	145	3	861	28	754	1017	5e-54	216.1	A8PRW1	1836	Bm1_32840		Brugia malayi (Filarial nematode worm)	Pao retrotransposon peptidase family protein	bmy:Bm1_32840;		DNA integration [GO:0015074]		nucleic acid binding [GO:0003676]; zinc ion binding [GO:0008270]	GO:0003676; GO:0008270; GO:0015074	comp10314_seq0_orf-11	60	60	DUF2757|pfam10955|Protein of unknown function (DUF2757). Members in this family of proteins are annotated as YabK however currently no function is known.
comp10314_seq1	3377	tr|A0A1I7W379|A0A1I7W379_LOALO	49.7	153	75	2	845	387	575	725	2e-34	151	A0A1I7W379	1574			Loa loa (Eye worm) (Filaria loa)	Uncharacterized protein			DNA integration [GO:0015074]		nucleic acid binding [GO:0003676]	GO:0003676; GO:0015074	comp10314_seq1_orf-7	54	66.67	Tautomerase_2|pfam14552|Tautomerase enzyme.
comp10314_seq2	3380	tr|A0A1I7VUL5|A0A1I7VUL5_LOALO	49.7	153	75	2	845	387	736	886	2e-34	151	A0A1I7VUL5	1767			Loa loa (Eye worm) (Filaria loa)	Uncharacterized protein			DNA integration [GO:0015074]		nucleic acid binding [GO:0003676]	GO:0003676; GO:0015074	comp10314_seq2_orf-7	54	66.67	Tautomerase_2|pfam14552|Tautomerase enzyme.
comp10314_seq3	3378	tr|A0A1I7SI01|A0A1I7SI01_BURXY	42.1	273	145	3	849	34	161	421	1.4e-51	208	A0A1I7SI01	844			Bursaphelenchus xylophilus (Pinewood nematode worm) (Aphelenchoides xylophilus)	Uncharacterized protein							comp10314_seq3_orf-3	32	58.82	TIGR03663|TIGR03663|TIGR03663 family protein. Members of this protein family, uncommon and rather sporadically distributed, are found almost always in the same genomes as members of family TIGR03662, and frequently as a nearby gene. Members show some N-terminal sequence similarity with pfam02366, dolichyl-phosphate-mannose-protein mannosyltransferase. The few invariant residues in this family, fo…
comp10314_seq4	3381	tr|A0A1I7SI01|A0A1I7SI01_BURXY	42.1	273	145	3	849	34	161	421	1.4e-51	208	A0A1I7SI01	844			Bursaphelenchus xylophilus (Pinewood nematode worm) (Aphelenchoides xylophilus)	Uncharacterized protein							comp10314_seq4_orf-3	32	58.82	TIGR03663|TIGR03663|TIGR03663 family protein. Members of this protein family, uncommon and rather sporadically distributed, are found almost always in the same genomes as members of family TIGR03662, and frequently as a nearby gene. Members show some N-terminal sequence similarity with pfam02366, dolichyl-phosphate-mannose-protein mannosyltransferase. The few invariant residues in this family, fo…
comp10315_seq0	2058	tr|A0A0F5D737|A0A0F5D737_PRIPA	45.6	344	174	3	1613	621	156	499	2.9e-81	305.8	A0A0F5D737	522	PRIPAC_3025		Pristionchus pacificus (Parasitic nematode)	Protein kinase			chromosome separation [GO:0051304]; mitotic cell cycle checkpoint [GO:0007093]		ATP binding [GO:0005524]; protein serine/threonine/tyrosine kinase activity [GO:0004712]	GO:0004712; GO:0005524; GO:0007093; GO:0051304	comp10315_seq0_orf-4	40	57.89	PLN02846|PLN02846|digalactosyldiacylglycerol synthase
comp1031_seq0	2062	tr|A0A0D6LV90|A0A0D6LV90_9BILA	63.3	381	88	3	1734	652	1	349	1.3e-129	466.5	A0A0D6LV90	349	ANCCEY_06920		Ancylostoma ceylanicum	Tim44-like domain protein			protein import into mitochondrial matrix [GO:0030150]	cytoplasm [GO:0005737]	chaperone binding [GO:0051087]	GO:0005737; GO:0030150; GO:0051087	comp1031_seq0_orf-1	50	47.62	PRK12330|PRK12330|oxaloacetate decarboxylase; Provisional
comp1031_seq1	2061	tr|A0A1I7RLG2|A0A1I7RLG2_BURXY	66.7	270	90	0	1461	652	165	434	2.7e-111	405.6	A0A1I7RLG2	434			Bursaphelenchus xylophilus (Pinewood nematode worm) (Aphelenchoides xylophilus)	Mitochondrial import inner membrane translocase subunit TIM44			protein import into mitochondrial matrix [GO:0030150]	mitochondrial inner membrane [GO:0005743]	chaperone binding [GO:0051087]	GO:0005743; GO:0030150; GO:0051087	comp1031_seq1_orf-1	50	47.62	PRK12330|PRK12330|oxaloacetate decarboxylase; Provisional
comp1031_seq2	1969	tr|A0A0N4WCU4|A0A0N4WCU4_HAEPC	66	321	73	3	1509	652	1	320	3e-115	418.7	A0A0N4WCU4	320			Haemonchus placei (Barber's pole worm)	Uncharacterized protein			protein import into mitochondrial matrix [GO:0030150]	cytoplasm [GO:0005737]	chaperone binding [GO:0051087]	GO:0005737; GO:0030150; GO:0051087	comp1031_seq2_orf-1	50	47.62	PRK12330|PRK12330|oxaloacetate decarboxylase; Provisional
comp10328_seq0	2616	tr|F1KTQ1|F1KTQ1_ASCSU	54.6	669	303	1	103	2106	13	681	3.2e-226	787.7	F1KTQ1	685			Ascaris suum (Pig roundworm) (Ascaris lumbricoides)	Long-chain-fatty-acid--CoA ligase 1			metabolic process [GO:0008152]		ligase activity [GO:0016874]	GO:0008152; GO:0016874	comp10328_seq0_orf-2	86	50	TH1|pfam04858|TH1 protein. TH1 is a highly conserved but uncharacterized metazoan protein. No homolog has been identified in Caenorhabditis elegans. TH1 binds specifically to A-Raf kinase.
comp10328_seq1	2615	tr|F1KTQ1|F1KTQ1_ASCSU	54.6	669	303	1	103	2106	13	681	3.2e-226	787.7	F1KTQ1	685			Ascaris suum (Pig roundworm) (Ascaris lumbricoides)	Long-chain-fatty-acid--CoA ligase 1			metabolic process [GO:0008152]		ligase activity [GO:0016874]	GO:0008152; GO:0016874	comp10328_seq1_orf-1	706	43.74	LC-FACS_euk|cd05927|Eukaryotic long-chain fatty acid CoA synthetase (LC-FACS). The members of this family are eukaryotic fatty acid CoA synthetases that activate fatty acids with chain lengths of 12 to 20. LC-FACS catalyzes the formation of fatty acyl-CoA in a two-step reaction: the formation of a fatty acyl-AMP molecule as an intermediate, and the formation of a fatty acyl-CoA. This is a require…
comp10328_seq2	1651	tr|A0A0B2V929|A0A0B2V929_TOXCA	64.8	210	74	0	921	1550	296	505	3.2e-78	295.4	A0A0B2V929	782	ACSL1 Tcan_15448		Toxocara canis (Canine roundworm)	Long-chain-fatty-acid--CoA ligase 1			metabolic process [GO:0008152]		ligase activity [GO:0016874]	GO:0008152; GO:0016874	comp10328_seq2_orf-4	40	53.33	Ig-PH_SCAB1|cd13232|Stomatal Closure Related Actin-Binding Protein 1 Pleckstrin homology-like domain. SCAB1 is an actin-binding protein that interacts with actin filaments and regulates stomatal movement. SCAB1 is composed of an actin-binding domain, two coiled-coil (CC) domains, and a fused immunoglobulin (Ig) and PH (Ig-PH) domain. SCAB1 homologs are widely present, often in multiple copies (th…
comp10329_seq0	1778	tr|A8PPR6|A8PPR6_BRUMA	65.6	212	23	2	1776	1291	83	294	4.3e-65	251.9	A8PPR6	295	Bm1_31010		Brugia malayi (Filarial nematode worm)	IPT/TIG domain containing protein	bmy:Bm1_31010;		multicellular organism development [GO:0007275]; regulation of transcription, DNA-templated [GO:0006355]; transcription, DNA-templated [GO:0006351]	nucleus [GO:0005634]	DNA binding [GO:0003677]; metal ion binding [GO:0046872]	GO:0003677; GO:0005634; GO:0006351; GO:0006355; GO:0007275; GO:0046872	comp10329_seq0_orf-2	31	50	7tmA_TAARs|cd15055|trace amine-associated receptors, member of the class A family of seven-transmembrane G protein-coupled receptors. The trace amine-associated receptors (TAARs) are a distinct subfamily within the class A G protein-coupled receptor family. Trace amines are endogenous amines of unknown function that have strong structural and metabolic similarity to classical monoamine neurotrans…
comp10329_seq1	1796	tr|A0A1I8EYY9|A0A1I8EYY9_WUCBA	82.6	121	18	1	1794	1441	281	401	4e-50	202.2	A0A1I8EYY9	431			Wuchereria bancrofti	Uncharacterized protein			multicellular organism development [GO:0007275]; regulation of transcription, DNA-templated [GO:0006355]; transcription, DNA-templated [GO:0006351]	nucleus [GO:0005634]	DNA binding [GO:0003677]; metal ion binding [GO:0046872]	GO:0003677; GO:0005634; GO:0006351; GO:0006355; GO:0007275; GO:0046872	comp10329_seq1_orf-2	31	50	7tmA_TAARs|cd15055|trace amine-associated receptors, member of the class A family of seven-transmembrane G protein-coupled receptors. The trace amine-associated receptors (TAARs) are a distinct subfamily within the class A G protein-coupled receptor family. Trace amines are endogenous amines of unknown function that have strong structural and metabolic similarity to classical monoamine neurotrans…
comp10330_seq0	835	tr|A0A0N4UG94|A0A0N4UG94_DRAME	57.5	40	17	0	228	109	9	48	4.8e-06	54.7	A0A0N4UG94	273			Dracunculus medinensis (Guinea worm)	Uncharacterized protein							comp10330_seq0_orf-2	83	24.64	KISc|smart00129|Kinesin motor, catalytic domain. ATPase. Microtubule-dependent molecular motors that play important roles in intracellular transport of organelles and in cell division.
comp10330_seq1	1819	tr|A0A183G9L5|A0A183G9L5_HELBK	24.8	129	78	2	1299	967	19	146	0.0037	46.2	A0A183G9L5	234			Heligmosomoides polygyrus bakeri (Parasitic nematode) (Heligmosomoides bakeri)	Uncharacterized protein							comp10330_seq1_orf-1	59	41.46	ERCC3_RAD25_C|pfam16203|ERCC3/RAD25/XPB C-terminal helicase. This is the C-terminal helicase domain of ERCC3, RAD25 and XPB helicases.
comp10330_seq2	835	tr|A0A0N4UG94|A0A0N4UG94_DRAME	57.5	40	17	0	228	109	9	48	4.8e-06	54.7	A0A0N4UG94	273			Dracunculus medinensis (Guinea worm)	Uncharacterized protein							comp10330_seq2_orf-2	83	24.64	KISc|smart00129|Kinesin motor, catalytic domain. ATPase. Microtubule-dependent molecular motors that play important roles in intracellular transport of organelles and in cell division.
comp10335_seq0	2380	tr|U1NH31|U1NH31_ASCSU	44.8	67	37	0	1873	2073	133	199	2.6e-09	67	U1NH31	280	ASU_09531		Ascaris suum (Pig roundworm) (Ascaris lumbricoides)	Uncharacterized protein							comp10335_seq0_orf-3	51	61.54	7tm_TAS2R7-like|cd15023|mammalian taste receptor 2, subtypes 7 and 9, member of the seven-transmembrane G protein-coupled receptor superfamily. This group includes the mammalian taste receptor 2 (TAS2R) subtypes 7 and 9, which function as bitter taste receptors. The human TAS2R family contains about 25 functional members, which are glycoproteins and have the ability to form both homomeric and het…
comp10335_seq1	2380	tr|U1NH31|U1NH31_ASCSU	44.8	67	37	0	1873	2073	133	199	2.6e-09	67	U1NH31	280	ASU_09531		Ascaris suum (Pig roundworm) (Ascaris lumbricoides)	Uncharacterized protein							comp10335_seq1_orf-3	51	61.54	7tm_TAS2R7-like|cd15023|mammalian taste receptor 2, subtypes 7 and 9, member of the seven-transmembrane G protein-coupled receptor superfamily. This group includes the mammalian taste receptor 2 (TAS2R) subtypes 7 and 9, which function as bitter taste receptors. The human TAS2R family contains about 25 functional members, which are glycoproteins and have the ability to form both homomeric and het…
comp10336_seq0	2468	tr|U1P557|U1P557_ASCSU	49.3	718	260	16	270	2249	1	672	1.8e-133	479.6	U1P557	917	ASU_00769		Ascaris suum (Pig roundworm) (Ascaris lumbricoides)	Gex interacting protein family member (Gei-4)							comp10336_seq0_orf-1	33	60	ELYS-bb|pfam16687|beta-propeller of ELYS nucleoporin. ELYS-bb is the N-terminal seven-bladed beta-propeller domain of ELYS nucleoporins in higher eukaryotes. It is required for anchorage of the nucleoporin to the nuclear envelope during cell-division.
comp10336_seq1	2318	tr|U1P557|U1P557_ASCSU	49.4	699	238	16	270	2099	1	672	2.5e-137	492.3	U1P557	917	ASU_00769		Ascaris suum (Pig roundworm) (Ascaris lumbricoides)	Gex interacting protein family member (Gei-4)							comp10336_seq1_orf-1	33	60	ELYS-bb|pfam16687|beta-propeller of ELYS nucleoporin. ELYS-bb is the N-terminal seven-bladed beta-propeller domain of ELYS nucleoporins in higher eukaryotes. It is required for anchorage of the nucleoporin to the nuclear envelope during cell-division.
comp10337_seq0	1460	tr|A0A0M3JX42|A0A0M3JX42_ANISI	53.9	297	97	3	384	1154	34	330	2.2e-83	312.4	A0A0M3JX42	332			Anisakis simplex (Herring worm)	Uncharacterized protein			transport [GO:0006810]	integral component of membrane [GO:0016021]		GO:0006810; GO:0016021	comp10337_seq0_orf-1	35	45	CofD_rel_GAK|TIGR04357|CofD-related protein, GAK system. Members of this family are distantly related to CofD, the enzyme LPPG:FO 2-phospho-L-lactate transferase, involved in coenzyme F420 biosynthesis. This family appears to belong to a biosynthesis cassette of unknown function.
comp10337_seq1	1476	tr|A0A0M3JX42|A0A0M3JX42_ANISI	55.3	311	96	4	367	1170	20	330	1.4e-88	329.7	A0A0M3JX42	332			Anisakis simplex (Herring worm)	Uncharacterized protein			transport [GO:0006810]	integral component of membrane [GO:0016021]		GO:0006810; GO:0016021	comp10337_seq1_orf-3	57	75	PrgH|TIGR02554|type III secretion system protein PrgH/EprH. In Samonella, this gene is part of a four-gene operon PrgHIJK and in general is found in type III secretion operons. PrgH has been shown to be required for secretion, as well as being a structural component of the needle complex. [Protein fate, Protein and peptide secretion and trafficking, Cellular processes, Pathogenesis]
comp10338_seq0	2646	tr|A0A183XEN0|A0A183XEN0_WUCBA	54.3	409	171	5	64	1272	1	399	4.2e-117	425.2	A0A183XEN0	497			Wuchereria bancrofti	Uncharacterized protein					ATP binding [GO:0005524]; protein serine/threonine kinase activity [GO:0004674]	GO:0004674; GO:0005524	comp10338_seq0_orf-1	488	48.26	STKc_PIM|cd14005|Catalytic domain of the Serine/Threonine kinase, Proviral Integration Moloney virus (PIM) kinase. STKs catalyze the transfer of the gamma-phosphoryl group from ATP to serine/threonine residues on protein substrates. The PIM gene locus was discovered as a result of the cloning of retroviral intergration sites in murine Moloney leukemia virus, leading to the identification of PIM k…
comp10338_seq1	2563	tr|A0A183XEN0|A0A183XEN0_WUCBA	41.3	443	149	7	64	1191	1	399	1.6e-76	290.4	A0A183XEN0	497			Wuchereria bancrofti	Uncharacterized protein					ATP binding [GO:0005524]; protein serine/threonine kinase activity [GO:0004674]	GO:0004674; GO:0005524	comp10338_seq1_orf-4	32	46.67	PRK06828|PRK06828|amidase; Provisional
comp10339_seq0	1824	tr|A0A183GM33|A0A183GM33_HELBK	65.5	281	92	2	1403	564	13	289	3.8e-101	371.7	A0A183GM33	345			Heligmosomoides polygyrus bakeri (Parasitic nematode) (Heligmosomoides bakeri)	Uncharacterized protein				integral component of membrane [GO:0016021]	G-protein coupled receptor activity [GO:0004930]	GO:0004930; GO:0016021	comp10339_seq0_orf-4	49	43.33	PRK10044|PRK10044|ferrichrome outer membrane transporter; Provisional
comp10339_seq1	1766	tr|I2HAC7|I2HAC7_CAEEL	56.8	366	124	3	1492	494	45	409	1.2e-107	393.3	I2HAC7	507	npr-18 C43C3.2 CELE_C43C3.2	Cel.11198;	Caenorhabditis elegans	NeuroPeptide Receptor family				integral component of membrane [GO:0016021]	G-protein coupled receptor activity [GO:0004930]	GO:0004930; GO:0016021	comp10339_seq1_orf-8	40	46.15	PLN03188|PLN03188|kinesin-12 family protein; Provisional
comp1033_seq0	3444	tr|F1L2C2|F1L2C2_ASCSU	41.6	474	257	6	207	1577	10	480	5.8e-90	335.5	F1L2C2	481			Ascaris suum (Pig roundworm) (Ascaris lumbricoides)	Pre-rRNA-processing protein pro-1							comp1033_seq0_orf-10	31	66.67	PRK13766|PRK13766|Hef nuclease; Provisional
comp1033_seq1	3429	tr|F1L2C2|F1L2C2_ASCSU	41.6	474	257	6	207	1577	10	480	5.7e-90	335.5	F1L2C2	481			Ascaris suum (Pig roundworm) (Ascaris lumbricoides)	Pre-rRNA-processing protein pro-1							comp1033_seq1_orf-10	31	66.67	PRK13766|PRK13766|Hef nuclease; Provisional
comp10343_seq0	1642	tr|A0A1I8D6I8|A0A1I8D6I8_9BILA	26.9	349	203	8	967	65	44	388	1.9e-19	100.1	A0A1I8D6I8	388			Rhabditophanes sp. KR3021	Uncharacterized protein							comp10343_seq0_orf-4	34	45.83	PTKc_Met_Ron|cd05058|Catalytic domain of the Protein Tyrosine Kinases, Met and Ron. PTKs catalyze the transfer of the gamma-phosphoryl group from ATP to tyrosine (tyr) residues in protein substrates. Met and Ron are receptor PTKs (RTKs) composed of an alpha-beta heterodimer. The extracellular alpha chain is disulfide linked to the beta chain, which contains an extracellular ligand-binding region …
comp10343_seq1	1919	tr|A0A0N5C5C4|A0A0N5C5C4_STREA	26	269	166	6	781	65	295	560	8.9e-08	61.6	A0A0N5C5C4	560			Strongyloides papillosus (Intestinal threadworm)	Uncharacterized protein							comp10343_seq1_orf-2	36	44.44	WASH-7_mid|pfam14744|WASH complex subunit 7. This family is the central, conserved region of proteins that form subunit 7 of the WASH complex. In species such as Drosophila this protein is the only component of the 'complex'. This complex is a nucleation promoting factor necessary for the activation of Arp2/3 that nucleates and organises actin filaments by associating with a pre-existing filament…
comp10345_seq0	3575	tr|A0A1S0UG21|A0A1S0UG21_LOALO	33.4	868	501	16	84	2576	27	854	1.1e-104	384.4	A0A1S0UG21	856	LOAG_18291		Loa loa (Eye worm) (Filaria loa)	Uncharacterized protein							comp10345_seq0_orf-15	39	72.73	PRK07369|PRK07369|dihydroorotase; Provisional
comp10345_seq1	3349	tr|A0A1I7V5K1|A0A1I7V5K1_LOALO	33.4	800	455	16	66	2351	95	854	6.4e-94	348.6	A0A1I7V5K1	856			Loa loa (Eye worm) (Filaria loa)	Uncharacterized protein				nucleus [GO:0005634]		GO:0005634	comp10345_seq1_orf-12	37	61.54	SPFH_HflC|cd03405|High frequency of lysogenization C (HflC) family; SPFH (stomatin, prohibitin, flotillin, and HflK/C) superfamily. This model characterizes proteins similar to prokaryotic HflC (High frequency of lysogenization C). Although many members of the SPFH (or band 7) superfamily are lipid raft associated, prokaryote plasma membranes lack cholesterol and are unlikely to have lipid raft d…
comp10347_seq0	959	tr|A0A183EX18|A0A183EX18_9BILA	62.4	133	50	0	807	409	4	136	7e-46	187.2	A0A183EX18	251			Gongylonema pulchrum	Uncharacterized protein				integral component of membrane [GO:0016021]		GO:0016021	comp10347_seq0_orf-3	51	31.58	RIFIN|TIGR01477|variant surface antigen, rifin family. This model represents the rifin branch of the rifin/stevor family (pfam02009) of predicted variant surface antigens as found in Plasmodium falciparum. This model is based on a set of rifin sequences kindly provided by Matt Berriman from the Sanger Center. This is a global model and assesses a penalty for incomplete sequence. Additional fragme…
comp10348_seq0	966	tr|A0A182EGW9|A0A182EGW9_ONCOC	67.3	98	32	0	1	294	146	243	4.3e-35	151.4	A0A182EGW9	282			Onchocerca ochengi (Filarial nematode worm)	Galectin					carbohydrate binding [GO:0030246]	GO:0030246	comp10348_seq0_orf-3	44	46.15	speE|PRK01581|spermidine synthase; Validated
comp10348_seq1	976	tr|A0A182EGW9|A0A182EGW9_ONCOC	67.3	98	32	0	1	294	146	243	4.4e-35	151.4	A0A182EGW9	282			Onchocerca ochengi (Filarial nematode worm)	Galectin					carbohydrate binding [GO:0030246]	GO:0030246	comp10348_seq1_orf-3	65	50	addA_Gpos|TIGR02785|helicase-exonuclease AddAB, AddA subunit, Firmicutes type. AddAB, also called RexAB, substitutes for RecBCD in several bacterial lineages. These DNA recombination proteins act before synapse and are particularly important for DNA repair of double-stranded breaks by homologous recombination. The term AddAB is used broadly, with AddA homologous between the Firmicutes (as modeled…
comp1034_seq0	3128	tr|F1KYH4|F1KYH4_ASCSU	67.9	527	157	8	431	2005	54	570	2.3e-194	682.2	F1KYH4	573			Ascaris suum (Pig roundworm) (Ascaris lumbricoides)	Organic cation transporter protein				integral component of membrane [GO:0016021]	transmembrane transporter activity [GO:0022857]	GO:0016021; GO:0022857	comp1034_seq0_orf-3	39	50	PRK11331|PRK11331|5-methylcytosine-specific restriction enzyme subunit McrB; Provisional
comp1034_seq1	3669	tr|F1KYH4|F1KYH4_ASCSU	67.9	527	157	8	431	2005	54	570	1.2e-194	683.3	F1KYH4	573			Ascaris suum (Pig roundworm) (Ascaris lumbricoides)	Organic cation transporter protein				integral component of membrane [GO:0016021]	transmembrane transporter activity [GO:0022857]	GO:0016021; GO:0022857	comp1034_seq1_orf-14	37	77.78	HAD_AtGPP-like|cd07529|subfamily of beta-phosphoglucomutase-like family, similar to Arabidopsis thaliana Gpp1 and Gpp2. This subfamily includes Arabidopsis thaliana AtGpp1 and AtGpp2, and Drosophila GS1-like protein (Dmel\Gs1l) of unknown function. AtGpp1 and AtGpp2 are constitutively expressed in all the Arabidopsis tissues and unaffected under abiotic stress. Overexpression of AtGpp2 in transge…
comp1034_seq2	3006	tr|F1KYH4|F1KYH4_ASCSU	67.9	527	157	8	431	2005	54	570	1.7e-194	682.6	F1KYH4	573			Ascaris suum (Pig roundworm) (Ascaris lumbricoides)	Organic cation transporter protein				integral component of membrane [GO:0016021]	transmembrane transporter activity [GO:0022857]	GO:0016021; GO:0022857	comp1034_seq2_orf-12	37	77.78	HAD_AtGPP-like|cd07529|subfamily of beta-phosphoglucomutase-like family, similar to Arabidopsis thaliana Gpp1 and Gpp2. This subfamily includes Arabidopsis thaliana AtGpp1 and AtGpp2, and Drosophila GS1-like protein (Dmel\Gs1l) of unknown function. AtGpp1 and AtGpp2 are constitutively expressed in all the Arabidopsis tissues and unaffected under abiotic stress. Overexpression of AtGpp2 in transge…
comp1034_seq3	3669	tr|F1KYH4|F1KYH4_ASCSU	67.9	527	157	8	431	2005	54	570	1.6e-194	682.9	F1KYH4	573			Ascaris suum (Pig roundworm) (Ascaris lumbricoides)	Organic cation transporter protein				integral component of membrane [GO:0016021]	transmembrane transporter activity [GO:0022857]	GO:0016021; GO:0022857	comp1034_seq3_orf-14	37	77.78	HAD_AtGPP-like|cd07529|subfamily of beta-phosphoglucomutase-like family, similar to Arabidopsis thaliana Gpp1 and Gpp2. This subfamily includes Arabidopsis thaliana AtGpp1 and AtGpp2, and Drosophila GS1-like protein (Dmel\Gs1l) of unknown function. AtGpp1 and AtGpp2 are constitutively expressed in all the Arabidopsis tissues and unaffected under abiotic stress. Overexpression of AtGpp2 in transge…
comp10350_seq0	2184	tr|A0A0N4TYM2|A0A0N4TYM2_BRUPA	70.5	424	118	5	319	1575	72	493	5.2e-153	544.3	A0A0N4TYM2	499			Brugia pahangi (Filarial nematode worm)	Uncharacterized protein			transcription, DNA-templated [GO:0006351]	nucleus [GO:0005634]	RNA polymerase II transcription factor activity, ligand-activated sequence-specific DNA binding [GO:0004879]; sequence-specific DNA binding [GO:0043565]; steroid hormone receptor activity [GO:0003707]; zinc ion binding [GO:0008270]	GO:0003707; GO:0004879; GO:0005634; GO:0006351; GO:0008270; GO:0043565	comp10350_seq0_orf-3	34	65	proteasome_beta_bacterial|cd03765|Bacterial proteasome, beta subunit. The 20S proteasome, multisubunit proteolytic complex, is the central enzyme of nonlysosomal protein degradation in both the cytosol and nucleus. It is composed of 28 subunits arranged as four homoheptameric rings that stack on top of one another forming an elongated alpha-beta-beta-alpha cylinder with a central cavity. The prot…
comp10350_seq1	2223	tr|A0A0N4TYM2|A0A0N4TYM2_BRUPA	68.6	436	118	6	319	1611	72	493	3.2e-150	535	A0A0N4TYM2	499			Brugia pahangi (Filarial nematode worm)	Uncharacterized protein			transcription, DNA-templated [GO:0006351]	nucleus [GO:0005634]	RNA polymerase II transcription factor activity, ligand-activated sequence-specific DNA binding [GO:0004879]; sequence-specific DNA binding [GO:0043565]; steroid hormone receptor activity [GO:0003707]; zinc ion binding [GO:0008270]	GO:0003707; GO:0004879; GO:0005634; GO:0006351; GO:0008270; GO:0043565	comp10350_seq1_orf-3	34	65	proteasome_beta_bacterial|cd03765|Bacterial proteasome, beta subunit. The 20S proteasome, multisubunit proteolytic complex, is the central enzyme of nonlysosomal protein degradation in both the cytosol and nucleus. It is composed of 28 subunits arranged as four homoheptameric rings that stack on top of one another forming an elongated alpha-beta-beta-alpha cylinder with a central cavity. The prot…
comp10351_seq0	913	tr|A0A1I7SXK7|A0A1I7SXK7_9PELO	40.2	92	54	1	545	270	17	107	2.9e-17	92	A0A1I7SXK7	115			Caenorhabditis tropicalis	Thioredoxin			cell redox homeostasis [GO:0045454]; glycerol ether metabolic process [GO:0006662]	cell [GO:0005623]	protein disulfide oxidoreductase activity [GO:0015035]	GO:0005623; GO:0006662; GO:0015035; GO:0045454	comp10351_seq0_orf-2	126	54.55	RVT_1|pfam00078|Reverse transcriptase (RNA-dependent DNA polymerase). A reverse transcriptase gene is usually indicative of a mobile element such as a retrotransposon or retrovirus. Reverse transcriptases occur in a variety of mobile elements, including retrotransposons, retroviruses, group II introns, bacterial msDNAs, hepadnaviruses, and caulimoviruses.
comp10352_seq0	2170	tr|A0A183EDS8|A0A183EDS8_9BILA	57.4	223	95	0	588	1256	103	325	1.7e-76	290	A0A183EDS8	325			Gongylonema pulchrum	Uncharacterized protein				integral component of membrane [GO:0016021]	extracellular ligand-gated ion channel activity [GO:0005230]	GO:0005230; GO:0016021	comp10352_seq0_orf-3	49	45.45	PRK07088|PRK07088|ribonucleotide-diphosphate reductase subunit alpha; Validated
comp10352_seq1	1609	tr|A0A1I7Y6W0|A0A1I7Y6W0_9BILA	54.9	401	176	3	79	1275	17	414	3.4e-133	478	A0A1I7Y6W0	434			Steinernema glaseri	Uncharacterized protein				integral component of membrane [GO:0016021]	extracellular ligand-gated ion channel activity [GO:0005230]	GO:0005230; GO:0016021	comp10352_seq1_orf-2	32	34.78	Rota_VP2|pfam05087|Rotavirus VP2 protein. Rotavirus particles consist of three concentric proteinaceous capsid layers. The innermost capsid (core) is made of VP2. The genomic RNA and the two minor proteins VP1 and VP3 are encapsidated within this layer. The N-terminus of rotavirus VP2 is necessary for the encapsidation of VP1 and VP3.
comp10354_seq0	1707	tr|A0A0M3IZ50|A0A0M3IZ50_ANISI	69.2	39	11	1	1175	1288	18	56	0.00011	51.2	A0A0M3IZ50	1248			Anisakis simplex (Herring worm)	Uncharacterized protein				integral component of membrane [GO:0016021]	aspartic-type endopeptidase activity [GO:0004190]; nucleic acid binding [GO:0003676]; zinc ion binding [GO:0008270]	GO:0003676; GO:0004190; GO:0008270; GO:0016021	comp10354_seq0_orf-8	33	66.67	PRK14042|PRK14042|pyruvate carboxylase subunit B; Provisional
comp10356_seq0	945	tr|A0A0N4UFP6|A0A0N4UFP6_DRAME	87.8	74	9	0	224	3	3	76	3e-33	145.2	A0A0N4UFP6	162			Dracunculus medinensis (Guinea worm)	Eukaryotic translation initiation factor 5A (eIF-5A)			positive regulation of translational elongation [GO:0045901]; positive regulation of translational termination [GO:0045905]; translational frameshifting [GO:0006452]		ribosome binding [GO:0043022]; translation elongation factor activity [GO:0003746]	GO:0003746; GO:0006452; GO:0043022; GO:0045901; GO:0045905	comp10356_seq0_orf-2	67	34.09	PHA02653|PHA02653|RNA helicase NPH-II; Provisional
comp10356_seq1	942	tr|A0A0N4UFP6|A0A0N4UFP6_DRAME	87.8	74	9	0	224	3	3	76	3e-33	145.2	A0A0N4UFP6	162			Dracunculus medinensis (Guinea worm)	Eukaryotic translation initiation factor 5A (eIF-5A)			positive regulation of translational elongation [GO:0045901]; positive regulation of translational termination [GO:0045905]; translational frameshifting [GO:0006452]		ribosome binding [GO:0043022]; translation elongation factor activity [GO:0003746]	GO:0003746; GO:0006452; GO:0043022; GO:0045901; GO:0045905	comp10356_seq1_orf-2	67	34.09	PHA02653|PHA02653|RNA helicase NPH-II; Provisional
comp10358_seq0	739	tr|F1KRE9|F1KRE9_ASCSU	37.2	78	47	2	735	505	836	912	1.9e-06	55.8	F1KRE9	913			Ascaris suum (Pig roundworm) (Ascaris lumbricoides)	Anillin-like protein 2							comp10358_seq0_orf-1	36	42.11	PRK06498|PRK06498|isocitrate lyase; Provisional
comp10358_seq1	597	tr|F1KRE9|F1KRE9_ASCSU	37.2	78	47	2	593	363	836	912	1.5e-06	55.8	F1KRE9	913			Ascaris suum (Pig roundworm) (Ascaris lumbricoides)	Anillin-like protein 2							comp10358_seq1_orf-1	39	56.25	PLN02469|PLN02469|hydroxyacylglutathione hydrolase
comp1035_seq0	1565	tr|A0A0N4ZCY2|A0A0N4ZCY2_PARTI	59.7	139	56	0	1500	1084	1	139	4.4e-45	185.3	A0A0N4ZCY2	407			Parastrongyloides trichosuri (Possum-specific nematode worm)	Uncharacterized protein			biosynthetic process [GO:0009058]		nucleotidyltransferase activity [GO:0016779]	GO:0009058; GO:0016779	comp1035_seq0_orf-2	37	44.44	LIM_Mical_like_1|cd09444|This domain belongs to the LIM domain family which are found on Mical (molecule interacting with CasL) like proteins. The LIM domain on proteins of unknown function: This domain belongs to the LIM domain family which are found on Mical (molecule interacting with CasL) like proteins. Known members of the Mical-like family includes single LIM domain containing proteins, Mic…
comp1035_seq1	1559	tr|A0A0N4ZCY2|A0A0N4ZCY2_PARTI	59.7	139	56	0	1494	1078	1	139	4.4e-45	185.3	A0A0N4ZCY2	407			Parastrongyloides trichosuri (Possum-specific nematode worm)	Uncharacterized protein			biosynthetic process [GO:0009058]		nucleotidyltransferase activity [GO:0016779]	GO:0009058; GO:0016779	comp1035_seq1_orf-1	41	45	PRK05561|PRK05561|DNA topoisomerase IV subunit A; Validated
comp1035_seq2	1467	tr|Q9N4V3|Q9N4V3_CAEEL	57.5	87	37	0	1368	1108	45	131	5.8e-23	111.7	Q9N4V3	401	CELE_Y47D9A.1 Y47D9A.1	Cel.7661;	Caenorhabditis elegans	Uncharacterized protein	cel:CELE_Y47D9A.1;	KOG1460;COG1208;	biosynthetic process [GO:0009058]		nucleotidyltransferase activity [GO:0016779]	GO:0009058; GO:0016779	comp1035_seq2_orf-2	37	44.44	LIM_Mical_like_1|cd09444|This domain belongs to the LIM domain family which are found on Mical (molecule interacting with CasL) like proteins. The LIM domain on proteins of unknown function: This domain belongs to the LIM domain family which are found on Mical (molecule interacting with CasL) like proteins. Known members of the Mical-like family includes single LIM domain containing proteins, Mic…
comp1035_seq3	1938	tr|A0A1I7YYH4|A0A1I7YYH4_9BILA	59.7	347	84	2	1937	1065	201	547	1.5e-90	336.7	A0A1I7YYH4	562			Steinernema glaseri	Uncharacterized protein			biosynthetic process [GO:0009058]		nucleotidyltransferase activity [GO:0016779]	GO:0009058; GO:0016779	comp1035_seq3_orf-3	34	55.56	PLN00134|PLN00134|fumarate hydratase; Provisional
comp10363_seq0	2488	tr|A0A0N5ASH8|A0A0N5ASH8_9BILA	93.6	422	27	0	109	1374	3	424	2.8e-235	817.8	A0A0N5ASH8	424	inx		Syphacia muris	Innexin			ion transport [GO:0006811]	gap junction [GO:0005921]; integral component of membrane [GO:0016021]; plasma membrane [GO:0005886]		GO:0005886; GO:0005921; GO:0006811; GO:0016021	comp10363_seq0_orf-1	527	42.9	Innexin|pfam00876|Innexin. This family includes the Drosophila proteins Ogre and shaking-B, and the C. elegans proteins Unc-7 and Unc-9. Members of this family are integral membrane proteins which are involved in the formation of gap junctions. This family has been named the Innexins.
comp10363_seq1	2524	tr|A0A016X081|A0A016X081_9BILA	81.1	524	83	5	159	1688	25	546	2.4e-239	831.2	A0A016X081	552	Acey_s0454.g1730 inx Y032_0454g1730		Ancylostoma ceylanicum	Innexin			ion transport [GO:0006811]	gap junction [GO:0005921]; integral component of membrane [GO:0016021]; plasma membrane [GO:0005886]		GO:0005886; GO:0005921; GO:0006811; GO:0016021	comp10363_seq1_orf-4	47	46.67	PRK10754|PRK10754|quinone oxidoreductase, NADPH-dependent; Provisional
comp10365_seq0	207	tr|A0A1I7ULC7|A0A1I7ULC7_9PELO	50	52	26	0	172	17	742	793	2.1e-08	60.5	A0A1I7ULC7	1011			Caenorhabditis tropicalis	Uncharacterized protein					ATP binding [GO:0005524]	GO:0005524	None	None	None	None
comp10367_seq0	1087	tr|A0A0B2UW89|A0A0B2UW89_TOXCA	28.4	222	120	7	277	882	313	515	1.3e-08	63.5	A0A0B2UW89	521	X-element Tcan_01974		Toxocara canis (Canine roundworm)	Putative RNA-directed DNA polymerase from transposon X-element					RNA-directed DNA polymerase activity [GO:0003964]	GO:0003964	comp10367_seq0_orf-3	40	50	rSAM_Cfr|TIGR04432|23S rRNA (adenine(2503)-C(8))-methyltransferase Cfr. This model identifies Cfr, a 23S rRNA methyltransferase, EC 2.1.1.224, responsible for a transmissible form of chloramphenicol/florfenicol resistance. It is closely related to RlmN (see TIGR00048), an adenine C2-methyltransferase that acts at the same site where Cfr acts as a C8-methyltransferase [Protein synthesis, tRNA and …
comp1036_seq0	4082	tr|A0A182EZ64|A0A182EZ64_ONCOC	50.6	85	42	0	1745	1491	4	88	2.5e-15	87.8	A0A182EZ64	92			Onchocerca ochengi (Filarial nematode worm)	Uncharacterized protein				integral component of membrane [GO:0016021]	transmembrane transporter activity [GO:0022857]	GO:0016021; GO:0022857	comp1036_seq0_orf-6	44	63.16	Ebola_NP|pfam05505|Ebola nucleoprotein. This family consists of Ebola and Marburg virus nucleoproteins. These proteins are responsible for encapsidation of genomic RNA. It has been found that nucleoprotein DNA vaccines can offer protection from the virus.
comp1036_seq1	2608	tr|A0A0B1SE69|A0A0B1SE69_OESDE	34.7	190	117	1	2322	1774	24	213	3.8e-25	119.8	A0A0B1SE69	213	OESDEN_17089		Oesophagostomum dentatum (Nodular worm)	Uncharacterized protein (Fragment)				integral component of membrane [GO:0016021]	transmembrane transporter activity [GO:0022857]	GO:0016021; GO:0022857	comp1036_seq1_orf-5	44	63.16	Ebola_NP|pfam05505|Ebola nucleoprotein. This family consists of Ebola and Marburg virus nucleoproteins. These proteins are responsible for encapsidation of genomic RNA. It has been found that nucleoprotein DNA vaccines can offer protection from the virus.
comp1036_seq2	3777	tr|A0A183DTF9|A0A183DTF9_9BILA	37.4	257	158	1	2769	2008	1	257	2.5e-38	164.1	A0A183DTF9	294			Gongylonema pulchrum	Uncharacterized protein				integral component of membrane [GO:0016021]	transmembrane transporter activity [GO:0022857]	GO:0016021; GO:0022857	comp1036_seq2_orf-7	44	63.16	Ebola_NP|pfam05505|Ebola nucleoprotein. This family consists of Ebola and Marburg virus nucleoproteins. These proteins are responsible for encapsidation of genomic RNA. It has been found that nucleoprotein DNA vaccines can offer protection from the virus.
comp1036_seq3	3613	tr|A0A0K0JGT2|A0A0K0JGT2_BRUMA	32	197	125	3	2847	2284	1	197	7e-22	109.4	A0A0K0JGT2	327			Brugia malayi (Filarial nematode worm)	Uncharacterized protein				integral component of membrane [GO:0016021]	transmembrane transporter activity [GO:0022857]	GO:0016021; GO:0022857	comp1036_seq3_orf-7	44	63.16	Ebola_NP|pfam05505|Ebola nucleoprotein. This family consists of Ebola and Marburg virus nucleoproteins. These proteins are responsible for encapsidation of genomic RNA. It has been found that nucleoprotein DNA vaccines can offer protection from the virus.
comp1036_seq4	4007	tr|A0A183DTF9|A0A183DTF9_9BILA	37.4	257	158	1	2769	2008	1	257	2.7e-38	164.1	A0A183DTF9	294			Gongylonema pulchrum	Uncharacterized protein				integral component of membrane [GO:0016021]	transmembrane transporter activity [GO:0022857]	GO:0016021; GO:0022857	comp1036_seq4_orf-7	44	63.16	Ebola_NP|pfam05505|Ebola nucleoprotein. This family consists of Ebola and Marburg virus nucleoproteins. These proteins are responsible for encapsidation of genomic RNA. It has been found that nucleoprotein DNA vaccines can offer protection from the virus.
comp1036_seq5	3843	tr|A0A0N5D5J5|A0A0N5D5J5_THECL	39.4	142	86	0	2072	1647	353	494	1.3e-21	108.6	A0A0N5D5J5	497			Thelazia callipaeda (Oriental eyeworm) (Parasitic nematode)	Uncharacterized protein				integral component of membrane [GO:0016021]	substrate-specific transmembrane transporter activity [GO:0022891]	GO:0016021; GO:0022891	comp1036_seq5_orf-7	44	63.16	Ebola_NP|pfam05505|Ebola nucleoprotein. This family consists of Ebola and Marburg virus nucleoproteins. These proteins are responsible for encapsidation of genomic RNA. It has been found that nucleoprotein DNA vaccines can offer protection from the virus.
comp1036_seq6	2316	tr|A0A0K0JGT2|A0A0K0JGT2_BRUMA	35.3	323	201	2	1607	663	1	323	5.1e-50	202.2	A0A0K0JGT2	327			Brugia malayi (Filarial nematode worm)	Uncharacterized protein				integral component of membrane [GO:0016021]	transmembrane transporter activity [GO:0022857]	GO:0016021; GO:0022857	comp1036_seq6_orf-3	47	44.44	PRK11904|PRK11904|bifunctional proline dehydrogenase/pyrroline-5-carboxylate dehydrogenase; Reviewed
comp10374_seq0	1284	tr|A0A158Q9F1|A0A158Q9F1_ENTVE	58.3	127	51	1	961	587	4	130	9.1e-41	170.6	A0A158Q9F1	135			Enterobius vermicularis (Human pinworm)	Uncharacterized protein							comp10374_seq0_orf-1	33	56.25	PTZ00374|PTZ00374|dihydroxyacetone phosphate acyltransferase; Provisional
comp10374_seq1	1282	tr|A0A158Q9F1|A0A158Q9F1_ENTVE	58.3	127	51	1	959	585	4	130	9.1e-41	170.6	A0A158Q9F1	135			Enterobius vermicularis (Human pinworm)	Uncharacterized protein							comp10374_seq1_orf-1	33	56.25	PTZ00374|PTZ00374|dihydroxyacetone phosphate acyltransferase; Provisional
comp10375_seq0	693	tr|A0A0M3K5E8|A0A0M3K5E8_ANISI	30.6	124	80	2	141	497	212	334	2.8e-12	75.1	A0A0M3K5E8	657			Anisakis simplex (Herring worm)	Uncharacterized protein							comp10375_seq0_orf-1	64	41.03	Strabismus|pfam06638|Strabismus protein. This family consists of several strabismus (STB) or Van Gogh-like (VANGL) proteins 1 and 2. The exact function of this family is unknown. It is thought, however that STB1 gene and STB2 may be potent tumor suppressor gene candidates.
comp10376_seq0	332	tr|A0A016TPD1|A0A016TPD1_9BILA	50	64	31	1	143	331	124	187	7.9e-05	49.3	A0A016TPD1	655	Acey_s0087.g2042 Y032_0087g2042		Ancylostoma ceylanicum	Uncharacterized protein							None	None	None	None
comp10379_seq0	3190	tr|F1KZF6|F1KZF6_ASCSU	64.9	313	110	0	1471	2409	30	342	5.9e-113	411.8	F1KZF6	349			Ascaris suum (Pig roundworm) (Ascaris lumbricoides)	WW domain-containing oxidoreductase							comp10379_seq0_orf-3	50	47.62	PLN02610|PLN02610|probable methionyl-tRNA synthetase
comp10379_seq1	3021	tr|F1KZF6|F1KZF6_ASCSU	64.9	313	110	0	1302	2240	30	342	5.5e-113	411.8	F1KZF6	349			Ascaris suum (Pig roundworm) (Ascaris lumbricoides)	WW domain-containing oxidoreductase							comp10379_seq1_orf-8	45	57.89	nifH|TIGR01287|nitrogenase iron protein. This model describes nitrogenase (EC 1.18.6.1) iron protein, also called nitrogenase reductase or nitrogenase component II. This model includes molybdenum-iron nitrogenase reductase (nifH), vanadium-iron nitrogenase reductase (vnfH), and iron-iron nitrogenase reductase (anfH). The model excludes the homologous protein from the light-independent protochloro…
comp10379_seq2	3024	tr|F1KZF6|F1KZF6_ASCSU	64.9	313	110	0	1305	2243	30	342	5.5e-113	411.8	F1KZF6	349			Ascaris suum (Pig roundworm) (Ascaris lumbricoides)	WW domain-containing oxidoreductase							comp10379_seq2_orf-8	45	57.89	nifH|TIGR01287|nitrogenase iron protein. This model describes nitrogenase (EC 1.18.6.1) iron protein, also called nitrogenase reductase or nitrogenase component II. This model includes molybdenum-iron nitrogenase reductase (nifH), vanadium-iron nitrogenase reductase (vnfH), and iron-iron nitrogenase reductase (anfH). The model excludes the homologous protein from the light-independent protochloro…
comp10379_seq3	472	tr|A0A1I7T746|A0A1I7T746_9PELO	60.3	78	31	0	12	245	7	84	2e-17	91.7	A0A1I7T746	353			Caenorhabditis tropicalis	Uncharacterized protein							None	None	None	None
comp1037_seq0	3373	tr|A0A158Q802|A0A158Q802_9BILA	68.1	623	132	3	3083	1416	183	805	9.5e-247	856.3	A0A158Q802	808			Elaeophora elaphi	Glucose-6-phosphate isomerase (EC 5.3.1.9)			gluconeogenesis [GO:0006094]; glycolytic process [GO:0006096]		glucose-6-phosphate isomerase activity [GO:0004347]	GO:0004347; GO:0006094; GO:0006096	comp1037_seq0_orf-1	37	64.29	PRK10604|PRK10604|sensor protein RstB; Provisional
comp1037_seq1	3323	tr|A0A1S0UGQ8|A0A1S0UGQ8_LOALO	79.4	402	73	1	2603	1428	187	588	4.9e-187	657.9	A0A1S0UGQ8	595	LOAG_17859		Loa loa (Eye worm) (Filaria loa)	Glucose-6-phosphate isomerase (EC 5.3.1.9)			gluconeogenesis [GO:0006094]; glycolytic process [GO:0006096]		glucose-6-phosphate isomerase activity [GO:0004347]	GO:0004347; GO:0006094; GO:0006096	comp1037_seq1_orf-1	37	64.29	PRK10604|PRK10604|sensor protein RstB; Provisional
comp10382_seq0	1774	tr|G0NP66|G0NP66_CAEBE	70.1	87	25	1	2	259	61	147	3.8e-29	132.5	G0NP66	458	CAEBREN_07153 CAEBREN_08173		Caenorhabditis brenneri (Nematode worm)	Putative uncharacterized protein		KOG3820;COG3186;	L-phenylalanine catabolic process [GO:0006559]		iron ion binding [GO:0005506]; phenylalanine 4-monooxygenase activity [GO:0004505]	GO:0004505; GO:0005506; GO:0006559	comp10382_seq0_orf-3	34	62.5	ygeW|TIGR03316|knotted carbamoyltransferase YgeW. Members of this protein family include the ygeW gene product of Escherichia coli. The function is unknown. Members show homology to ornithine carbamoyltransferase (TIGR00658) and aspartate carbamoyltransferase (carbamoyltransferase), and therefore may belong to the carbamoyltransferases in function. Members often are found in a large, conserved ge…
comp10382_seq1	1792	tr|G0NP66|G0NP66_CAEBE	70.1	87	25	1	2	259	61	147	3.9e-29	132.5	G0NP66	458	CAEBREN_07153 CAEBREN_08173		Caenorhabditis brenneri (Nematode worm)	Putative uncharacterized protein		KOG3820;COG3186;	L-phenylalanine catabolic process [GO:0006559]		iron ion binding [GO:0005506]; phenylalanine 4-monooxygenase activity [GO:0004505]	GO:0004505; GO:0005506; GO:0006559	comp10382_seq1_orf-6	42	58.33	PRK05341|PRK05341|homogentisate 1,2-dioxygenase; Provisional
comp10382_seq2	1790	tr|G0NP66|G0NP66_CAEBE	70.1	87	25	1	2	259	61	147	3.8e-29	132.5	G0NP66	458	CAEBREN_07153 CAEBREN_08173		Caenorhabditis brenneri (Nematode worm)	Putative uncharacterized protein		KOG3820;COG3186;	L-phenylalanine catabolic process [GO:0006559]		iron ion binding [GO:0005506]; phenylalanine 4-monooxygenase activity [GO:0004505]	GO:0004505; GO:0005506; GO:0006559	comp10382_seq2_orf-5	44	83.33	eu_PheOH|cd03347|Eukaryotic phenylalanine-4-hydroxylase (eu_PheOH); a member of the biopterin-dependent aromatic amino acid hydroxylase family of non-heme, iron(II)-dependent enzymes that also includes prokaryotic phenylalanine-4-hydroxylase (pro_PheOH), eukaryotic tyrosine hydroxylase (TyrOH) and eukaryotic tryptophan hydroxylase (TrpOH). PheOH catalyzes the first and rate-limiting step in the m…
comp10383_seq0	674	tr|A8XYW6|A8XYW6_CAEBR	38.5	96	56	1	381	668	24	116	1.4e-08	62.8	A8XYW6	784	nsun-5 CBG20899 CBG_20899		Caenorhabditis briggsae	Protein CBG20899		KOG2360;KOG2361;COG0144;			methyltransferase activity [GO:0008168]; RNA binding [GO:0003723]	GO:0003723; GO:0008168	comp10383_seq0_orf-2	38	45	Rhabdo_ncap_2|pfam03216|Rhabdovirus nucleoprotein.
comp10383_seq1	675	tr|A8XYW6|A8XYW6_CAEBR	38.5	96	56	1	382	669	24	116	1.4e-08	62.8	A8XYW6	784	nsun-5 CBG20899 CBG_20899		Caenorhabditis briggsae	Protein CBG20899		KOG2360;KOG2361;COG0144;			methyltransferase activity [GO:0008168]; RNA binding [GO:0003723]	GO:0003723; GO:0008168	comp10383_seq1_orf-1	131	44.44	AtpD|COG0055|FoF1-type ATP synthase, beta subunit [Energy production and conversion].
comp10387_seq0	1345	tr|A0A0K0DV92|A0A0K0DV92_STRER	58.6	87	36	0	267	7	559	645	2.8e-24	115.9	A0A0K0DV92	744			Strongyloides stercoralis (Threadworm)	Uncharacterized protein				integral component of membrane [GO:0016021]	transferase activity, transferring acyl groups [GO:0016746]	GO:0016021; GO:0016746	comp10387_seq0_orf-2	46	30.77	MopB_CT_Acetylene-hydratase|cd02781|The MopB_CT_Acetylene-hydratase CD contains acetylene hydratase (Ahy) and other related proteins. The acetylene hydratase of Pelobacter acetylenicus is a tungsten iron-sulfur protein involved in the fermentation of acetylene to ethanol and acetate. This CD is of the conserved molybdopterin_binding C-terminal (MopB_CT) region present in many, but not all, MopB h…
comp10387_seq1	1355	tr|A0A0K0DV92|A0A0K0DV92_STRER	58.4	89	37	0	267	1	559	647	7.4e-25	117.9	A0A0K0DV92	744			Strongyloides stercoralis (Threadworm)	Uncharacterized protein				integral component of membrane [GO:0016021]	transferase activity, transferring acyl groups [GO:0016746]	GO:0016021; GO:0016746	comp10387_seq1_orf-2	34	66.67	PRK09434|PRK09434|aminoimidazole riboside kinase; Provisional
comp10387_seq2	1344	tr|A0A0K0DV92|A0A0K0DV92_STRER	58.4	89	37	0	267	1	559	647	7.4e-25	117.9	A0A0K0DV92	744			Strongyloides stercoralis (Threadworm)	Uncharacterized protein				integral component of membrane [GO:0016021]	transferase activity, transferring acyl groups [GO:0016746]	GO:0016021; GO:0016746	comp10387_seq2_orf-2	62	41.67	lycopene_cycl|TIGR01789|lycopene cyclase. This model represents a family of bacterial lycopene cyclases catalyzing the transformation of lycopene to carotene. These enzymes are found in a limited spectrum of alpha and gamma proteobacteria as well as Flavobacterium.
comp10388_seq0	2157	tr|A0A0B2VCR5|A0A0B2VCR5_TOXCA	37.2	94	56	1	1949	1668	17	107	5.1e-12	75.9	A0A0B2VCR5	108	Tcan_08548		Toxocara canis (Canine roundworm)	Uncharacterized protein							comp10388_seq0_orf-5	36	75	PRK00180|PRK00180|acetate kinase A/propionate kinase 2; Reviewed
comp10388_seq1	2150	tr|A0A0B2VCR5|A0A0B2VCR5_TOXCA	37.2	94	56	1	1947	1666	17	107	5.1e-12	75.9	A0A0B2VCR5	108	Tcan_08548		Toxocara canis (Canine roundworm)	Uncharacterized protein							comp10388_seq1_orf-1	33	41.67	PRK13029|PRK13029|2-oxoacid ferredoxin oxidoreductase; Provisional
comp1038_seq0	5871	tr|A0A0C2GSB8|A0A0C2GSB8_9BILA	67.6	355	113	2	3719	2661	50	404	4.5e-143	512.7	A0A0C2GSB8	404	ANCDUO_09820		Ancylostoma duodenale	Cytochrome oxidase assembly protein			heme a biosynthetic process [GO:0006784]	integral component of membrane [GO:0016021]	oxidoreductase activity, acting on the CH-CH group of donors [GO:0016627]	GO:0006784; GO:0016021; GO:0016627	comp1038_seq0_orf-7	35	57.14	Sox_N|pfam12444|Sox developmental protein N terminal. This domain family is found in eukaryotes, and is typically between 69 and 88 amino acids in length. The family is found in association with pfam00505. There are two conserved sequence motifs: YDW and PVR. This family contains Sox8, Sox9 and Sox10 proteins which have structural similarity. Sox proteins are involved in developmental processes.
comp1038_seq1	755	tr|A0A183XTR1|A0A183XTR1_WUCBA	75.9	83	20	0	251	3	123	205	3e-36	154.8	A0A183XTR1	276			Wuchereria bancrofti	Cytochrome c heme lyase (EC 4.4.1.17)				mitochondrial inner membrane [GO:0005743]	holocytochrome-c synthase activity [GO:0004408]; metal ion binding [GO:0046872]	GO:0004408; GO:0005743; GO:0046872	comp1038_seq1_orf-2	44	48	HHV6-IE|pfam03753|Human herpesvirus 6 immediate early protein. The proteins in this family are poorly characterized, but an investigation has indicated that the immediate early protein is required the down-regulation of MHC class I expression in dendritic cells. Human herpesvirus 6 immediate early protein is also referred to as U90.
comp1038_seq2	5542	tr|A0A0C2GSB8|A0A0C2GSB8_9BILA	67.6	355	113	2	3390	2332	50	404	4.2e-143	512.7	A0A0C2GSB8	404	ANCDUO_09820		Ancylostoma duodenale	Cytochrome oxidase assembly protein			heme a biosynthetic process [GO:0006784]	integral component of membrane [GO:0016021]	oxidoreductase activity, acting on the CH-CH group of donors [GO:0016627]	GO:0006784; GO:0016021; GO:0016627	comp1038_seq2_orf-4	34	77.78	PurM-like3|cd02192|AIR synthase (PurM) related protein, subgroup 3 of unknown function. The family of PurM related proteins includes Hydrogen expression/formation protein HypE, AIR synthases, FGAM synthase and Selenophosphate synthetase (SelD). They all contain two conserved domains and seem to dimerize. The N-terminal domain forms the dimer interface and is a putative ATP binding domain.
comp1038_seq3	2843	tr|A0A183XTR1|A0A183XTR1_WUCBA	75	204	51	0	2617	2006	66	269	4.4e-96	355.5	A0A183XTR1	276			Wuchereria bancrofti	Cytochrome c heme lyase (EC 4.4.1.17)				mitochondrial inner membrane [GO:0005743]	holocytochrome-c synthase activity [GO:0004408]; metal ion binding [GO:0046872]	GO:0004408; GO:0005743; GO:0046872	comp1038_seq3_orf-8	34	62.5	7tmA_GPR161|cd15214|orphan G protein-coupled receptor 161, member of the class A family of seven-transmembrane G protein-coupled receptors. GPR161, an orphan GPCR, is a negative regulator of Sonic hedgehog (Shh) signaling, which promotes the processing of zinc finger protein GLI3 into its transcriptional repressor form (GLI3R) during neural tube development. In the absence of Shh, this proteolyti…
comp1038_seq4	6052	tr|A0A0N5D6C4|A0A0N5D6C4_THECL	72.2	302	81	2	3843	2941	1	300	1.6e-127	461.1	A0A0N5D6C4	333			Thelazia callipaeda (Oriental eyeworm) (Parasitic nematode)	Uncharacterized protein			heme a biosynthetic process [GO:0006784]	integral component of membrane [GO:0016021]	oxidoreductase activity, acting on the CH-CH group of donors [GO:0016627]	GO:0006784; GO:0016021; GO:0016627	comp1038_seq4_orf-9	34	77.78	PurM-like3|cd02192|AIR synthase (PurM) related protein, subgroup 3 of unknown function. The family of PurM related proteins includes Hydrogen expression/formation protein HypE, AIR synthases, FGAM synthase and Selenophosphate synthetase (SelD). They all contain two conserved domains and seem to dimerize. The N-terminal domain forms the dimer interface and is a putative ATP binding domain.
comp1038_seq5	5871	tr|A0A0C2GSB8|A0A0C2GSB8_9BILA	67.6	355	113	2	3719	2661	50	404	4.5e-143	512.7	A0A0C2GSB8	404	ANCDUO_09820		Ancylostoma duodenale	Cytochrome oxidase assembly protein			heme a biosynthetic process [GO:0006784]	integral component of membrane [GO:0016021]	oxidoreductase activity, acting on the CH-CH group of donors [GO:0016627]	GO:0006784; GO:0016021; GO:0016627	comp1038_seq5_orf-7	35	57.14	Sox_N|pfam12444|Sox developmental protein N terminal. This domain family is found in eukaryotes, and is typically between 69 and 88 amino acids in length. The family is found in association with pfam00505. There are two conserved sequence motifs: YDW and PVR. This family contains Sox8, Sox9 and Sox10 proteins which have structural similarity. Sox proteins are involved in developmental processes.
comp10391_seq0	1726	tr|A0A1V0QFL1|A0A1V0QFL1_HAECO	45.8	443	240	0	1620	292	873	1315	4.6e-104	381.3	A0A1V0QFL1	1317	pgp-13		Haemonchus contortus (Barber pole worm)	P-glycoprotein 13							comp10391_seq0_orf-4	32	43.48	PRK14126|PRK14126|cell division protein ZapA; Provisional
comp10392_seq0	2274	tr|A0A1I7RHB8|A0A1I7RHB8_BURXY	34.3	108	67	1	673	362	417	524	1.1e-12	78.2	A0A1I7RHB8	534			Bursaphelenchus xylophilus (Pinewood nematode worm) (Aphelenchoides xylophilus)	Uncharacterized protein							comp10392_seq0_orf-4	41	45.45	AOS|cd08151|Allene oxide synthase. Allene oxide synthase converts a fatty acid hydroperoxide to an allene oxide, which is an unstable epoxide. In corals, the enzyme is part of a eiconaosid synthesis pathway that is initiated by a lipoxygenase, which generates the fatty acid hydroperoxides in the first step. The structure of allene oxide synthase closely resembles that of catalase, but allene oxid…
comp10392_seq1	2350	tr|A0A1I7RHB8|A0A1I7RHB8_BURXY	34.3	108	67	1	673	362	417	524	1.1e-12	78.2	A0A1I7RHB8	534			Bursaphelenchus xylophilus (Pinewood nematode worm) (Aphelenchoides xylophilus)	Uncharacterized protein							comp10392_seq1_orf-4	41	45.45	AOS|cd08151|Allene oxide synthase. Allene oxide synthase converts a fatty acid hydroperoxide to an allene oxide, which is an unstable epoxide. In corals, the enzyme is part of a eiconaosid synthesis pathway that is initiated by a lipoxygenase, which generates the fatty acid hydroperoxides in the first step. The structure of allene oxide synthase closely resembles that of catalase, but allene oxid…
comp10393_seq0	2413	tr|H3F8U6|H3F8U6_PRIPA	36.5	148	87	3	1734	1291	735	875	5.2e-21	105.9	H3F8U6	945	WBGene00108149		Pristionchus pacificus (Parasitic nematode)	Uncharacterized protein		KOG4293;ENOG410XR70;	oxidation-reduction process [GO:0055114]	integral component of membrane [GO:0016021]		GO:0016021; GO:0055114	comp10393_seq0_orf-8	37	80	NiFeSe_Hases|pfam00374|Nickel-dependent hydrogenase.
comp10393_seq1	2499	tr|H3F8U6|H3F8U6_PRIPA	36.2	152	90	3	1667	1212	735	879	4.1e-21	106.3	H3F8U6	945	WBGene00108149		Pristionchus pacificus (Parasitic nematode)	Uncharacterized protein		KOG4293;ENOG410XR70;	oxidation-reduction process [GO:0055114]	integral component of membrane [GO:0016021]		GO:0016021; GO:0055114	comp10393_seq1_orf-9	47	52.63	PBP2_SsuA_like_3|cd13559|Putative substrate binding domain of sulfonate binding protein-like, the type 2 periplasmic binding protein fold. This subfamily includes the periplasmic component of putative ABC-type sulfonate transport system similar to SsuA. These domains are found in eubacterial SsuA proteins that serve as initial receptors in the ABC transport of bicarbonate, nitrate, taurine, or a …
comp10393_seq2	2414	tr|H3F8U6|H3F8U6_PRIPA	36.2	152	90	3	1582	1127	735	879	4e-21	106.3	H3F8U6	945	WBGene00108149		Pristionchus pacificus (Parasitic nematode)	Uncharacterized protein		KOG4293;ENOG410XR70;	oxidation-reduction process [GO:0055114]	integral component of membrane [GO:0016021]		GO:0016021; GO:0055114	comp10393_seq2_orf-1	45	48.48	PRK15058|PRK15058|cytochrome b562; Provisional
comp10394_seq0	671	tr|A0A1I7VBB2|A0A1I7VBB2_LOALO	41.7	223	39	1	1	669	85	216	2.7e-36	154.8	A0A1I7VBB2	306	LOAG_10096		Loa loa (Eye worm) (Filaria loa)	Uncharacterized protein	loa:LOAG_10096;		isoprenoid biosynthetic process [GO:0008299]		transferase activity [GO:0016740]	GO:0008299; GO:0016740	comp10394_seq0_orf-2	93	35.19	PRK07937|PRK07937|lipid-transfer protein; Provisional
comp10394_seq1	671	tr|A0A1I7VBB2|A0A1I7VBB2_LOALO	41.7	223	39	1	1	669	85	216	2.7e-36	154.8	A0A1I7VBB2	306	LOAG_10096		Loa loa (Eye worm) (Filaria loa)	Uncharacterized protein	loa:LOAG_10096;		isoprenoid biosynthetic process [GO:0008299]		transferase activity [GO:0016740]	GO:0008299; GO:0016740	comp10394_seq1_orf-2	93	35.19	PRK07937|PRK07937|lipid-transfer protein; Provisional
comp10397_seq0	3615	tr|A0A1I9G2P5|A0A1I9G2P5_BRUMA	75.7	638	129	7	1	1839	103	739	4.1e-256	887.5	A0A1I9G2P5	739	Bma-unc-103 BM_Bm2484		Brugia malayi (Filarial nematode worm)	BMA-UNC-103, isoform g				integral component of membrane [GO:0016021]	voltage-gated potassium channel activity [GO:0005249]	GO:0005249; GO:0016021	comp10397_seq0_orf-3	65	39.13	PRK09939|PRK09939|putative oxidoreductase; Provisional
comp10397_seq1	3624	tr|A0A1I9G2P5|A0A1I9G2P5_BRUMA	75.7	639	129	8	1	1845	103	739	1.9e-256	888.6	A0A1I9G2P5	739	Bma-unc-103 BM_Bm2484		Brugia malayi (Filarial nematode worm)	BMA-UNC-103, isoform g				integral component of membrane [GO:0016021]	voltage-gated potassium channel activity [GO:0005249]	GO:0005249; GO:0016021	comp10397_seq1_orf-7	35	42.31	PLN02899|PLN02899|alpha-galactosidase
comp10397_seq2	2761	tr|F1L900|F1L900_ASCSU	66.7	57	18	1	141	308	197	253	4.7e-10	69.7	F1L900	360			Ascaris suum (Pig roundworm) (Ascaris lumbricoides)	Potassium voltage-gated channel subfamily H member 7				membrane [GO:0016020]	voltage-gated potassium channel activity [GO:0005249]	GO:0005249; GO:0016020	comp10397_seq2_orf-8	45	47.37	EIAV_Rev|pfam11129|Rev protein of equine infectious anaemia virus. The sequence of this family is highly conserved and carries a nuclear export signal from residues 31-55, and RNA binding/nuclear localization signals of RRDR at residue 76 and KRRRK at residue 159. Rev is an essential regulatory protein required for nucleocytoplasmic transport of incompletely spliced viral mRNAs that encode struct…
comp10397_seq3	4242	tr|A0A1I9G2P5|A0A1I9G2P5_BRUMA	86.6	501	53	2	1	1461	103	603	2.9e-245	851.7	A0A1I9G2P5	739	Bma-unc-103 BM_Bm2484		Brugia malayi (Filarial nematode worm)	BMA-UNC-103, isoform g				integral component of membrane [GO:0016021]	voltage-gated potassium channel activity [GO:0005249]	GO:0005249; GO:0016021	comp10397_seq3_orf-5	65	39.13	PRK09939|PRK09939|putative oxidoreductase; Provisional
comp10398_seq0	2061	tr|G0MIW4|G0MIW4_CAEBE	58.8	267	107	3	1620	826	16	281	4.4e-93	345.1	G0MIW4	431	CAEBREN_06586		Caenorhabditis brenneri (Nematode worm)	Putative uncharacterized protein		ENOG410JD2C;ENOG410YK65;		integral component of membrane [GO:0016021]		GO:0016021	comp10398_seq0_orf-2	59	39.47	TipE|pfam16972|Na+ channel auxiliary subunit TipE. TipE appears to be a family of insect Na+ channel auxiliary subunit proteins.
comp10399_seq0	1978	tr|U1ND25|U1ND25_ASCSU	64	472	170	0	176	1591	14	485	1.8e-184	648.7	U1ND25	777	ASU_13216		Ascaris suum (Pig roundworm) (Ascaris lumbricoides)	Wd repeat-containing protein 24							comp10399_seq0_orf-2	44	39.29	vorA|PRK08366|2-ketoisovalerate ferredoxin oxidoreductase subunit alpha; Reviewed
comp10399_seq1	1860	tr|U1ND25|U1ND25_ASCSU	69	213	66	0	549	1187	143	355	2.2e-88	329.3	U1ND25	777	ASU_13216		Ascaris suum (Pig roundworm) (Ascaris lumbricoides)	Wd repeat-containing protein 24							comp10399_seq1_orf-5	60	42.86	Aconitase_swivel|cd00404|Aconitase swivel domain. Aconitase (aconitate hydratase) catalyzes the reversible isomerization of citrate and isocitrate as part of the TCA cycle. This is the aconitase swivel domain, which undergoes swivelling conformational change in the enzyme mechanism. The aconitase family contains the following proteins: - Iron-responsive element binding protein (IRE-BP). IRE-BP is…
comp10399_seq2	2326	tr|U1ND25|U1ND25_ASCSU	51.7	588	168	3	176	1939	14	485	1.1e-169	599.7	U1ND25	777	ASU_13216		Ascaris suum (Pig roundworm) (Ascaris lumbricoides)	Wd repeat-containing protein 24							comp10399_seq2_orf-3	40	43.33	endura_MppQ|TIGR04461|enduracididine biosynthesis enzyme MppQ. Members of this family are MppQ, one of three enzymes involved in synthesizing enduracididine, a non-proteinogenic amino acid used in non-ribosomal peptide synthases to make natural products such as enduracidin from Streptomyces fungicidicus ATCC 21013. MppQ is a PLP-dependent enzyme, predicted by homology to be an aminotransferase.
comp1039_seq0	2021	tr|A0A016THT5|A0A016THT5_9BILA	47.1	257	98	6	1165	491	3	253	7.1e-56	221.5	A0A016THT5	254	Acey_s0101.g3372 Y032_0101g3372		Ancylostoma ceylanicum	Uncharacterized protein				integral component of membrane [GO:0016021]		GO:0016021	comp1039_seq0_orf-1	31	52.38	pntB|PRK09444|pyridine nucleotide transhydrogenase; Provisional
comp1039_seq1	2021	tr|A0A016THT5|A0A016THT5_9BILA	47.1	257	98	6	1165	491	3	253	7.1e-56	221.5	A0A016THT5	254	Acey_s0101.g3372 Y032_0101g3372		Ancylostoma ceylanicum	Uncharacterized protein				integral component of membrane [GO:0016021]		GO:0016021	comp1039_seq1_orf-1	31	52.38	pntB|PRK09444|pyridine nucleotide transhydrogenase; Provisional
comp103_seq0	4938	tr|A0A0D8X8U4|A0A0D8X8U4_DICVI	90.9	243	22	0	4614	3886	2	244	6.5e-119	432.2	A0A0D8X8U4	249	DICVIV_13058		Dictyocaulus viviparus (Bovine lungworm)	14-3-3 protein					protein domain specific binding [GO:0019904]	GO:0019904	comp103_seq0_orf-8	39	55	narG|TIGR01580|respiratory nitrate reductase, alpha subunit. The Nitrate reductase enzyme complex allows bacteria to use nitrate as an electron acceptor during anaerobic growth. The enzyme complex consists of a tetramer that has an alpha, beta and 2 gamma subunits. The alpha and beta subunits have catalytic activity and the gamma subunits attach the enzyme to the membrane and is a b-type cytochro…
comp103_seq1	3826	tr|A0A0D8X8U4|A0A0D8X8U4_DICVI	90.9	243	22	0	3502	2774	2	244	5e-119	432.2	A0A0D8X8U4	249	DICVIV_13058		Dictyocaulus viviparus (Bovine lungworm)	14-3-3 protein					protein domain specific binding [GO:0019904]	GO:0019904	comp103_seq1_orf-8	44	66.67	PIR|PLN03099|Protein PIR; Provisional
comp103_seq2	4945	tr|A0A0D8X8U4|A0A0D8X8U4_DICVI	90.9	243	22	0	4621	3893	2	244	6.5e-119	432.2	A0A0D8X8U4	249	DICVIV_13058		Dictyocaulus viviparus (Bovine lungworm)	14-3-3 protein					protein domain specific binding [GO:0019904]	GO:0019904	comp103_seq2_orf-13	44	66.67	PIR|PLN03099|Protein PIR; Provisional
comp103_seq3	3822	tr|A0A0D8X8U4|A0A0D8X8U4_DICVI	90.9	243	22	0	3498	2770	2	244	5e-119	432.2	A0A0D8X8U4	249	DICVIV_13058		Dictyocaulus viviparus (Bovine lungworm)	14-3-3 protein					protein domain specific binding [GO:0019904]	GO:0019904	comp103_seq3_orf-8	39	55	narG|TIGR01580|respiratory nitrate reductase, alpha subunit. The Nitrate reductase enzyme complex allows bacteria to use nitrate as an electron acceptor during anaerobic growth. The enzyme complex consists of a tetramer that has an alpha, beta and 2 gamma subunits. The alpha and beta subunits have catalytic activity and the gamma subunits attach the enzyme to the membrane and is a b-type cytochro…
comp10400_seq0	3270	tr|A0A0N5CV06|A0A0N5CV06_THECL	67.2	485	126	3	2962	1601	46	528	2.2e-179	632.5	A0A0N5CV06	542			Thelazia callipaeda (Oriental eyeworm) (Parasitic nematode)	Uncharacterized protein					calcium ion binding [GO:0005509]	GO:0005509	comp10400_seq0_orf-5	44	50	7tmA_D3_dopamine_R|cd15310|D3 subtype of the D2-like family of dopamine receptors, member of the class A family of seven-transmembrane G protein-coupled receptors. Dopamine receptors are members of the class A G protein-coupled receptors that are involved in many neurological processes in the central nervous system (CNS). The neurotransmitter dopamine is the primary endogenous agonist for dopamin…
comp10400_seq1	2641	tr|A0A0N5CV06|A0A0N5CV06_THECL	68.9	238	54	1	2333	1680	46	283	1.9e-85	320.1	A0A0N5CV06	542			Thelazia callipaeda (Oriental eyeworm) (Parasitic nematode)	Uncharacterized protein					calcium ion binding [GO:0005509]	GO:0005509	comp10400_seq1_orf-3	44	44.44	PRK15204|PRK15204|undecaprenyl-phosphate galactose phosphotransferase; Provisional
comp10400_seq2	1801	tr|A0A0N5CV06|A0A0N5CV06_THECL	67.2	485	126	3	1493	132	46	528	9.1e-180	632.9	A0A0N5CV06	542			Thelazia callipaeda (Oriental eyeworm) (Parasitic nematode)	Uncharacterized protein					calcium ion binding [GO:0005509]	GO:0005509	comp10400_seq2_orf-5	56	36.36	PRK09954|PRK09954|putative kinase; Provisional
comp10402_seq0	387	tr|A0A158RAP9|A0A158RAP9_THECL	59.3	27	11	0	144	64	88	114	0.043	40.4	A0A158RAP9	603			Thelazia callipaeda (Oriental eyeworm) (Parasitic nematode)	Uncharacterized protein							comp10402_seq0_orf-1	45	43.75	YzzA|COG3871|General stress protein 26 (function unknown) [Function unknown].
comp10402_seq1	640	tr|A0A158RAP9|A0A158RAP9_THECL	59.3	27	11	0	144	64	88	114	0.071	40.4	A0A158RAP9	603			Thelazia callipaeda (Oriental eyeworm) (Parasitic nematode)	Uncharacterized protein							comp10402_seq1_orf-1	45	43.75	YzzA|COG3871|General stress protein 26 (function unknown) [Function unknown].
comp10404_seq0	1545	tr|F1KZE0|F1KZE0_ASCSU	50.6	356	173	1	444	1511	5	357	8.5e-102	373.6	F1KZE0	357			Ascaris suum (Pig roundworm) (Ascaris lumbricoides)	Protein slit				integral component of membrane [GO:0016021]		GO:0016021	comp10404_seq0_orf-6	33	60	CTV_P23|pfam04808|Citrus tristeza virus (CTV) P23 protein. This family consists of protein P23 from the citrus tristeza virus, which is a member of the Closteroviridae. CTV viruses produce more positive than negative RNA strands, and P23 controls this asymmetrical RNA accumulation. Amino acids 42-180 are essential for function and are thought to contain RNA-binding and zinc finger domains.
comp10406_seq0	1430	tr|A0A0V0XRM5|A0A0V0XRM5_TRIPS	48.7	396	135	5	1275	292	6	401	1.7e-99	365.9	A0A0V0XRM5	509	CACNB2 T4E_2353		Trichinella pseudospiralis (Parasitic roundworm)	Voltage-dependent L-type calcium channel subunit beta-2				voltage-gated calcium channel complex [GO:0005891]	voltage-gated calcium channel activity [GO:0005245]	GO:0005245; GO:0005891	comp10406_seq0_orf-1	85	46.88	MYSc_Myo6|cd01382|class VI myosin, motor domain. Myosin VI is a monomeric myosin, which moves towards the minus-end of actin filaments, in contrast to most other myosins which moves towards the plus-end of actin filaments. It is thought that myosin VI, unlike plus-end directed myosins, does not use a pure lever arm mechanism, but instead steps with a mechanism analogous to the kinesin neck-linker…
comp10406_seq1	1466	tr|A0A0V1MIC2|A0A0V1MIC2_9BILA	47.9	403	135	5	1311	292	6	396	1.9e-98	362.5	A0A0V1MIC2	548	tamo T10_8217		Trichinella papuae	Voltage-dependent L-type calcium channel subunit beta-2				voltage-gated calcium channel complex [GO:0005891]	voltage-gated calcium channel activity [GO:0005245]	GO:0005245; GO:0005891	comp10406_seq1_orf-1	85	46.88	MYSc_Myo6|cd01382|class VI myosin, motor domain. Myosin VI is a monomeric myosin, which moves towards the minus-end of actin filaments, in contrast to most other myosins which moves towards the plus-end of actin filaments. It is thought that myosin VI, unlike plus-end directed myosins, does not use a pure lever arm mechanism, but instead steps with a mechanism analogous to the kinesin neck-linker…
comp10407_seq0	2802	tr|A0A1I7VWG3|A0A1I7VWG3_LOALO	41.4	647	344	13	2057	147	33	654	1.7e-132	476.5	A0A1I7VWG3	656			Loa loa (Eye worm) (Filaria loa)	Uncharacterized protein					nucleic acid binding [GO:0003676]	GO:0003676	comp10407_seq0_orf-1	117	50	SLC6sbd_NTT5|cd11502|Neurotransmitter transporter 5; solute-binding domain. Human NTT5 is encoded by the SLC6A16 gene. NTT5 is expressed in testis, pancreas, and prostate; its expression is predominantly intracellular, indicative of a vesicular location. Its substrates are unknown. This subgroup belongs to the solute carrier 6 (SLC6) transporter family.
comp1040_seq0	2724	tr|A0A1I8BE37|A0A1I8BE37_MELHA	71.3	115	33	0	575	231	142	256	9.6e-48	194.9	A0A1I8BE37	256			Meloidogyne hapla (Root-knot nematode worm)	Uncharacterized protein				extracellular space [GO:0005615]		GO:0005615	comp1040_seq0_orf-2	35	34.78	ECA_wecA|TIGR02380|undecaprenyl-phosphate alpha-N-acetylglucosaminyl 1-phosphatetransferase. Members of this family are the WecA enzyme of enterobacterial common antigen biosynthesis, undecaprenyl-phosphate alpha-N-acetylglucosaminyl 1-phosphatetransferase. This family represents one narrow clade, and closely related sequences outside this clade may represent enzymes that catalyze the same specif…
comp1040_seq1	3104	tr|A0A0K0ELC5|A0A0K0ELC5_STRER	61.5	130	49	1	617	231	24	153	7.8e-46	188.7	A0A0K0ELC5	153			Strongyloides stercoralis (Threadworm)	Uncharacterized protein				extracellular space [GO:0005615]		GO:0005615	comp1040_seq1_orf-5	33	46.15	PTZ00273|PTZ00273|oxidase reductase; Provisional
comp1040_seq2	2862	tr|A0A1I8BE37|A0A1I8BE37_MELHA	71.3	115	33	0	575	231	142	256	1e-47	194.9	A0A1I8BE37	256			Meloidogyne hapla (Root-knot nematode worm)	Uncharacterized protein				extracellular space [GO:0005615]		GO:0005615	comp1040_seq2_orf-2	35	34.78	ECA_wecA|TIGR02380|undecaprenyl-phosphate alpha-N-acetylglucosaminyl 1-phosphatetransferase. Members of this family are the WecA enzyme of enterobacterial common antigen biosynthesis, undecaprenyl-phosphate alpha-N-acetylglucosaminyl 1-phosphatetransferase. This family represents one narrow clade, and closely related sequences outside this clade may represent enzymes that catalyze the same specif…
comp1040_seq3	3104	tr|A0A0K0ELC5|A0A0K0ELC5_STRER	61.5	130	49	1	617	231	24	153	7.8e-46	188.7	A0A0K0ELC5	153			Strongyloides stercoralis (Threadworm)	Uncharacterized protein				extracellular space [GO:0005615]		GO:0005615	comp1040_seq3_orf-3	34	52	Macro_GDAP2_like|cd02905|Macro domain, GDAP2_like family. The macro domain is a high-affinity ADP-ribose binding module found in a variety of proteins as a stand-alone domain or in combination with other domains like in histone macroH2A and some PARPs (poly ADP-ribose polymerases). Some macro domains recognize poly ADP-ribose as a ligand. Previously identified as displaying an Appr-1"-p (ADP-ribo…
comp10411_seq0	1294	tr|A0A183UI29|A0A183UI29_TOXCA	29.8	47	33	0	397	257	791	837	0.00053	48.5	A0A183UI29	1871			Toxocara canis (Canine roundworm)	Uncharacterized protein							comp10411_seq0_orf-5	47	60	ProRS_core_prok|cd00779|Prolyl-tRNA synthetase (ProRS) class II core catalytic domain. ProRS is a homodimer. It is responsible for the attachment of proline to the 3' OH group of ribose of the appropriate tRNA. This domain is primarily responsible for ATP-dependent formation of the enzyme bound aminoacyl-adenylate. Class II assignment is based upon its structure and the presence of three characte…
comp10413_seq0	2585	tr|A0A1S0TKM1|A0A1S0TKM1_LOALO	53.3	107	45	1	1874	1569	10	116	3.2e-24	116.7	A0A1S0TKM1	310	LOAG_12794		Loa loa (Eye worm) (Filaria loa)	Uncharacterized protein	loa:LOAG_12794;				structural constituent of cuticle [GO:0042302]	GO:0042302	comp10413_seq0_orf-5	101	64.29	PRK07678|PRK07678|aminotransferase; Validated
comp10413_seq1	3262	tr|A0A183D4X3|A0A183D4X3_9BILA	73.5	68	18	0	2548	2345	13	80	4.9e-22	109.8	A0A183D4X3	135			Gongylonema pulchrum	Uncharacterized protein				integral component of membrane [GO:0016021]	structural constituent of cuticle [GO:0042302]	GO:0016021; GO:0042302	comp10413_seq1_orf-11	33	69.23	ALDH_SSADH1_GabD1|cd07100|Mycobacterium tuberculosis succinate-semialdehyde dehydrogenase 1-like. Succinate-semialdehyde dehydrogenase 1 (SSADH1, GabD1, EC=1.2.1.16) catalyzes the NADP(+)-dependent oxidation of succinate semialdehyde (SSA) to succinate. SSADH activity in Mycobacterium tuberculosis (Mtb) is encoded by both gabD1 (Rv0234c) and gabD2 (Rv1731). The Mtb GabD1 SSADH1 reportedly is an e…
comp10413_seq2	1574	tr|E3MB32|E3MB32_CAERE	56.8	44	19	0	872	741	6	49	1.2e-05	54.3	E3MB32	403	Cre-col-186 CRE_16684		Caenorhabditis remanei (Caenorhabditis vulgaris)	CRE-COL-186 protein		KOG3544;ENOG410XNMM;		integral component of membrane [GO:0016021]	structural constituent of cuticle [GO:0042302]	GO:0016021; GO:0042302	comp10413_seq2_orf-7	34	44	PLN00412|PLN00412|NADP-dependent glyceraldehyde-3-phosphate dehydrogenase; Provisional
comp10414_seq0	3846	tr|A0A183UWY2|A0A183UWY2_TOXCA	53.1	471	184	12	436	1791	128	580	9.2e-113	411.4	A0A183UWY2	580			Toxocara canis (Canine roundworm)	Uncharacterized protein					DNA binding [GO:0003677]	GO:0003677	comp10414_seq0_orf-4	47	40.74	ATPgrasp_ST|pfam14397|Sugar-transfer associated ATP-grasp. A member of the ATP-grasp fold predicted to be involved in the biosynthesis of cell surface polysaccharides.
comp10414_seq1	3594	tr|A0A183UWY2|A0A183UWY2_TOXCA	52.1	461	173	10	436	1698	128	580	1.7e-108	397.1	A0A183UWY2	580			Toxocara canis (Canine roundworm)	Uncharacterized protein					DNA binding [GO:0003677]	GO:0003677	comp10414_seq1_orf-2	51	47.37	Adeno_knob|pfam00541|Adenoviral fibre protein (knob domain). Specific attachment of adenovirus is achieved through interactions between host-cell receptors and the adenovirus fibre protein and is mediated by the globular carboxy-terminal domain of the adenovirus fibre protein, termed the carboxy-terminal knob domain.
comp10414_seq2	3570	tr|A0A183UWY2|A0A183UWY2_TOXCA	48.4	471	167	14	436	1674	128	580	3.1e-94	349.7	A0A183UWY2	580			Toxocara canis (Canine roundworm)	Uncharacterized protein					DNA binding [GO:0003677]	GO:0003677	comp10414_seq2_orf-2	51	47.37	Adeno_knob|pfam00541|Adenoviral fibre protein (knob domain). Specific attachment of adenovirus is achieved through interactions between host-cell receptors and the adenovirus fibre protein and is mediated by the globular carboxy-terminal domain of the adenovirus fibre protein, termed the carboxy-terminal knob domain.
comp10419_seq0	731	tr|A0A0M3I474|A0A0M3I474_ASCLU	85.4	48	6	1	64	207	309	355	1.4e-14	82.8	A0A0M3I474	356			Ascaris lumbricoides (Giant roundworm)	Uncharacterized protein							comp10419_seq0_orf-1	48	40.43	PRK06043|PRK06043|fumarate hydratase; Provisional
comp10419_seq1	731	tr|A0A0M3I474|A0A0M3I474_ASCLU	85.4	48	6	1	64	207	309	355	1.4e-14	82.8	A0A0M3I474	356			Ascaris lumbricoides (Giant roundworm)	Uncharacterized protein							comp10419_seq1_orf-1	48	40.43	PRK06043|PRK06043|fumarate hydratase; Provisional
comp1041_seq0	4147	tr|F1L557|F1L557_ASCSU	68	485	152	2	168	1616	11	494	5.2e-186	654.8	F1L557	529			Ascaris suum (Pig roundworm) (Ascaris lumbricoides)	Aminopeptidase (Fragment)				cytoplasm [GO:0005737]	aminopeptidase activity [GO:0004177]; manganese ion binding [GO:0030145]; metalloexopeptidase activity [GO:0008235]	GO:0004177; GO:0005737; GO:0008235; GO:0030145	comp1041_seq0_orf-1	41	63.64	PRK11728|PRK11728|hydroxyglutarate oxidase; Provisional
comp1041_seq1	4012	tr|A0A0M3KDK6|A0A0M3KDK6_ANISI	61.2	276	104	2	177	998	6	280	4.5e-86	322.8	A0A0M3KDK6	309			Anisakis simplex (Herring worm)	Uncharacterized protein				cytoplasm [GO:0005737]	aminopeptidase activity [GO:0004177]; manganese ion binding [GO:0030145]; metalloexopeptidase activity [GO:0008235]	GO:0004177; GO:0005737; GO:0008235; GO:0030145	comp1041_seq1_orf-1	41	63.64	PRK11728|PRK11728|hydroxyglutarate oxidase; Provisional
comp1041_seq2	2881	tr|F1L557|F1L557_ASCSU	67.6	519	165	2	168	1718	11	528	1.8e-201	705.7	F1L557	529			Ascaris suum (Pig roundworm) (Ascaris lumbricoides)	Aminopeptidase (Fragment)				cytoplasm [GO:0005737]	aminopeptidase activity [GO:0004177]; manganese ion binding [GO:0030145]; metalloexopeptidase activity [GO:0008235]	GO:0004177; GO:0005737; GO:0008235; GO:0030145	comp1041_seq2_orf-1	41	63.64	PRK11728|PRK11728|hydroxyglutarate oxidase; Provisional
comp10426_seq0	717	tr|A0A1I8EP75|A0A1I8EP75_WUCBA	64.8	128	39	2	318	698	1	123	8.4e-36	153.3	A0A1I8EP75	136			Wuchereria bancrofti	Uncharacterized protein			histone acetylation [GO:0016573]	histone acetyltransferase complex [GO:0000123]		GO:0000123; GO:0016573	comp10426_seq0_orf-2	64	36.36	Gdh2|COG2902|NAD-specific glutamate dehydrogenase [Amino acid transport and metabolism].
comp10426_seq1	717	tr|A0A1I8EP75|A0A1I8EP75_WUCBA	64.8	128	39	2	318	698	1	123	8.4e-36	153.3	A0A1I8EP75	136			Wuchereria bancrofti	Uncharacterized protein			histone acetylation [GO:0016573]	histone acetyltransferase complex [GO:0000123]		GO:0000123; GO:0016573	comp10426_seq1_orf-2	64	36.36	Gdh2|COG2902|NAD-specific glutamate dehydrogenase [Amino acid transport and metabolism].
comp10427_seq1	680	tr|U6NXD1|U6NXD1_HAECO	19.5	236	158	4	676	8	300	516	0.02	42.4	U6NXD1	657	HCOI_00053900		Haemonchus contortus (Barber pole worm)	RNA-directed DNA polymerase (Reverse transcriptase) domain containing protein					RNA-directed DNA polymerase activity [GO:0003964]	GO:0003964	comp10427_seq1_orf-3	35	58.82	MPP_PP2A_PP4_PP6|cd07415|PP2A, PP4, and PP6 phosphoprotein phosphatases, metallophosphatase domain. PP2A-like family of phosphoprotein phosphatases (PPP's) including PP4 and PP6. PP2A (Protein phosphatase 2A) is a critical regulator of many cellular activities. PP2A comprises about 1% of total cellular proteins. PP2A, together with protein phosphatase 1 (PP1), accounts for more than 90% of all se…
comp10429_seq0	904	tr|F1LE93|F1LE93_ASCSU	33.8	77	51	0	373	143	199	275	4.4e-05	51.6	F1LE93	275			Ascaris suum (Pig roundworm) (Ascaris lumbricoides)	TRAF3-interacting protein 1 (Fragment)					microtubule binding [GO:0008017]	GO:0008017	comp10429_seq0_orf-1	86	30.95	Herpes_IE1|pfam07340|Cytomegalovirus IE1 protein. Expression from a human cytomegalovirus early promoter (E1.7) has been shown to be activated in trans by the IE2 gene product. Although the IE1 gene product alone had no effect on this early viral promoter, maximal early promoter activity was detected when both IE1 and IE2 gene products were present. The IE1 protein from cytomegalovirus is also kn…
comp1042_seq0	2552	tr|A0A0N4T4G7|A0A0N4T4G7_BRUPA	41.6	190	106	3	1813	1253	104	291	4.6e-36	156	A0A0N4T4G7	292			Brugia pahangi (Filarial nematode worm)	Uncharacterized protein							comp1042_seq0_orf-1	36	57.14	PRK12540|PRK12540|RNA polymerase sigma factor; Provisional
comp1042_seq1	2713	tr|A0A0N5D0U2|A0A0N5D0U2_THECL	43.6	133	62	3	1572	1195	201	327	8.4e-20	102.1	A0A0N5D0U2	372			Thelazia callipaeda (Oriental eyeworm) (Parasitic nematode)	Uncharacterized protein							comp1042_seq1_orf-1	36	57.14	PRK12540|PRK12540|RNA polymerase sigma factor; Provisional
comp10431_seq0	2349	tr|A0A0B2V6K9|A0A0B2V6K9_TOXCA	72.6	642	169	4	358	2265	81	721	1.8e-281	971.1	A0A0B2V6K9	721	smp-1 Tcan_11172		Toxocara canis (Canine roundworm)	Semaphorin-1A				integral component of membrane [GO:0016021]		GO:0016021	comp10431_seq0_orf-1	51	58.82	PLN00020|PLN00020|ribulose bisphosphate carboxylase/oxygenase activase -RuBisCO activase (RCA); Provisional
comp10431_seq1	2482	tr|F1KUC0|F1KUC0_ASCSU	69.5	721	208	6	254	2398	1	715	1.6e-296	1021.1	F1KUC0	715			Ascaris suum (Pig roundworm) (Ascaris lumbricoides)	Semaphorin-1A				integral component of membrane [GO:0016021]		GO:0016021	comp10431_seq1_orf-1	51	58.82	PLN00020|PLN00020|ribulose bisphosphate carboxylase/oxygenase activase -RuBisCO activase (RCA); Provisional
comp10437_seq0	2530	tr|A0A158Q3I4|A0A158Q3I4_DRAME	40	50	30	0	10	159	321	370	0.0051	46.2	A0A158Q3I4	859			Dracunculus medinensis (Guinea worm)	Uncharacterized protein				integral component of membrane [GO:0016021]; RNA polymerase I core factor complex [GO:0070860]	RNA polymerase I CORE element sequence-specific DNA binding [GO:0001164]; transcription factor activity, RNA polymerase I CORE element binding transcription factor recruiting [GO:0001187]	GO:0001164; GO:0001187; GO:0016021; GO:0070860	comp10437_seq0_orf-4	84	53.85	mmdA|TIGR01117|methylmalonyl-CoA decarboxylase alpha subunit. This model describes methymalonyl-CoA decarboxylase aplha subunit in archaea and bacteria. Metylmalonyl-CoA decarboxylase Na+ pump is a representative of a class of Na+ transport decarboxylases that couples the energy derived by decarboxylation of carboxylic acid substrates to drive the extrusion of Na+ ion across the membrane. [Energy…
comp10437_seq1	2530	tr|A0A158Q3I4|A0A158Q3I4_DRAME	40	50	30	0	10	159	321	370	0.0051	46.2	A0A158Q3I4	859			Dracunculus medinensis (Guinea worm)	Uncharacterized protein				integral component of membrane [GO:0016021]; RNA polymerase I core factor complex [GO:0070860]	RNA polymerase I CORE element sequence-specific DNA binding [GO:0001164]; transcription factor activity, RNA polymerase I CORE element binding transcription factor recruiting [GO:0001187]	GO:0001164; GO:0001187; GO:0016021; GO:0070860	comp10437_seq1_orf-4	84	53.85	mmdA|TIGR01117|methylmalonyl-CoA decarboxylase alpha subunit. This model describes methymalonyl-CoA decarboxylase aplha subunit in archaea and bacteria. Metylmalonyl-CoA decarboxylase Na+ pump is a representative of a class of Na+ transport decarboxylases that couples the energy derived by decarboxylation of carboxylic acid substrates to drive the extrusion of Na+ ion across the membrane. [Energy…
comp10438_seq0	2291	tr|A0A0B2VU10|A0A0B2VU10_TOXCA	75.6	451	58	1	1524	328	18	468	6.3e-202	706.8	A0A0B2VU10	468	Cnot6l Tcan_08395		Toxocara canis (Canine roundworm)	CCR4-NOT transcription complex subunit 6-like							comp10438_seq0_orf-4	42	45	nadN|TIGR01530|NAD pyrophosphatase/5'-nucleotidase NadN. This model describes NadN of Haemophilus influenzae and a small number of close homologs in pathogenic, Gram-negative bacteria. NadN is a periplasmic enzyme that cleaves NAD (nicotinamide adenine dinucleotide) to NMN (nicotinamide mononucleotide) and AMP. The NMN must be converted by a 5'-nucleotidase to nicotinamide riboside for import. Na…
comp10438_seq1	2318	tr|A0A0B2VU10|A0A0B2VU10_TOXCA	75.6	451	58	1	1524	328	18	468	6.4e-202	706.8	A0A0B2VU10	468	Cnot6l Tcan_08395		Toxocara canis (Canine roundworm)	CCR4-NOT transcription complex subunit 6-like							comp10438_seq1_orf-4	42	45	nadN|TIGR01530|NAD pyrophosphatase/5'-nucleotidase NadN. This model describes NadN of Haemophilus influenzae and a small number of close homologs in pathogenic, Gram-negative bacteria. NadN is a periplasmic enzyme that cleaves NAD (nicotinamide adenine dinucleotide) to NMN (nicotinamide mononucleotide) and AMP. The NMN must be converted by a 5'-nucleotidase to nicotinamide riboside for import. Na…
comp1043_seq0	6658	tr|A0A0D6LB28|A0A0D6LB28_9BILA	59.7	67	25	1	3706	3906	17	81	2e-14	85.5	A0A0D6LB28	81	ANCCEY_11826		Ancylostoma ceylanicum	Uncharacterized protein				integral component of membrane [GO:0016021]		GO:0016021	comp1043_seq0_orf-14	47	77.78	PTZ00173|PTZ00173|60S ribosomal protein L10; Provisional
comp1043_seq1	4790	tr|A0A1I7Z3H3|A0A1I7Z3H3_9BILA	65	60	21	0	1874	2053	6	65	8.2e-18	96.3	A0A1I7Z3H3	90			Steinernema glaseri	Uncharacterized protein				integral component of membrane [GO:0016021]		GO:0016021	comp1043_seq1_orf-12	47	88.89	synapt_SV2|TIGR01299|synaptic vesicle protein SV2. This model describes a tightly conserved subfamily of the larger family of sugar (and other) transporters described by pfam00083. Members of this subfamily include closely related forms SV2A and SV2B of synaptic vesicle protein from vertebrates and a more distantly related homolog (below trusted cutoff) from Drosophila melanogaster. Members are p…
comp1043_seq2	6666	tr|A0A0D6LB28|A0A0D6LB28_9BILA	59.7	67	25	1	3706	3906	17	81	2e-14	85.5	A0A0D6LB28	81	ANCCEY_11826		Ancylostoma ceylanicum	Uncharacterized protein				integral component of membrane [GO:0016021]		GO:0016021	comp1043_seq2_orf-14	47	77.78	PTZ00173|PTZ00173|60S ribosomal protein L10; Provisional
comp1043_seq3	4798	tr|A0A1I7Z3H3|A0A1I7Z3H3_9BILA	65	60	21	0	1874	2053	6	65	8.2e-18	96.3	A0A1I7Z3H3	90			Steinernema glaseri	Uncharacterized protein				integral component of membrane [GO:0016021]		GO:0016021	comp1043_seq3_orf-2	31	77.78	ArsC_Yffb|cd03035|Arsenate Reductase (ArsC) family, Yffb subfamily; Yffb is an uncharacterized bacterial protein encoded by the yffb gene, related to the thioredoxin-fold arsenic reductases, ArsC. The structure of Yffb and the conservation of the catalytic cysteine suggest that it is likely to function as a glutathione (GSH)-dependent thiol reductase. ArsC catalyzes the reduction of arsenate [As(…
comp1043_seq4	6620	tr|A0A0M3ISH8|A0A0M3ISH8_ASCLU	56	75	33	0	3641	3865	91	165	9.6e-17	93.2	A0A0M3ISH8	166			Ascaris lumbricoides (Giant roundworm)	Uncharacterized protein				integral component of membrane [GO:0016021]		GO:0016021	comp1043_seq4_orf-19	47	88.89	synapt_SV2|TIGR01299|synaptic vesicle protein SV2. This model describes a tightly conserved subfamily of the larger family of sugar (and other) transporters described by pfam00083. Members of this subfamily include closely related forms SV2A and SV2B of synaptic vesicle protein from vertebrates and a more distantly related homolog (below trusted cutoff) from Drosophila melanogaster. Members are p…
comp1043_seq5	4964	tr|A0A0M3ISH8|A0A0M3ISH8_ASCLU	56	75	33	0	1977	2201	91	165	7.2e-17	93.2	A0A0M3ISH8	166			Ascaris lumbricoides (Giant roundworm)	Uncharacterized protein				integral component of membrane [GO:0016021]		GO:0016021	comp1043_seq5_orf-14	47	88.89	synapt_SV2|TIGR01299|synaptic vesicle protein SV2. This model describes a tightly conserved subfamily of the larger family of sugar (and other) transporters described by pfam00083. Members of this subfamily include closely related forms SV2A and SV2B of synaptic vesicle protein from vertebrates and a more distantly related homolog (below trusted cutoff) from Drosophila melanogaster. Members are p…
comp10441_seq0	1294	tr|F1L2S0|F1L2S0_ASCSU	55.8	321	141	1	205	1167	111	430	4.5e-104	380.9	F1L2S0	430			Ascaris suum (Pig roundworm) (Ascaris lumbricoides)	Gamma-butyrobetaine dioxygenase					dioxygenase activity [GO:0051213]	GO:0051213	comp10441_seq0_orf-1	40	51.85	PRK12403|PRK12403|putative aminotransferase; Provisional
comp10441_seq1	1484	tr|A0A0B2UXL0|A0A0B2UXL0_TOXCA	54.6	383	173	1	206	1354	38	419	6.9e-125	450.3	A0A0B2UXL0	420	gbh-1 Tcan_18381		Toxocara canis (Canine roundworm)	Putative gamma-butyrobetaine dioxygenase					dioxygenase activity [GO:0051213]	GO:0051213	comp10441_seq1_orf-2	32	75	conj_TOL_TraD|TIGR03754|conjugative coupling factor TraD, TOL family. Members of this protein are assigned by homology to the TraD family of conjugative coupling factor. This particular clade serves as a marker for an extended gene region that occurs occasionally on plasmids, including the toluene catabolism TOL plasmid. More commonly, the gene region is chromosomal, flanked by various markers of…
comp10441_seq2	1500	tr|A0A0B2UXL0|A0A0B2UXL0_TOXCA	52.5	419	196	2	120	1370	2	419	1.2e-129	466.1	A0A0B2UXL0	420	gbh-1 Tcan_18381		Toxocara canis (Canine roundworm)	Putative gamma-butyrobetaine dioxygenase					dioxygenase activity [GO:0051213]	GO:0051213	comp10441_seq2_orf-2	34	53.85	Nckap1|pfam09735|Membrane-associated apoptosis protein. Expression of this protein was found to be markedly reduced in patients with Alzheimer's disease. It is involved in the regulation of actin polymerization in the brain as part of a WAVE2 signalling complex.
comp10442_seq1	1239	tr|A0A0R3PK08|A0A0R3PK08_ANGCS	50	36	18	0	236	129	157	192	0.0003	49.3	A0A0R3PK08	196			Angiostrongylus costaricensis (Nematode worm)	Uncharacterized protein							comp10442_seq1_orf-3	74	57.14	PRK04262|PRK04262|hypothetical protein; Provisional
comp10443_seq0	892	tr|S6A751|S6A751_9BILA	60.8	143	55	1	86	514	183	324	1.2e-44	183	S6A751	333	FAD		Ditylenchus destructor	Fatty acid desaturase			fatty acid biosynthetic process [GO:0006633]	integral component of membrane [GO:0016021]	oxidoreductase activity, acting on paired donors, with oxidation of a pair of donors resulting in the reduction of molecular oxygen to two molecules of water [GO:0016717]	GO:0006633; GO:0016021; GO:0016717	comp10443_seq0_orf-3	55	52.94	PHA03215|PHA03215|nuclear protein UL24; Provisional
comp10443_seq1	1649	tr|A0A1I8AE05|A0A1I8AE05_9BILA	66.3	291	96	2	402	1271	137	426	3.5e-117	424.9	A0A1I8AE05	436			Steinernema glaseri	Uncharacterized protein			unsaturated fatty acid biosynthetic process [GO:0006636]	integral component of membrane [GO:0016021]	stearoyl-CoA 9-desaturase activity [GO:0004768]	GO:0004768; GO:0006636; GO:0016021	comp10443_seq1_orf-1	60	40	DUF4216|pfam13952|Domain of unknown function (DUF4216). This DUF is sometimes found at the C-terminal end of proteins carrying a Transposase_21 domain, pfam02992.
comp10443_seq2	1199	tr|S6A751|S6A751_9BILA	69.9	209	62	1	195	821	117	324	1.3e-86	322.8	S6A751	333	FAD		Ditylenchus destructor	Fatty acid desaturase			fatty acid biosynthetic process [GO:0006633]	integral component of membrane [GO:0016021]	oxidoreductase activity, acting on paired donors, with oxidation of a pair of donors resulting in the reduction of molecular oxygen to two molecules of water [GO:0016717]	GO:0006633; GO:0016021; GO:0016717	comp10443_seq2_orf-1	65	34.78	PRK13891|PRK13891|conjugal transfer protein TrbE; Provisional
comp10447_seq0	2792	tr|A0A183UQ65|A0A183UQ65_TOXCA	71.5	557	156	2	122	1792	7	560	6.5e-233	810.1	A0A183UQ65	560			Toxocara canis (Canine roundworm)	Uncharacterized protein					lipid binding [GO:0008289]	GO:0008289	comp10447_seq0_orf-3	33	40	PRK14486|PRK14486|putative bifunctional cbb3-type cytochrome c oxidase subunit II/cytochrome c; Provisional
comp10447_seq1	2651	tr|A0A0B2VAK3|A0A0B2VAK3_TOXCA	72.4	355	95	2	587	1651	250	601	1.5e-146	523.1	A0A0B2VAK3	601	LBP Tcan_13423		Toxocara canis (Canine roundworm)	Lipopolysaccharide-binding protein					lipid binding [GO:0008289]	GO:0008289	comp10447_seq1_orf-3	33	40	PRK14486|PRK14486|putative bifunctional cbb3-type cytochrome c oxidase subunit II/cytochrome c; Provisional
comp1044_seq0	1070	tr|A0A183F4G8|A0A183F4G8_HELBK	90.2	82	8	0	1011	766	1	82	1.4e-39	166.4	A0A183F4G8	83			Heligmosomoides polygyrus bakeri (Parasitic nematode) (Heligmosomoides bakeri)	Transcription elongation factor 1 homolog			regulation of transcription, DNA-templated [GO:0006355]; transcription, DNA-templated [GO:0006351]	nucleus [GO:0005634]	metal ion binding [GO:0046872]	GO:0005634; GO:0006351; GO:0006355; GO:0046872	comp1044_seq0_orf-1	34	68.75	creatine_kinase_like|cd00716|Phosphagen (guanidino) kinases such as creatine kinase and similar enzymes. Eukaryotic creatine kinase-like phosphagen (guanidino) kinases are enzymes that transphosphorylate a high energy phosphoguanidino compound, like phosphocreatine (PCr) in the case of creatine kinase (CK), which is used as an energy-storage and -transport metabolite, to ADP, thereby creating ATP…
comp10454_seq0	1692	tr|A0A0N4ZPZ7|A0A0N4ZPZ7_PARTI	39.5	390	215	4	1690	581	532	920	3.6e-85	318.5	A0A0N4ZPZ7	932			Parastrongyloides trichosuri (Possum-specific nematode worm)	Uncharacterized protein					calcium ion binding [GO:0005509]	GO:0005509	comp10454_seq0_orf-3	70	53.85	SidE|pfam12252|Dot/Icm substrate protein. This family of proteins is found in bacteria. Proteins in this family are typically between 397 and 1543 amino acids in length. This family is the SidE protein in the Dot/Icm pathway of Legionella pneumophila bacteria. There is little literature describing the family.
comp10454_seq1	1599	tr|A0A183V9G2|A0A183V9G2_TOXCA	40.6	239	116	5	1275	628	258	493	1.1e-46	190.7	A0A183V9G2	613			Toxocara canis (Canine roundworm)	Uncharacterized protein			histone modification [GO:0016570]; transcription elongation from RNA polymerase II promoter [GO:0006368]	Cdc73/Paf1 complex [GO:0016593]	calcium ion binding [GO:0005509]	GO:0005509; GO:0006368; GO:0016570; GO:0016593	comp10454_seq1_orf-6	45	70.59	DUF2711|pfam10924|Protein of unknown function (DUF2711). Some members in this family of proteins are annotated as ywbB however currently there is no known function.
comp10454_seq2	1224	tr|A0A183V9G2|A0A183V9G2_TOXCA	48.8	129	64	1	1222	836	123	249	1.5e-32	143.3	A0A183V9G2	613			Toxocara canis (Canine roundworm)	Uncharacterized protein			histone modification [GO:0016570]; transcription elongation from RNA polymerase II promoter [GO:0006368]	Cdc73/Paf1 complex [GO:0016593]	calcium ion binding [GO:0005509]	GO:0005509; GO:0006368; GO:0016570; GO:0016593	comp10454_seq2_orf-1	54	40.91	mdoD|PRK13273|glucan biosynthesis protein D; Provisional
comp10454_seq3	1519	tr|A0A0N4ZPZ7|A0A0N4ZPZ7_PARTI	39.9	386	211	4	1517	420	532	916	9.3e-85	317	A0A0N4ZPZ7	932			Parastrongyloides trichosuri (Possum-specific nematode worm)	Uncharacterized protein					calcium ion binding [GO:0005509]	GO:0005509	comp10454_seq3_orf-4	43	41.94	PRK06501|PRK06501|3-oxoacyl-(acyl carrier protein) synthase II; Reviewed
comp10454_seq4	1605	tr|A0A183V9G2|A0A183V9G2_TOXCA	40.6	239	116	5	1103	456	258	493	1.1e-46	190.7	A0A183V9G2	613			Toxocara canis (Canine roundworm)	Uncharacterized protein			histone modification [GO:0016570]; transcription elongation from RNA polymerase II promoter [GO:0006368]	Cdc73/Paf1 complex [GO:0016593]	calcium ion binding [GO:0005509]	GO:0005509; GO:0006368; GO:0016570; GO:0016593	comp10454_seq4_orf-4	43	41.94	PRK06501|PRK06501|3-oxoacyl-(acyl carrier protein) synthase II; Reviewed
comp10455_seq0	2399	tr|F1KYN4|F1KYN4_ASCSU	36	728	430	18	140	2281	29	734	1.8e-119	433	F1KYN4	736			Ascaris suum (Pig roundworm) (Ascaris lumbricoides)	Cubilin				integral component of membrane [GO:0016021]		GO:0016021	comp10455_seq0_orf-4	50	52.17	HDAC6-dom2|cd10003|Histone deacetylase 6, domain 2. Histone deacetylase 6 is a class IIb Zn-dependent enzyme that catalyzes hydrolysis of N(6)-acetyl-lysine residue of a histone to yield a deacetylated histone (EC 3.5.1.98). Histone acetylation/deacetylation process is important for mediation of transcriptional regulation of many genes. HDACs usually act via association with DNA binding proteins …
comp1045_seq0	1706	tr|A0A0M3IFU6|A0A0M3IFU6_ASCLU	58.8	51	21	0	291	443	4	54	8.5e-10	68.2	A0A0M3IFU6	107			Ascaris lumbricoides (Giant roundworm)	Uncharacterized protein							comp1045_seq0_orf-5	43	40.74	PHA02730|PHA02730|ankyrin-like protein; Provisional
comp1045_seq1	1661	tr|A0A0M3IFU6|A0A0M3IFU6_ASCLU	58.8	51	21	0	291	443	4	54	8.3e-10	68.2	A0A0M3IFU6	107			Ascaris lumbricoides (Giant roundworm)	Uncharacterized protein							comp1045_seq1_orf-5	43	40.74	PHA02730|PHA02730|ankyrin-like protein; Provisional
comp10461_seq0	410	tr|A0A0M3HS59|A0A0M3HS59_ASCLU	66.7	45	15	0	133	267	1	45	2e-10	68.2	A0A0M3HS59	416			Ascaris lumbricoides (Giant roundworm)	Uncharacterized protein					catalytic activity [GO:0003824]	GO:0003824	comp10461_seq0_orf-1	31	44	PRK08462|PRK08462|biotin carboxylase; Validated
comp10464_seq0	748	tr|A0A0N4XEE7|A0A0N4XEE7_NIPBR	57.2	138	59	0	653	240	21	158	1.6e-42	175.6	A0A0N4XEE7	159			Nippostrongylus brasiliensis (Rat hookworm)	Uncharacterized protein					heme binding [GO:0020037]; iron ion binding [GO:0005506]; oxygen binding [GO:0019825]; oxygen transporter activity [GO:0005344]	GO:0005344; GO:0005506; GO:0019825; GO:0020037	comp10464_seq0_orf-2	40	52.17	ND5|MTH00004|NADH dehydrogenase subunit 5; Validated
comp10466_seq0	2047	tr|A0A0M3IYI9|A0A0M3IYI9_ANISI	47.1	340	155	3	1594	650	18	357	1.3e-89	333.6	A0A0M3IYI9	386			Anisakis simplex (Herring worm)	Uncharacterized protein					acid phosphatase activity [GO:0003993]	GO:0003993	comp10466_seq0_orf-3	137	39.47	PRK02255|PRK02255|putrescine carbamoyltransferase; Provisional
comp10466_seq1	2043	tr|A0A0M3IYI9|A0A0M3IYI9_ANISI	47.1	340	155	3	1590	646	18	357	1.3e-89	333.6	A0A0M3IYI9	386			Anisakis simplex (Herring worm)	Uncharacterized protein					acid phosphatase activity [GO:0003993]	GO:0003993	comp10466_seq1_orf-5	36	45.83	PRK14275|PRK14275|phosphate ABC transporter ATP-binding protein; Provisional
comp10468_seq0	356	tr|A0A0K0FAW8|A0A0K0FAW8_9BILA	43.8	64	33	1	355	164	643	703	5.1e-10	66.6	A0A0K0FAW8	1020			Strongyloides venezuelensis	Uncharacterized protein							None	None	None	None
comp10469_seq0	635	tr|A0A0B2V6U5|A0A0B2V6U5_TOXCA	37.8	98	61	0	635	342	247	344	2.1e-14	82	A0A0B2V6U5	344	Rxrg Tcan_15364		Toxocara canis (Canine roundworm)	Retinoic acid receptor RXR-gamma			steroid hormone mediated signaling pathway [GO:0043401]; transcription, DNA-templated [GO:0006351]	nucleus [GO:0005634]	sequence-specific DNA binding [GO:0043565]; transcription factor activity, sequence-specific DNA binding [GO:0003700]; zinc ion binding [GO:0008270]	GO:0003700; GO:0005634; GO:0006351; GO:0008270; GO:0043401; GO:0043565	comp10469_seq0_orf-1	34	29.17	c_cpa1|TIGR00844|na(+)/h(+) antiporter. The Monovalent Cation:Proton Antiporter-1 (CPA1) Family (TC 2.A.36) The CPA1 family is a large family of proteins derived from Gram-positive and Gram-negative bacteria, blue green bacteria, yeast, plants and animals. Transporters from eukaryotes have been functionally characterized, and all of these catalyze Na+:H+ exchange. Their primary physiological func…
comp1046_seq0	3091	tr|F1L0U3|F1L0U3_ASCSU	69.5	456	128	3	1138	2472	1	456	1.3e-144	516.9	F1L0U3	509	ASU_09149		Ascaris suum (Pig roundworm) (Ascaris lumbricoides)	Epsin-2			endocytosis [GO:0006897]	clathrin coat of endocytic vesicle [GO:0030128]		GO:0006897; GO:0030128	comp1046_seq0_orf-5	471	66.67	ENTH_epsin|cd03571|ENTH domain, Epsin family; The epsin (Eps15 interactor) N-terminal homology (ENTH) domain is an evolutionarily conserved protein module found primarily in proteins that participate in clathrin-mediated endocytosis. A set of proteins previously designated as harboring an ENTH domain in fact contains a highly similar, yet unique module referred to as an AP180 N-terminal homology …
comp1046_seq1	2937	tr|A0A1I8EQC1|A0A1I8EQC1_WUCBA	80.6	201	33	3	1051	1653	9	203	9.3e-81	304.7	A0A1I8EQC1	482			Wuchereria bancrofti	Uncharacterized protein			endocytosis [GO:0006897]	clathrin coat of endocytic vesicle [GO:0030128]		GO:0006897; GO:0030128	comp1046_seq1_orf-6	37	71.43	AXH|pfam08517|Ataxin-1 and HBP1 module (AXH). AXH is a protein-protein and RNA binding motif found in Ataxin-1 (ATX1). ATX1 is responsible for the autosomal-dominant neurodegenerative disorder Spinocerebellar ataxia type-1 (SCA1) in humans. The AXH module has also been identified in the apparently unrelated transcription factor HBP1 which is thought to be involved in the architectural regulation …
comp1046_seq3	3077	tr|A0A1I8EQC1|A0A1I8EQC1_WUCBA	80.6	201	33	3	1051	1653	9	203	9.7e-81	304.7	A0A1I8EQC1	482			Wuchereria bancrofti	Uncharacterized protein			endocytosis [GO:0006897]	clathrin coat of endocytic vesicle [GO:0030128]		GO:0006897; GO:0030128	comp1046_seq3_orf-6	37	71.43	AXH|pfam08517|Ataxin-1 and HBP1 module (AXH). AXH is a protein-protein and RNA binding motif found in Ataxin-1 (ATX1). ATX1 is responsible for the autosomal-dominant neurodegenerative disorder Spinocerebellar ataxia type-1 (SCA1) in humans. The AXH module has also been identified in the apparently unrelated transcription factor HBP1 which is thought to be involved in the architectural regulation …
comp10471_seq0	2155	tr|A0A183HA97|A0A183HA97_9BILA	93.4	122	4	1	355	2	7	128	1.6e-58	230.3	A0A183HA97	146			Onchocerca flexuosa	Uncharacterized protein					GTPase activity [GO:0003924]; GTP binding [GO:0005525]	GO:0003924; GO:0005525	comp10471_seq0_orf-1	36	52.63	PLN02835|PLN02835|oxidoreductase
comp10471_seq1	2155	tr|A0A183HA97|A0A183HA97_9BILA	93.4	122	4	1	355	2	7	128	1.6e-58	230.3	A0A183HA97	146			Onchocerca flexuosa	Uncharacterized protein					GTPase activity [GO:0003924]; GTP binding [GO:0005525]	GO:0003924; GO:0005525	comp10471_seq1_orf-1	36	52.63	PLN02835|PLN02835|oxidoreductase
comp10471_seq2	2143	tr|A0A183HA97|A0A183HA97_9BILA	93.4	122	4	1	355	2	7	128	1.6e-58	230.3	A0A183HA97	146			Onchocerca flexuosa	Uncharacterized protein					GTPase activity [GO:0003924]; GTP binding [GO:0005525]	GO:0003924; GO:0005525	comp10471_seq2_orf-1	36	52.63	PLN02835|PLN02835|oxidoreductase
comp10476_seq0	967	tr|E3M5S7|E3M5S7_CAERE	46.3	177	79	2	883	401	45	221	7.9e-37	157.1	E3M5S7	344	CRE_11136		Caenorhabditis remanei (Caenorhabditis vulgaris)	Galactosylgalactosylxylosylprotein 3-beta-glucuronosyltransferase (EC 2.4.1.135)		KOG1476;ENOG410XP79;	protein glycosylation [GO:0006486]	Golgi membrane [GO:0000139]; integral component of membrane [GO:0016021]	galactosylgalactosylxylosylprotein 3-beta-glucuronosyltransferase activity [GO:0015018]; metal ion binding [GO:0046872]	GO:0000139; GO:0006486; GO:0015018; GO:0016021; GO:0046872	comp10476_seq0_orf-3	33	60	RPS27A|COG2051|Ribosomal protein S27E [Translation, ribosomal structure and biogenesis].
comp10476_seq1	993	tr|A0A0K0JUH1|A0A0K0JUH1_BRUMA	51.3	226	105	2	819	157	62	287	5.8e-67	257.3	A0A0K0JUH1	305			Brugia malayi (Filarial nematode worm)	Galactosylgalactosylxylosylprotein 3-beta-glucuronosyltransferase (EC 2.4.1.135)			protein glycosylation [GO:0006486]	Golgi membrane [GO:0000139]; integral component of membrane [GO:0016021]	galactosylgalactosylxylosylprotein 3-beta-glucuronosyltransferase activity [GO:0015018]; metal ion binding [GO:0046872]	GO:0000139; GO:0006486; GO:0015018; GO:0016021; GO:0046872	comp10476_seq1_orf-1	67	42.86	PLN02188|PLN02188|polygalacturonase/glycoside hydrolase family protein
comp10478_seq0	1832	tr|A0A0N5AHK8|A0A0N5AHK8_9BILA	27.9	68	49	0	981	778	168	235	0.014	44.3	A0A0N5AHK8	242			Syphacia muris	Uncharacterized protein				integral component of membrane [GO:0016021]		GO:0016021	comp10478_seq0_orf-3	35	45.83	bacter_Pnkp|TIGR04075|polynucleotide kinase-phosphatase. Members of this protein family are the bacterial polynucleotide kinase-phosphatase (Pnkp) whose genes occur paired with genes for the 3' terminal RNA ribose 2'-O-methyltransferase Hen1. All members of the seed alignment belong to a cassette with the Hen1. The pair acts in bacterial RNA repair. This enzyme performs end-healing reactions on b…
comp10478_seq1	1469	tr|A0A0N5AHK8|A0A0N5AHK8_9BILA	27.9	68	49	0	681	478	168	235	0.0087	44.7	A0A0N5AHK8	242			Syphacia muris	Uncharacterized protein				integral component of membrane [GO:0016021]		GO:0016021	comp10478_seq1_orf-3	41	38.71	AmyA|COG0366|Glycosidase [Carbohydrate transport and metabolism].
comp1047_seq0	1869	tr|A0A0N5D1F0|A0A0N5D1F0_THECL	65.2	440	96	3	1854	703	1	439	1e-165	586.3	A0A0N5D1F0	439			Thelazia callipaeda (Oriental eyeworm) (Parasitic nematode)	Uncharacterized protein							comp1047_seq0_orf-3	104	45.95	MRP-S24|pfam14955|Mitochondrial ribosome subunit S24. This family of proteins corresponds to mitochondrial ribosomal subunit S24 in eukaryotes.
comp1047_seq1	1869	tr|A0A0N5D1F0|A0A0N5D1F0_THECL	65.2	440	96	3	1854	703	1	439	1e-165	586.3	A0A0N5D1F0	439			Thelazia callipaeda (Oriental eyeworm) (Parasitic nematode)	Uncharacterized protein							comp1047_seq1_orf-3	104	45.95	MRP-S24|pfam14955|Mitochondrial ribosome subunit S24. This family of proteins corresponds to mitochondrial ribosomal subunit S24 in eukaryotes.
comp10480_seq0	1725	tr|A0A0M3I0T3|A0A0M3I0T3_ASCLU	45.7	464	203	11	47	1426	25	443	4.9e-106	387.9	A0A0M3I0T3	446			Ascaris lumbricoides (Giant roundworm)	Uncharacterized protein							comp10480_seq0_orf-1	48	42.11	PLN00128|PLN00128|Succinate dehydrogenase [ubiquinone] flavoprotein subunit
comp10480_seq1	1290	tr|A0A183UMS3|A0A183UMS3_TOXCA	42.8	201	105	4	413	991	182	380	2.4e-33	146	A0A183UMS3	383			Toxocara canis (Canine roundworm)	Uncharacterized protein							comp10480_seq1_orf-2	53	35.14	PRK14986|PRK14986|glycogen phosphorylase; Provisional
comp10483_seq0	662	tr|A0A0R3QJT7|A0A0R3QJT7_9BILA	58.6	111	21	2	264	4	87	196	3.7e-22	107.8	A0A0R3QJT7	462			Brugia timori	Uncharacterized protein					protein dimerization activity [GO:0046983]	GO:0046983	comp10483_seq0_orf-1	63	66.67	PBP1_ABC_ligand_binding_like_8|cd06343|Type I periplasmic ligand-binding domain of uncharacterized ABC (ATPase Binding Cassette)-type active transport systems that are predicted to be involved in uptake of amino acids, peptides, or inorganic ions. This subgroup includes the type I periplasmic ligand-binding domain of uncharacterized ABC (ATPase Binding Cassette)-type active transport systems that…
comp10483_seq1	672	tr|A0A0R3QJT7|A0A0R3QJT7_9BILA	58.6	111	21	2	264	4	87	196	3.8e-22	107.8	A0A0R3QJT7	462			Brugia timori	Uncharacterized protein					protein dimerization activity [GO:0046983]	GO:0046983	comp10483_seq1_orf-1	63	66.67	PBP1_ABC_ligand_binding_like_8|cd06343|Type I periplasmic ligand-binding domain of uncharacterized ABC (ATPase Binding Cassette)-type active transport systems that are predicted to be involved in uptake of amino acids, peptides, or inorganic ions. This subgroup includes the type I periplasmic ligand-binding domain of uncharacterized ABC (ATPase Binding Cassette)-type active transport systems that…
comp10486_seq0	1548	tr|A0A0M3KFR8|A0A0M3KFR8_ANISI	35.5	76	49	0	1066	839	56	131	2.7e-07	59.7	A0A0M3KFR8	134			Anisakis simplex (Herring worm)	Uncharacterized protein							comp10486_seq0_orf-4	45	50	PRK06205|PRK06205|acetyl-CoA acetyltransferase; Provisional
comp10486_seq1	1632	tr|A0A0M3KFR8|A0A0M3KFR8_ANISI	35.5	76	49	0	1122	895	56	131	2.9e-07	59.7	A0A0M3KFR8	134			Anisakis simplex (Herring worm)	Uncharacterized protein							comp10486_seq1_orf-1	32	66.67	Sec15|pfam04091|Exocyst complex subunit Sec15-like.
comp10486_seq2	1263	tr|A0A0M3KAE0|A0A0M3KAE0_ANISI	47.5	40	21	0	768	649	53	92	0.0057	45.1	A0A0M3KAE0	210			Anisakis simplex (Herring worm)	Uncharacterized protein							comp10486_seq2_orf-3	35	42.31	PRK03887|PRK03887|methylated-DNA--protein-cysteine methyltransferase; Provisional
comp1048_seq0	6010	tr|F1L8J4|F1L8J4_ASCSU	39.5	506	129	8	3746	5263	3	331	7e-91	339.3	F1L8J4	331	ASU_01667		Ascaris suum (Pig roundworm) (Ascaris lumbricoides)	2-acylglycerol O-acyltransferase 2 (2-acylglycerol o-acyltransferase 2)				integral component of membrane [GO:0016021]	transferase activity, transferring acyl groups other than amino-acyl groups [GO:0016747]	GO:0016021; GO:0016747	comp1048_seq0_orf-17	44	69.23	SBP_KPN_01854|TIGR04028|ABC transporter substrate binding protein, KPN_01854 family. Members of this protein family are ABC transporter substrate-binding proteins related to KPN_01854 from Klebsiella pneumoniae, and occur in both Gram-positive and Gram-negative species. This transport protein family is closely associated with a putative FMN-dependent luciferase-like monooxygenase of unknown funct…
comp1048_seq1	1439	tr|A0A0B2URS1|A0A0B2URS1_TOXCA	70.9	223	64	1	5	673	96	317	3e-93	345.1	A0A0B2URS1	784	MOGAT1 Tcan_16629		Toxocara canis (Canine roundworm)	2-acylglycerol O-acyltransferase 1				integral component of membrane [GO:0016021]	metal ion transmembrane transporter activity [GO:0046873]; transferase activity, transferring acyl groups other than amino-acyl groups [GO:0016747]	GO:0016021; GO:0016747; GO:0046873	comp1048_seq1_orf-2	63	35.48	GH25_CH-type|cd06412|CH-type (Chalaropsis-type) lysozymes represent one of four functionally-defined classes of peptidoglycan hydrolases (also referred to as endo-N-acetylmuramidases) that cleave bacterial cell wall peptidoglycans. CH-type lysozymes exhibit both lysozyme (acetylmuramidase) and diacetylmuramidase activity. The first member of this family to be described was a muramidase from the f…
comp1048_seq2	4469	tr|F1L8J4|F1L8J4_ASCSU	67.8	202	64	1	3864	4469	3	203	1.8e-80	304.3	F1L8J4	331	ASU_01667		Ascaris suum (Pig roundworm) (Ascaris lumbricoides)	2-acylglycerol O-acyltransferase 2 (2-acylglycerol o-acyltransferase 2)				integral component of membrane [GO:0016021]	transferase activity, transferring acyl groups other than amino-acyl groups [GO:0016747]	GO:0016021; GO:0016747	comp1048_seq2_orf-15	32	58.33	PHA03139|PHA03139|helicase-primase primase subunit; Provisional
comp1048_seq3	6136	tr|F1L8J4|F1L8J4_ASCSU	39.2	510	127	9	3865	5388	3	331	7.1e-91	339.3	F1L8J4	331	ASU_01667		Ascaris suum (Pig roundworm) (Ascaris lumbricoides)	2-acylglycerol O-acyltransferase 2 (2-acylglycerol o-acyltransferase 2)				integral component of membrane [GO:0016021]	transferase activity, transferring acyl groups other than amino-acyl groups [GO:0016747]	GO:0016021; GO:0016747	comp1048_seq3_orf-12	114	57.35	DAGAT|pfam03982|Diacylglycerol acyltransferase. The terminal step of triacylglycerol (TAG) formation is catalyzed by the enzyme diacylglycerol acyltransferase (DAGAT).
comp1048_seq4	5873	tr|F1L8J4|F1L8J4_ASCSU	43.8	457	127	8	3761	5125	3	331	1.5e-98	364.8	F1L8J4	331	ASU_01667		Ascaris suum (Pig roundworm) (Ascaris lumbricoides)	2-acylglycerol O-acyltransferase 2 (2-acylglycerol o-acyltransferase 2)				integral component of membrane [GO:0016021]	transferase activity, transferring acyl groups other than amino-acyl groups [GO:0016747]	GO:0016021; GO:0016747	comp1048_seq4_orf-15	44	69.23	SBP_KPN_01854|TIGR04028|ABC transporter substrate binding protein, KPN_01854 family. Members of this protein family are ABC transporter substrate-binding proteins related to KPN_01854 from Klebsiella pneumoniae, and occur in both Gram-positive and Gram-negative species. This transport protein family is closely associated with a putative FMN-dependent luciferase-like monooxygenase of unknown funct…
comp1048_seq5	5967	tr|A0A0B2URS1|A0A0B2URS1_TOXCA	40.4	354	86	7	4140	5201	89	317	5e-57	226.9	A0A0B2URS1	784	MOGAT1 Tcan_16629		Toxocara canis (Canine roundworm)	2-acylglycerol O-acyltransferase 1				integral component of membrane [GO:0016021]	metal ion transmembrane transporter activity [GO:0046873]; transferase activity, transferring acyl groups other than amino-acyl groups [GO:0016747]	GO:0016021; GO:0016747; GO:0046873	comp1048_seq5_orf-13	114	57.35	DAGAT|pfam03982|Diacylglycerol acyltransferase. The terminal step of triacylglycerol (TAG) formation is catalyzed by the enzyme diacylglycerol acyltransferase (DAGAT).
comp10491_seq0	402	tr|A0A0N4TVS5|A0A0N4TVS5_BRUPA	48.9	135	53	2	2	397	340	461	2.6e-26	120.9	A0A0N4TVS5	688			Brugia pahangi (Filarial nematode worm)	Uncharacterized protein				integral component of membrane [GO:0016021]	dipeptide transporter activity [GO:0042936]; hydrogen ion channel activity [GO:0015252]	GO:0015252; GO:0016021; GO:0042936	comp10491_seq0_orf-1	38	64.29	Prominin|pfam05478|Prominin. The prominins are an emerging family of proteins that among the multispan membrane proteins display a novel topology. Mouse prominin and human prominin (mouse)-like 1 (PROML1) are predicted to contain five membrane spanning domains, with an N-terminal domain exposed to the extracellular space followed by four, alternating small cytoplasmic and large extracellular, loo…
comp10491_seq1	444	tr|A0A1I7VY78|A0A1I7VY78_LOALO	50.4	123	58	1	2	361	338	460	1.3e-26	122.1	A0A1I7VY78	697	LOAG_04195		Loa loa (Eye worm) (Filaria loa)	Uncharacterized protein				integral component of membrane [GO:0016021]	dipeptide transporter activity [GO:0042936]; hydrogen ion channel activity [GO:0015252]	GO:0015252; GO:0016021; GO:0042936	comp10491_seq1_orf-1	38	64.29	Prominin|pfam05478|Prominin. The prominins are an emerging family of proteins that among the multispan membrane proteins display a novel topology. Mouse prominin and human prominin (mouse)-like 1 (PROML1) are predicted to contain five membrane spanning domains, with an N-terminal domain exposed to the extracellular space followed by four, alternating small cytoplasmic and large extracellular, loo…
comp10491_seq2	623	tr|A0A1I7VY78|A0A1I7VY78_LOALO	50.4	123	58	1	2	361	338	460	1.8e-26	122.1	A0A1I7VY78	697	LOAG_04195		Loa loa (Eye worm) (Filaria loa)	Uncharacterized protein				integral component of membrane [GO:0016021]	dipeptide transporter activity [GO:0042936]; hydrogen ion channel activity [GO:0015252]	GO:0015252; GO:0016021; GO:0042936	comp10491_seq2_orf-1	38	64.29	Prominin|pfam05478|Prominin. The prominins are an emerging family of proteins that among the multispan membrane proteins display a novel topology. Mouse prominin and human prominin (mouse)-like 1 (PROML1) are predicted to contain five membrane spanning domains, with an N-terminal domain exposed to the extracellular space followed by four, alternating small cytoplasmic and large extracellular, loo…
comp10494_seq0	2467	tr|A0A0M3HXV3|A0A0M3HXV3_ASCLU	35	505	308	9	224	1711	21	514	1e-32	144.8	A0A0M3HXV3	624			Ascaris lumbricoides (Giant roundworm)	Uncharacterized protein							comp10494_seq0_orf-1	37	40	PLN02232|PLN02232|ubiquinone biosynthesis methyltransferase
comp10494_seq2	2466	tr|A0A0M3HXV3|A0A0M3HXV3_ASCLU	35	505	308	9	223	1710	21	514	1.8e-32	144.1	A0A0M3HXV3	624			Ascaris lumbricoides (Giant roundworm)	Uncharacterized protein							comp10494_seq2_orf-3	35	37.5	Polysacc_synt_4|pfam04669|Polysaccharide biosynthesis. This family of proteins plays a role in xylan biosynthesis in plant cell walls. The precise role of IRX15/IRX15-L in xylan biosynthesis is unknown. Glucuronoxylan methyltransferase (GXMT) catalyzes 4-O-methylation of the glucuronic acid substituents of this polysaccharide. AtGXMT1 specifically transfers the methyl group from S-adenosyl-l-meth…
comp10494_seq3	2545	tr|A0A044S6H9|A0A044S6H9_ONCVO	29	424	269	10	761	1960	158	573	5e-22	109.4	A0A044S6H9	1575			Onchocerca volvulus	Uncharacterized protein					translation initiation factor activity [GO:0003743]	GO:0003743	comp10494_seq3_orf-2	37	40	PLN02232|PLN02232|ubiquinone biosynthesis methyltransferase
comp10496_seq0	2083	tr|A8XRE1|A8XRE1_CAEBR	68.5	479	126	6	1803	403	38	503	4.7e-180	634	A8XRE1	543	nhr-31 Cbr-nhr-31 CBG17744 CBG_17744		Caenorhabditis briggsae	Protein CBR-NHR-31		KOG4215;ENOG410XQT8;	embryo development ending in birth or egg hatching [GO:0009792]; hormone-mediated signaling pathway [GO:0009755]; positive regulation of transcription from RNA polymerase II promoter [GO:0045944]; post-embryonic animal morphogenesis [GO:0009886]; response to osmotic stress [GO:0006970]; tissue development [GO:0009888]; transcription, DNA-templated [GO:0006351]	RNA polymerase II transcription factor complex [GO:0090575]	chromatin binding [GO:0003682]; RNA polymerase II transcription factor activity, ligand-activated sequence-specific DNA binding [GO:0004879]; steroid hormone receptor activity [GO:0003707]; transcription regulatory region sequence-specific DNA binding [GO:0000976]; zinc ion binding [GO:0008270]	GO:0000976; GO:0003682; GO:0003707; GO:0004879; GO:0006351; GO:0006970; GO:0008270; GO:0009755; GO:0009792; GO:0009886; GO:0009888; GO:0045944; GO:0090575	comp10496_seq0_orf-3	38	42.31	ATF7IP_BD|pfam16788|ATF-interacting protein binding domain. ATF7IP-BD is a short conserved region of activating transcription factor 7-interacting protein 1 found in higher eukaryotes. This domain appears to bind several key proteins such as TFIIE-alpha and TFIIE-beta as well the transcriptional regulator Sp1 which are part of the transcriptional machinery.
comp10496_seq1	1962	tr|A0A0N4Y2Z2|A0A0N4Y2Z2_NIPBR	73.5	445	110	4	1748	438	3	447	3.5e-185	651	A0A0N4Y2Z2	453			Nippostrongylus brasiliensis (Rat hookworm)	Uncharacterized protein			transcription, DNA-templated [GO:0006351]	nucleus [GO:0005634]	sequence-specific DNA binding [GO:0043565]; steroid hormone receptor activity [GO:0003707]; transcription factor activity, sequence-specific DNA binding [GO:0003700]; zinc ion binding [GO:0008270]	GO:0003700; GO:0003707; GO:0005634; GO:0006351; GO:0008270; GO:0043565	comp10496_seq1_orf-7	70	63.16	ALDH_F1AB_F2_RALDH1|cd07141|NAD+-dependent retinal dehydrogenase 1, ALDH families 1A, 1B, and 2-like. NAD+-dependent retinal dehydrogenase 1 (RALDH 1, ALDH1, EC=1.2.1.36) also known as aldehyde dehydrogenase family 1 member A1 (ALDH1A1) in humans, is a homotetrameric, cytosolic enzyme that catalyzes the oxidation of retinaldehyde to retinoic acid. Human ALDH1B1 and ALDH2 are also in this cluster;…
comp10497_seq0	3119	tr|A0A0N4UY71|A0A0N4UY71_ENTVE	33.8	136	69	4	22	393	1	127	1.8e-05	54.7	A0A0N4UY71	205			Enterobius vermicularis (Human pinworm)	Uncharacterized protein							comp10497_seq0_orf-2	31	45	DAHP_synth_2|pfam01474|Class-II DAHP synthetase family. Members of this family are aldolase enzymes that catalyze the first step of the shikimate pathway.
comp10498_seq0	3837	tr|A0A0B2VA44|A0A0B2VA44_TOXCA	53.2	190	85	2	726	1283	77	266	6.7e-47	192.6	A0A0B2VA44	273	GREM1 Tcan_07311		Toxocara canis (Canine roundworm)	Gremlin-1							comp10498_seq0_orf-5	58	53.57	DUF3537|pfam12056|Protein of unknown function (DUF3537). This family of transmembrane proteins are functionally uncharacterized. This protein is found in eukaryotes. Proteins in this family are typically between 427 to 453 amino acids in length.
comp10498_seq1	3837	tr|A0A0B2VA44|A0A0B2VA44_TOXCA	53.2	190	85	2	726	1283	77	266	6.7e-47	192.6	A0A0B2VA44	273	GREM1 Tcan_07311		Toxocara canis (Canine roundworm)	Gremlin-1							comp10498_seq1_orf-5	58	53.57	DUF3537|pfam12056|Protein of unknown function (DUF3537). This family of transmembrane proteins are functionally uncharacterized. This protein is found in eukaryotes. Proteins in this family are typically between 427 to 453 amino acids in length.
comp10499_seq0	1423	tr|A0A0M3K2V4|A0A0M3K2V4_ANISI	66.4	229	77	0	83	769	4	232	8.8e-85	317	A0A0M3K2V4	234			Anisakis simplex (Herring worm)	Uncharacterized protein			metabolic process [GO:0008152]		hydrolase activity [GO:0016787]	GO:0008152; GO:0016787	comp10499_seq0_orf-2	33	70	ALP_like|cd16021|uncharacterized Alkaline phosphatase subfamily. Alkaline phosphatases are non-specific phosphomonoesterases that catalyze the hydrolysis reaction via a phosphoseryl intermediate to produce inorganic phosphate and the corresponding alcohol, optimally at high pH. Alkaline phosphatase exists as a dimer, each monomer binding 2 zinc atoms and one magnesium atom, which are essential fo…
comp10499_seq1	1422	tr|A0A0M3K2V4|A0A0M3K2V4_ANISI	66.4	229	77	0	83	769	4	232	8.7e-85	317	A0A0M3K2V4	234			Anisakis simplex (Herring worm)	Uncharacterized protein			metabolic process [GO:0008152]		hydrolase activity [GO:0016787]	GO:0008152; GO:0016787	comp10499_seq1_orf-2	33	70	ALP_like|cd16021|uncharacterized Alkaline phosphatase subfamily. Alkaline phosphatases are non-specific phosphomonoesterases that catalyze the hydrolysis reaction via a phosphoseryl intermediate to produce inorganic phosphate and the corresponding alcohol, optimally at high pH. Alkaline phosphatase exists as a dimer, each monomer binding 2 zinc atoms and one magnesium atom, which are essential fo…
comp10499_seq2	1424	tr|A0A0M3K2V4|A0A0M3K2V4_ANISI	66.4	229	77	0	83	769	4	232	8.8e-85	317	A0A0M3K2V4	234			Anisakis simplex (Herring worm)	Uncharacterized protein			metabolic process [GO:0008152]		hydrolase activity [GO:0016787]	GO:0008152; GO:0016787	comp10499_seq2_orf-2	33	70	ALP_like|cd16021|uncharacterized Alkaline phosphatase subfamily. Alkaline phosphatases are non-specific phosphomonoesterases that catalyze the hydrolysis reaction via a phosphoseryl intermediate to produce inorganic phosphate and the corresponding alcohol, optimally at high pH. Alkaline phosphatase exists as a dimer, each monomer binding 2 zinc atoms and one magnesium atom, which are essential fo…
comp1049_seq0	4424	tr|F1KRV7|F1KRV7_ASCSU	76.5	1189	272	2	616	4158	1	1189	0	1853.6	F1KRV7	1189			Ascaris suum (Pig roundworm) (Ascaris lumbricoides)	Pyruvate carboxylase (EC 6.4.1.1)			gluconeogenesis [GO:0006094]; pyruvate metabolic process [GO:0006090]		ATP binding [GO:0005524]; biotin binding [GO:0009374]; biotin carboxylase activity [GO:0004075]; metal ion binding [GO:0046872]; pyruvate carboxylase activity [GO:0004736]	GO:0004075; GO:0004736; GO:0005524; GO:0006090; GO:0006094; GO:0009374; GO:0046872	comp1049_seq0_orf-1	31	62.5	YaiA|pfam16362|YaiA protein. This family of proteins is found in Enterobacteriaceae, where they are immediately downstream of a Shikimate kinase.
comp1049_seq1	5132	tr|F1KRV7|F1KRV7_ASCSU	62	1425	298	7	616	4866	1	1189	0	1676.4	F1KRV7	1189			Ascaris suum (Pig roundworm) (Ascaris lumbricoides)	Pyruvate carboxylase (EC 6.4.1.1)			gluconeogenesis [GO:0006094]; pyruvate metabolic process [GO:0006090]		ATP binding [GO:0005524]; biotin binding [GO:0009374]; biotin carboxylase activity [GO:0004075]; metal ion binding [GO:0046872]; pyruvate carboxylase activity [GO:0004736]	GO:0004075; GO:0004736; GO:0005524; GO:0006090; GO:0006094; GO:0009374; GO:0046872	comp1049_seq1_orf-3	154	70.15	PycA|COG1038|Pyruvate carboxylase [Energy production and conversion].
comp1049_seq2	5016	tr|F1KRV7|F1KRV7_ASCSU	78.4	1029	221	1	1667	4750	161	1189	0	1664	F1KRV7	1189			Ascaris suum (Pig roundworm) (Ascaris lumbricoides)	Pyruvate carboxylase (EC 6.4.1.1)			gluconeogenesis [GO:0006094]; pyruvate metabolic process [GO:0006090]		ATP binding [GO:0005524]; biotin binding [GO:0009374]; biotin carboxylase activity [GO:0004075]; metal ion binding [GO:0046872]; pyruvate carboxylase activity [GO:0004736]	GO:0004075; GO:0004736; GO:0005524; GO:0006090; GO:0006094; GO:0009374; GO:0046872	comp1049_seq2_orf-3	156	73.58	PycA|COG1038|Pyruvate carboxylase [Energy production and conversion].
comp1049_seq3	4949	tr|F1KRV7|F1KRV7_ASCSU	58.3	1425	289	8	616	4683	1	1189	0	1549.3	F1KRV7	1189			Ascaris suum (Pig roundworm) (Ascaris lumbricoides)	Pyruvate carboxylase (EC 6.4.1.1)			gluconeogenesis [GO:0006094]; pyruvate metabolic process [GO:0006090]		ATP binding [GO:0005524]; biotin binding [GO:0009374]; biotin carboxylase activity [GO:0004075]; metal ion binding [GO:0046872]; pyruvate carboxylase activity [GO:0004736]	GO:0004075; GO:0004736; GO:0005524; GO:0006090; GO:0006094; GO:0009374; GO:0046872	comp1049_seq3_orf-3	154	70.15	PycA|COG1038|Pyruvate carboxylase [Energy production and conversion].
comp1049_seq4	5101	tr|U1P3U0|U1P3U0_ASCSU	56.8	1070	218	7	616	3801	1	834	0	1105.5	U1P3U0	1209	ASU_01329		Ascaris suum (Pig roundworm) (Ascaris lumbricoides)	Pyruvate carboxylase (EC 6.4.1.1)			gluconeogenesis [GO:0006094]; pyruvate metabolic process [GO:0006090]		ATP binding [GO:0005524]; biotin binding [GO:0009374]; biotin carboxylase activity [GO:0004075]; metal ion binding [GO:0046872]; pyruvate carboxylase activity [GO:0004736]	GO:0004075; GO:0004736; GO:0005524; GO:0006090; GO:0006094; GO:0009374; GO:0046872	comp1049_seq4_orf-3	154	70.15	PycA|COG1038|Pyruvate carboxylase [Energy production and conversion].
comp1049_seq6	636	tr|A0A0M3K059|A0A0M3K059_ANISI	87.5	32	4	0	1	96	129	160	7.8e-09	63.5	A0A0M3K059	1242			Anisakis simplex (Herring worm)	Uncharacterized protein			gluconeogenesis [GO:0006094]; pyruvate metabolic process [GO:0006090]		ATP binding [GO:0005524]; biotin binding [GO:0009374]; biotin carboxylase activity [GO:0004075]; metal ion binding [GO:0046872]; pyruvate carboxylase activity [GO:0004736]	GO:0004075; GO:0004736; GO:0005524; GO:0006090; GO:0006094; GO:0009374; GO:0046872	comp1049_seq6_orf-1	37	56.25	PccA|COG4770|Acetyl/propionyl-CoA carboxylase, alpha subunit [Lipid transport and metabolism].
comp104_seq0	1738	tr|U1NRF9|U1NRF9_ASCSU	39.7	58	32	1	832	659	28	82	0.013	44.3	U1NRF9	128	ASU_06927		Ascaris suum (Pig roundworm) (Ascaris lumbricoides)	Uncharacterized protein							comp104_seq0_orf-5	50	60	Helicase_C_4|pfam13871|C-terminal domain on Strawberry notch homolog. Strawberry notch proteins carry DExD/H-box groups upstream of this domain. The function of this domain is not known. These proteins promote the expression of diverse targets, potentially through interactions with transcriptional activator or repressor complexes.
comp10501_seq0	1727	tr|A0A183UYQ1|A0A183UYQ1_TOXCA	38.2	76	23	1	938	783	498	573	2.6e-06	56.6	A0A183UYQ1	699			Toxocara canis (Canine roundworm)	Uncharacterized protein			protein maturation by iron-sulfur cluster transfer [GO:0097428]		iron-sulfur cluster binding [GO:0051536]; structural molecule activity [GO:0005198]	GO:0005198; GO:0051536; GO:0097428	comp10501_seq0_orf-2	34	50	PRK08477|PRK08477|biotin--protein ligase; Provisional
comp10501_seq1	1780	tr|A0A183UYQ1|A0A183UYQ1_TOXCA	38.2	76	23	1	938	783	498	573	2.7e-06	56.6	A0A183UYQ1	699			Toxocara canis (Canine roundworm)	Uncharacterized protein			protein maturation by iron-sulfur cluster transfer [GO:0097428]		iron-sulfur cluster binding [GO:0051536]; structural molecule activity [GO:0005198]	GO:0005198; GO:0051536; GO:0097428	comp10501_seq1_orf-2	34	50	PRK08477|PRK08477|biotin--protein ligase; Provisional
comp10501_seq2	1780	tr|A0A183UYQ1|A0A183UYQ1_TOXCA	38.2	76	23	1	938	783	498	573	2.7e-06	56.6	A0A183UYQ1	699			Toxocara canis (Canine roundworm)	Uncharacterized protein			protein maturation by iron-sulfur cluster transfer [GO:0097428]		iron-sulfur cluster binding [GO:0051536]; structural molecule activity [GO:0005198]	GO:0005198; GO:0051536; GO:0097428	comp10501_seq2_orf-2	34	50	PRK08477|PRK08477|biotin--protein ligase; Provisional
comp10502_seq0	1914	tr|A0A0M3K8K6|A0A0M3K8K6_ANISI	77.6	49	11	0	1764	1910	188	236	1.1e-13	81.3	A0A0M3K8K6	247			Anisakis simplex (Herring worm)	Uncharacterized protein							comp10502_seq0_orf-2	42	44.44	Se_ygfK|TIGR03315|putative selenate reductase, YgfK subunit. Members of this protein family are YgfK, predicted to be one subunit of a three-subunit, molybdopterin-containing selenate reductase. This enzyme is found, typically, in genomic regions associated with xanthine dehydrogenase homologs predicted to belong to the selenium-dependent molybdenum hydroxylases (SDMH). Therefore, the selenate re…
comp10502_seq1	1924	tr|A0A0M3K8K6|A0A0M3K8K6_ANISI	77.6	49	11	0	1774	1920	188	236	1.1e-13	81.3	A0A0M3K8K6	247			Anisakis simplex (Herring worm)	Uncharacterized protein							comp10502_seq1_orf-6	35	88.89	FBPase_2|pfam06874|Firmicute fructose-1,6-bisphosphatase. This family consists of several bacterial fructose-1,6-bisphosphatase proteins (EC:3.1.3.11) which seem to be specific to phylum Firmicutes. Fructose-1,6-bisphosphatase (FBPase) is a well known enzyme involved in gluconeogenesis. This family does not seem to be structurally related to pfam00316.
comp10503_seq0	1162	tr|A0A0N4XF90|A0A0N4XF90_NIPBR	95	60	3	0	234	55	38	97	5.8e-26	121.3	A0A0N4XF90	165			Nippostrongylus brasiliensis (Rat hookworm)	Uncharacterized protein			translation [GO:0006412]	ribosome [GO:0005840]	structural constituent of ribosome [GO:0003735]	GO:0003735; GO:0005840; GO:0006412	comp10503_seq0_orf-2	40	52.63	PRK11465|PRK11465|putative mechanosensitive channel protein; Provisional
comp10503_seq1	1162	tr|A0A0N4XF90|A0A0N4XF90_NIPBR	95	60	3	0	234	55	38	97	5.8e-26	121.3	A0A0N4XF90	165			Nippostrongylus brasiliensis (Rat hookworm)	Uncharacterized protein			translation [GO:0006412]	ribosome [GO:0005840]	structural constituent of ribosome [GO:0003735]	GO:0003735; GO:0005840; GO:0006412	comp10503_seq1_orf-4	46	34.62	Se_sel_red_Mo|TIGR03313|probable selenate reductase, molybdenum-binding subunit. Our comparative genomics suggests this protein family to be a subunit of a selenium-dependent molybdenum hydroxylase, although the substrate is not specified. This protein is suggested by Bebien, et al., to be the molybdenum-binding subunit of a molydbopterin-containing selenate reductase. Xi, et al, however, show th…
comp10504_seq0	713	tr|A0A090LBI6|A0A090LBI6_STRRB	75	40	10	0	693	574	90	129	1.7e-12	75.9	A0A090LBI6	1317	SRAE_2000017300		Strongyloides ratti (Parasitic roundworm)	Uncharacterized protein				cytoskeleton [GO:0005856]	protein tyrosine phosphatase activity [GO:0004725]	GO:0004725; GO:0005856	comp10504_seq0_orf-2	31	50	PLN02283|PLN02283|alpha-dioxygenase
comp10504_seq1	721	tr|A0A090LBI6|A0A090LBI6_STRRB	75	40	10	0	701	582	90	129	1.7e-12	75.9	A0A090LBI6	1317	SRAE_2000017300		Strongyloides ratti (Parasitic roundworm)	Uncharacterized protein				cytoskeleton [GO:0005856]	protein tyrosine phosphatase activity [GO:0004725]	GO:0004725; GO:0005856	comp10504_seq1_orf-1	56	41.67	PRK10076|PRK10076|pyruvate formate lyase II activase; Provisional
comp10505_seq0	862	tr|A0A1S0U2Y0|A0A1S0U2Y0_LOALO	40.3	72	40	2	214	5	680	750	0.073	40.8	A0A1S0U2Y0	822	LOAG_04938		Loa loa (Eye worm) (Filaria loa)	Uncharacterized protein							comp10505_seq0_orf-2	41	61.54	DUF3373|pfam11853|Protein of unknown function (DUF3373). This family of proteins are functionally uncharacterized. This protein is found in bacteria. Proteins in this family are typically between 472 to 574 amino acids in length.
comp10505_seq1	861	tr|A0A1S0U2Y0|A0A1S0U2Y0_LOALO	40.3	72	40	2	214	5	680	750	0.073	40.8	A0A1S0U2Y0	822	LOAG_04938		Loa loa (Eye worm) (Filaria loa)	Uncharacterized protein							comp10505_seq1_orf-2	35	77.78	ligase_PEP_1|TIGR03098|acyl-CoA ligase (AMP-forming), exosortase A-associated. This group of proteins contains an AMP-binding domain (pfam00501) associated with acyl CoA-ligases. These proteins are generally found in genomes containing the exosortase/PEP-CTERM protein expoert system, specifically the type 1 variant of this system described by the Genome Property GenProp0652. When found in this co…
comp10508_seq0	2598	tr|F1KXV6|F1KXV6_ASCSU	73.5	370	58	4	1251	2243	44	412	1.1e-106	390.6	F1KXV6	413	ASU_03809		Ascaris suum (Pig roundworm) (Ascaris lumbricoides)	Zinc finger protein 58					nucleic acid binding [GO:0003676]	GO:0003676	comp10508_seq0_orf-5	90	53.57	pcnB|PRK11623|poly(A) polymerase I; Provisional
comp10508_seq1	2709	tr|F1KXV6|F1KXV6_ASCSU	82.2	370	63	3	1251	2354	44	412	2.2e-129	466.1	F1KXV6	413	ASU_03809		Ascaris suum (Pig roundworm) (Ascaris lumbricoides)	Zinc finger protein 58					nucleic acid binding [GO:0003676]	GO:0003676	comp10508_seq1_orf-5	90	53.57	pcnB|PRK11623|poly(A) polymerase I; Provisional
comp1050_seq0	4320	tr|A0A0N5CY20|A0A0N5CY20_THECL	93.9	163	10	0	1051	1539	1	163	1.4e-85	321.2	A0A0N5CY20	197			Thelazia callipaeda (Oriental eyeworm) (Parasitic nematode)	Uncharacterized protein					ATP binding [GO:0005524]	GO:0005524	comp1050_seq0_orf-4	223	53.33	COG5078|COG5078|Ubiquitin-protein ligase [Posttranslational modification, protein turnover, chaperones].
comp1050_seq1	4328	tr|A0A0N5CY20|A0A0N5CY20_THECL	93.9	163	10	0	1059	1547	1	163	1.4e-85	321.2	A0A0N5CY20	197			Thelazia callipaeda (Oriental eyeworm) (Parasitic nematode)	Uncharacterized protein					ATP binding [GO:0005524]	GO:0005524	comp1050_seq1_orf-8	148	52.63	chol_sulfatase|TIGR03417|choline-sulfatase.
comp1050_seq2	4393	tr|A0A0N5CY20|A0A0N5CY20_THECL	93.9	163	10	0	1124	1612	1	163	1.4e-85	321.2	A0A0N5CY20	197			Thelazia callipaeda (Oriental eyeworm) (Parasitic nematode)	Uncharacterized protein					ATP binding [GO:0005524]	GO:0005524	comp1050_seq2_orf-12	129	52.17	XRCC4|pfam06632|DNA double-strand break repair and V(D)J recombination protein XRCC4. This family consists of several eukaryotic DNA double-strand break repair and V(D)J recombination protein XRCC4 sequences. In the non-homologous end joining pathway of DNA double-strand break repair, the ligation step is catalyzed by a complex of XRCC4 and DNA ligase IV. It is thought that XRCC4 and ligase IV ar…
comp1050_seq3	4333	tr|A0A0N5CY20|A0A0N5CY20_THECL	93.9	163	10	0	1064	1552	1	163	1.4e-85	321.2	A0A0N5CY20	197			Thelazia callipaeda (Oriental eyeworm) (Parasitic nematode)	Uncharacterized protein					ATP binding [GO:0005524]	GO:0005524	comp1050_seq3_orf-12	129	52.17	XRCC4|pfam06632|DNA double-strand break repair and V(D)J recombination protein XRCC4. This family consists of several eukaryotic DNA double-strand break repair and V(D)J recombination protein XRCC4 sequences. In the non-homologous end joining pathway of DNA double-strand break repair, the ligation step is catalyzed by a complex of XRCC4 and DNA ligase IV. It is thought that XRCC4 and ligase IV ar…
comp1050_seq4	4553	tr|A0A182E5D0|A0A182E5D0_ONCOC	91.4	93	8	0	1051	1329	1	93	2.6e-45	187.6	A0A182E5D0	198			Onchocerca ochengi (Filarial nematode worm)	Uncharacterized protein					ATP binding [GO:0005524]	GO:0005524	comp1050_seq4_orf-4	143	54.26	COG5078|COG5078|Ubiquitin-protein ligase [Posttranslational modification, protein turnover, chaperones].
comp1050_seq5	4561	tr|A0A182E5D0|A0A182E5D0_ONCOC	91.4	93	8	0	1059	1337	1	93	2.6e-45	187.6	A0A182E5D0	198			Onchocerca ochengi (Filarial nematode worm)	Uncharacterized protein					ATP binding [GO:0005524]	GO:0005524	comp1050_seq5_orf-4	46	60	G10|pfam01125|G10 protein.
comp1050_seq6	4626	tr|A0A182E5D0|A0A182E5D0_ONCOC	91.4	93	8	0	1124	1402	1	93	2.6e-45	187.6	A0A182E5D0	198			Onchocerca ochengi (Filarial nematode worm)	Uncharacterized protein					ATP binding [GO:0005524]	GO:0005524	comp1050_seq6_orf-8	55	51.43	Nbas_N|pfam15492|Neuroblastoma-amplified sequence, N terminal. Nbas_N is an N-terminal family of metazoan sequences. This domain lies at the N-terminal of several WD40-containing proteins. The human protein is over-expressed in neuroblastoma cells.
comp1050_seq7	4566	tr|A0A182E5D0|A0A182E5D0_ONCOC	91.4	93	8	0	1064	1342	1	93	2.6e-45	187.6	A0A182E5D0	198			Onchocerca ochengi (Filarial nematode worm)	Uncharacterized protein					ATP binding [GO:0005524]	GO:0005524	comp1050_seq7_orf-8	55	51.43	Nbas_N|pfam15492|Neuroblastoma-amplified sequence, N terminal. Nbas_N is an N-terminal family of metazoan sequences. This domain lies at the N-terminal of several WD40-containing proteins. The human protein is over-expressed in neuroblastoma cells.
comp1050_seq8	4390	tr|A0A0N5CY20|A0A0N5CY20_THECL	93.9	163	10	0	1121	1609	1	163	1.4e-85	321.2	A0A0N5CY20	197			Thelazia callipaeda (Oriental eyeworm) (Parasitic nematode)	Uncharacterized protein					ATP binding [GO:0005524]	GO:0005524	comp1050_seq8_orf-2	32	77.78	PRK13700|PRK13700|conjugal transfer protein TraD; Provisional
comp1050_seq9	4626	tr|A0A182E5D0|A0A182E5D0_ONCOC	91.4	93	8	0	1124	1402	1	93	2.6e-45	187.6	A0A182E5D0	198			Onchocerca ochengi (Filarial nematode worm)	Uncharacterized protein					ATP binding [GO:0005524]	GO:0005524	comp1050_seq9_orf-8	55	51.43	Nbas_N|pfam15492|Neuroblastoma-amplified sequence, N terminal. Nbas_N is an N-terminal family of metazoan sequences. This domain lies at the N-terminal of several WD40-containing proteins. The human protein is over-expressed in neuroblastoma cells.
comp10512_seq0	1943	tr|H3FGM1|H3FGM1_PRIPA	53.5	43	19	1	1920	1792	37	78	0.00012	51.2	H3FGM1	211	WBGene00110969		Pristionchus pacificus (Parasitic nematode)	Uncharacterized protein		KOG1695;ENOG4111VAU;					comp10512_seq0_orf-6	80	69.23	49|PHA02565|recombination endonuclease VII; Provisional
comp10512_seq1	1944	tr|A0A0F5CE22|A0A0F5CE22_PRIPA	53.5	43	19	1	1921	1793	43	84	0.00012	51.2	A0A0F5CE22	127	PRIPAC_10741		Pristionchus pacificus (Parasitic nematode)	Glutathione S-transferase (Fragment)					transferase activity [GO:0016740]	GO:0016740	comp10512_seq1_orf-3	61	58.33	rcsA|PRK15411|colanic acid capsular biosynthesis activation protein A; Provisional
comp10513_seq0	460	tr|A0A016WVJ5|A0A016WVJ5_9BILA	40	70	36	3	265	459	238	306	0.039	40.8	A0A016WVJ5	497	Acey_s0483.g2288 Y032_0483g2288		Ancylostoma ceylanicum	Uncharacterized protein							comp10513_seq0_orf-2	72	31.03	RT_nLTR_like|cd01650|RT_nLTR: Non-LTR (long terminal repeat) retrotransposon and non-LTR retrovirus reverse transcriptase (RT). This subfamily contains both non-LTR retrotransposons and non-LTR retrovirus RTs. RTs catalyze the conversion of single-stranded RNA into double-stranded DNA for integration into host chromosomes. RT is a multifunctional enzyme with RNA-directed DNA polymerase, DNA direc…
comp10514_seq0	1529	tr|A0A1I7XNJ1|A0A1I7XNJ1_HETBA	38.6	197	114	3	870	286	12	203	4.4e-34	148.7	A0A1I7XNJ1	570			Heterorhabditis bacteriophora (Entomopathogenic nematode)	Uncharacterized protein					oxidoreductase activity [GO:0016491]	GO:0016491	comp10514_seq0_orf-4	43	45	SAC3|COG5079|Nuclear protein export factor [Intracellular trafficking and secretion / Cell division and chromosome partitioning].
comp10514_seq1	3671	tr|A0A1I7XNJ1|A0A1I7XNJ1_HETBA	32.1	324	162	5	3012	2047	12	279	7.6e-40	169.1	A0A1I7XNJ1	570			Heterorhabditis bacteriophora (Entomopathogenic nematode)	Uncharacterized protein					oxidoreductase activity [GO:0016491]	GO:0016491	comp10514_seq1_orf-3	31	50	DUF4548|pfam15081|Domain of unknown function (DUF4548). This family of proteins is found in eukaryotes. Proteins in this family are typically between and 178 amino acids in length. The human member of this family is C1orf105.
comp10514_seq2	4009	tr|A0A1I7XNJ1|A0A1I7XNJ1_HETBA	32.1	324	162	5	3350	2385	12	279	8.3e-40	169.1	A0A1I7XNJ1	570			Heterorhabditis bacteriophora (Entomopathogenic nematode)	Uncharacterized protein					oxidoreductase activity [GO:0016491]	GO:0016491	comp10514_seq2_orf-7	32	61.54	Nitrogenase_MoFe_beta|cd01974|Nitrogenase_MoFe_beta: Nitrogenase MoFe protein, beta subunit. The nitrogenase enzyme catalyzes the ATP-dependent reduction of dinitrogen to ammonia. The Molybdenum (Mo-) nitrogenase is the most widespread and best characterized of these systems. Mo-nitrogenase consists of the MoFe protein (component 1) and the Fe protein (component 2). MoFe is an alpha2beta2 tetrame…
comp10514_seq3	3849	tr|A0A1I7XNJ1|A0A1I7XNJ1_HETBA	32.1	324	162	5	3190	2225	12	279	1e-39	168.7	A0A1I7XNJ1	570			Heterorhabditis bacteriophora (Entomopathogenic nematode)	Uncharacterized protein					oxidoreductase activity [GO:0016491]	GO:0016491	comp10514_seq3_orf-4	47	50	PLN02960|PLN02960|alpha-amylase
comp10514_seq4	3584	tr|A0A1I7XNJ1|A0A1I7XNJ1_HETBA	32.1	324	162	5	2925	1960	12	279	9.7e-40	168.7	A0A1I7XNJ1	570			Heterorhabditis bacteriophora (Entomopathogenic nematode)	Uncharacterized protein					oxidoreductase activity [GO:0016491]	GO:0016491	comp10514_seq4_orf-3	31	50	DUF4548|pfam15081|Domain of unknown function (DUF4548). This family of proteins is found in eukaryotes. Proteins in this family are typically between and 178 amino acids in length. The human member of this family is C1orf105.
comp10516_seq0	671	tr|A0A016TW15|A0A016TW15_9BILA	39.5	81	47	1	528	292	181	261	2.6e-07	58.5	A0A016TW15	268	Acey_s0073.g729 Y032_0073g729		Ancylostoma ceylanicum	Uncharacterized protein							comp10516_seq0_orf-1	87	33.33	PRK14381|PRK14381|hypothetical protein; Provisional
comp10516_seq1	671	tr|A0A016TW15|A0A016TW15_9BILA	39.5	81	47	1	528	292	181	261	2.6e-07	58.5	A0A016TW15	268	Acey_s0073.g729 Y032_0073g729		Ancylostoma ceylanicum	Uncharacterized protein							comp10516_seq1_orf-1	87	33.33	PRK14381|PRK14381|hypothetical protein; Provisional
comp10517_seq0	1198	tr|A0A085M319|A0A085M319_9BILA	29.7	148	92	3	328	753	648	789	3.3e-08	62.4	A0A085M319	877	M513_07494		Trichuris suis (pig whipworm)	Uncharacterized protein			chitin metabolic process [GO:0006030]	extracellular region [GO:0005576]; integral component of membrane [GO:0016021]	chitin binding [GO:0008061]	GO:0005576; GO:0006030; GO:0008061; GO:0016021	comp10517_seq0_orf-3	33	52.38	MDM10|pfam12519|Mitochondrial distribution and morphology protein 10. MDM10 is a family of eukaryotic proteins that forms a subunit of the SAM complex for biogenesis of beta-barrel proteins, though not porins, into the outer mitochondrial membrane.
comp10517_seq1	1419	tr|A0A085M319|A0A085M319_9BILA	40	70	39	1	774	974	720	789	7.3e-07	58.2	A0A085M319	877	M513_07494		Trichuris suis (pig whipworm)	Uncharacterized protein			chitin metabolic process [GO:0006030]	extracellular region [GO:0005576]; integral component of membrane [GO:0016021]	chitin binding [GO:0008061]	GO:0005576; GO:0006030; GO:0008061; GO:0016021	comp10517_seq1_orf-3	42	40.74	ppnK|PRK02649|inorganic polyphosphate/ATP-NAD kinase; Provisional
comp10518_seq0	778	tr|A0A016UV37|A0A016UV37_9BILA	36.5	285	149	8	1	774	304	583	4.7e-32	141	A0A016UV37	899	Acey_s0026.g1298 Y032_0026g1298		Ancylostoma ceylanicum	Uncharacterized protein							comp10518_seq0_orf-2	111	27.14	RVT_1|pfam00078|Reverse transcriptase (RNA-dependent DNA polymerase). A reverse transcriptase gene is usually indicative of a mobile element such as a retrotransposon or retrovirus. Reverse transcriptases occur in a variety of mobile elements, including retrotransposons, retroviruses, group II introns, bacterial msDNAs, hepadnaviruses, and caulimoviruses.
comp10518_seq1	808	tr|A0A016UV37|A0A016UV37_9BILA	36.9	287	155	8	1	804	304	583	1.5e-33	146	A0A016UV37	899	Acey_s0026.g1298 Y032_0026g1298		Ancylostoma ceylanicum	Uncharacterized protein							comp10518_seq1_orf-1	139	35.56	PLN02507|PLN02507|glutathione reductase
comp10518_seq2	461	tr|A0A016RRF6|A0A016RRF6_9BILA	49.6	141	67	2	38	457	33	170	2.7e-27	124.4	A0A016RRF6	440	Acey_s0395.g644 Y032_0395g644		Ancylostoma ceylanicum	Uncharacterized protein							None	None	None	None
comp10519_seq0	1067	tr|A0A0B2VYZ1|A0A0B2VYZ1_TOXCA	42.6	289	162	3	55	918	1	286	6.2e-59	230.7	A0A0B2VYZ1	303	Afmid Tcan_18656		Toxocara canis (Canine roundworm)	Kynurenine formamidase			metabolic process [GO:0008152]		hydrolase activity [GO:0016787]	GO:0008152; GO:0016787	comp10519_seq0_orf-1	302	28.37	Aes|COG0657|Acetyl esterase/lipase [Lipid transport and metabolism].
comp10519_seq1	1063	tr|A0A0B2VYZ1|A0A0B2VYZ1_TOXCA	42.6	289	162	3	55	918	1	286	6.2e-59	230.7	A0A0B2VYZ1	303	Afmid Tcan_18656		Toxocara canis (Canine roundworm)	Kynurenine formamidase			metabolic process [GO:0008152]		hydrolase activity [GO:0016787]	GO:0008152; GO:0016787	comp10519_seq1_orf-1	302	28.37	Aes|COG0657|Acetyl esterase/lipase [Lipid transport and metabolism].
comp10521_seq0	2323	tr|A0A016WTM3|A0A016WTM3_9BILA	48.1	160	81	1	1538	1065	1	160	2.6e-33	146.7	A0A016WTM3	290	Acey_s0526.g2945 Y032_0526g2945		Ancylostoma ceylanicum	Uncharacterized protein							comp10521_seq0_orf-2	36	66.67	CuRO_HCO_II_like_6|cd13918|Uncharacterized subfamily with similarity to Heme-copper oxidase subunit II cupredoxin domain. Heme-copper oxidases are transmembrane protein complexes in the respiratory chains of prokaryotes and mitochondria which catalyze the reduction of O2 and simultaneously pump protons across the membrane. The superfamily is diverse in terms of electron donors, subunit compositio…
comp10521_seq1	2323	tr|A0A016WTM3|A0A016WTM3_9BILA	48.1	160	81	1	1538	1065	1	160	2.6e-33	146.7	A0A016WTM3	290	Acey_s0526.g2945 Y032_0526g2945		Ancylostoma ceylanicum	Uncharacterized protein							comp10521_seq1_orf-2	36	66.67	CuRO_HCO_II_like_6|cd13918|Uncharacterized subfamily with similarity to Heme-copper oxidase subunit II cupredoxin domain. Heme-copper oxidases are transmembrane protein complexes in the respiratory chains of prokaryotes and mitochondria which catalyze the reduction of O2 and simultaneously pump protons across the membrane. The superfamily is diverse in terms of electron donors, subunit compositio…
comp10523_seq0	704	tr|A0A0N5AV89|A0A0N5AV89_9BILA	41.7	139	74	2	6	410	1	136	3.3e-24	114.8	A0A0N5AV89	138			Syphacia muris	Uncharacterized protein				extracellular space [GO:0005615]		GO:0005615	comp10523_seq0_orf-2	39	39.13	PRK13347|PRK13347|coproporphyrinogen III oxidase; Provisional
comp10523_seq1	990	tr|A0A0N5AV89|A0A0N5AV89_9BILA	43.8	105	56	1	6	320	1	102	1.9e-17	92.8	A0A0N5AV89	138			Syphacia muris	Uncharacterized protein				extracellular space [GO:0005615]		GO:0005615	comp10523_seq1_orf-1	53	31.82	PLN02253|PLN02253|xanthoxin dehydrogenase
comp10523_seq2	704	tr|A0A0N5AV89|A0A0N5AV89_9BILA	41.7	139	74	2	6	410	1	136	2.5e-24	115.2	A0A0N5AV89	138			Syphacia muris	Uncharacterized protein				extracellular space [GO:0005615]		GO:0005615	comp10523_seq2_orf-2	39	39.13	PRK13347|PRK13347|coproporphyrinogen III oxidase; Provisional
comp10523_seq3	704	tr|A0A0N5AV89|A0A0N5AV89_9BILA	42.8	138	72	2	6	407	1	135	1.1e-24	116.3	A0A0N5AV89	138			Syphacia muris	Uncharacterized protein				extracellular space [GO:0005615]		GO:0005615	comp10523_seq3_orf-1	32	42.86	PLN02328|PLN02328|lysine-specific histone demethylase 1 homolog
comp10525_seq0	805	tr|A0A077ZLL1|A0A077ZLL1_TRITR	40.7	86	50	1	258	4	21	106	1.8e-10	69.3	A0A077ZLL1	127	TTRE_0000967401		Trichuris trichiura (Whipworm) (Trichocephalus trichiurus)	Bax1-I domain containing protein				integral component of membrane [GO:0016021]		GO:0016021	comp10525_seq0_orf-1	31	47.62	PTZ00300|PTZ00300|pyruvate kinase; Provisional
comp10525_seq1	1037	tr|A0A077ZLL1|A0A077ZLL1_TRITR	40.7	86	50	1	258	4	21	106	3e-10	68.9	A0A077ZLL1	127	TTRE_0000967401		Trichuris trichiura (Whipworm) (Trichocephalus trichiurus)	Bax1-I domain containing protein				integral component of membrane [GO:0016021]		GO:0016021	comp10525_seq1_orf-1	31	47.62	PTZ00300|PTZ00300|pyruvate kinase; Provisional
comp10526_seq0	392	tr|A0A0K0F7T2|A0A0K0F7T2_9BILA	64.1	39	14	0	392	276	90	128	3.7e-09	63.9	A0A0K0F7T2	1559			Strongyloides venezuelensis	Uncharacterized protein			hydrogen peroxide biosynthetic process [GO:0050665]; response to oxidative stress [GO:0006979]	integral component of membrane [GO:0016021]	calcium ion binding [GO:0005509]; heme binding [GO:0020037]; NAD(P)H oxidase activity [GO:0016174]; peroxidase activity [GO:0004601]	GO:0004601; GO:0005509; GO:0006979; GO:0016021; GO:0016174; GO:0020037; GO:0050665	comp10526_seq0_orf-1	40	39.29	M20_Acy1|cd03886|M20 Peptidase Aminoacylase 1 family. Peptidase M20 family, Aminoacylase 1 (ACY1; hippuricase; acylase I; amido acid deacylase; IAA-amino acid hydrolase; dehydropeptidase II; N-acyl-L-amino-acid amidohydrolase; EC 3.5.1.14) subfamily. ACY1 is the most abundant of the aminoacylases, a class of zinc binding homodimeric enzymes involved in the hydrolysis of N-acetylated proteins. It …
comp10526_seq1	389	tr|A0A0K0F7T2|A0A0K0F7T2_9BILA	64.1	39	14	0	389	273	90	128	3.6e-09	63.9	A0A0K0F7T2	1559			Strongyloides venezuelensis	Uncharacterized protein			hydrogen peroxide biosynthetic process [GO:0050665]; response to oxidative stress [GO:0006979]	integral component of membrane [GO:0016021]	calcium ion binding [GO:0005509]; heme binding [GO:0020037]; NAD(P)H oxidase activity [GO:0016174]; peroxidase activity [GO:0004601]	GO:0004601; GO:0005509; GO:0006979; GO:0016021; GO:0016174; GO:0020037; GO:0050665	comp10526_seq1_orf-1	39	41.18	PriL_PriS_Eukaryotic|cd07322|Eukaryotic core primase: Large subunit, PriL. Primases synthesize the RNA primers required for DNA replication. Primases are grouped into two classes, bacteria/bacteriophage and archaeal/eukaryotic. The proteins in the two classes differ in structure and the replication apparatus components. Archaeal/eukaryotic core primase is a heterodimeric enzyme consisting of a sm…
comp10527_seq0	1115	tr|A0A158Q674|A0A158Q674_DRAME	82.1	78	14	0	234	1	444	521	2.6e-31	139	A0A158Q674	579			Dracunculus medinensis (Guinea worm)	Uncharacterized protein				intermediate filament [GO:0005882]	structural molecule activity [GO:0005198]	GO:0005198; GO:0005882	comp10527_seq0_orf-1	66	42.86	YjgN|COG4269|Uncharacterized membrane protein YjgN, DUF898 family [Function unknown].
comp10527_seq1	1116	tr|A0A158Q674|A0A158Q674_DRAME	82.1	78	14	0	234	1	444	521	2.6e-31	139	A0A158Q674	579			Dracunculus medinensis (Guinea worm)	Uncharacterized protein				intermediate filament [GO:0005882]	structural molecule activity [GO:0005198]	GO:0005198; GO:0005882	comp10527_seq1_orf-4	37	48.39	DUF4820|pfam16091|Domain of unknown function (DUF4820). This family of proteins is functionally uncharacterized. This family of proteins is found in eukaryotes. Proteins in this family are typically between 320 and 483 amino acids in length. There are two conserved sequence motifs: WSLP and RPLPW.
comp10529_seq0	1107	tr|A0A0N5BXJ2|A0A0N5BXJ2_STREA	50.9	53	21	2	962	1105	263	315	1.1e-05	53.9	A0A0N5BXJ2	430			Strongyloides papillosus (Intestinal threadworm)	Uncharacterized protein					oxidoreductase activity [GO:0016491]	GO:0016491	comp10529_seq0_orf-1	32	42.86	7tmA_Mel1B|cd15400|melatonin receptor subtype 1B, member of the class A family of seven-transmembrane G protein-coupled receptors. Melatonin (N-acetyl-5-methoxytryptamine) is a naturally occurring sleep-promoting chemical found in vertebrates, invertebrates, bacteria, fungi, and plants. In mammals, melatonin is secreted by the pineal gland and is involved in regulation of circadian rhythms. Its p…
comp10529_seq1	1107	tr|A0A0N5BXJ2|A0A0N5BXJ2_STREA	50.9	53	21	2	962	1105	263	315	1.1e-05	53.9	A0A0N5BXJ2	430			Strongyloides papillosus (Intestinal threadworm)	Uncharacterized protein					oxidoreductase activity [GO:0016491]	GO:0016491	comp10529_seq1_orf-1	32	42.86	7tmA_Mel1B|cd15400|melatonin receptor subtype 1B, member of the class A family of seven-transmembrane G protein-coupled receptors. Melatonin (N-acetyl-5-methoxytryptamine) is a naturally occurring sleep-promoting chemical found in vertebrates, invertebrates, bacteria, fungi, and plants. In mammals, melatonin is secreted by the pineal gland and is involved in regulation of circadian rhythms. Its p…
comp1052_seq0	1253	tr|A0A0N5AQI9|A0A0N5AQI9_9BILA	40	170	20	1	448	957	378	465	1.5e-24	116.7	A0A0N5AQI9	500			Syphacia muris	Uncharacterized protein				cytoplasm [GO:0005737]	hydrolase activity, acting on carbon-nitrogen (but not peptide) bonds [GO:0016810]	GO:0005737; GO:0016810	comp1052_seq0_orf-4	42	69.23	HpaC|TIGR02296|4-hydroxyphenylacetate 3-monooxygenase, reductase component. This model identifies the reductase component (HpaC) of 4-hydroxyphenylacetate 3-monooxygenase. This enzyme catalyzes the first step (hydroxylation at the 3-position) in the degradation of 4-hydroxyphenylacetate to succinate and pyruvate. 4-hydroxyphenylacetate arises from the degradation of tyrosine. These reductases cat…
comp10530_seq0	741	tr|A0A1I9FZK9|A0A1I9FZK9_BRUMA	87.5	32	4	0	741	646	436	467	8.5e-07	57	A0A1I9FZK9	499	Bma-shk-1 BM_Bm7671		Brugia malayi (Filarial nematode worm)	BMA-SHK-1, isoform g			protein homooligomerization [GO:0051260]	voltage-gated potassium channel complex [GO:0008076]	voltage-gated potassium channel activity [GO:0005249]	GO:0005249; GO:0008076; GO:0051260	comp10530_seq0_orf-2	52	45	MYSc_Myo14|cd14876|class XIV myosin, motor domain. These myosins localize to plasma membranes of the intracellular parasites and may be involved in the cell invasion process. Their known functions include: transporting phagosomes to the nucleus and perturbing the developmentally regulated elimination of the macronucleus during conjugation. The catalytic (head) domain has ATPase activity and belon…
comp10530_seq1	742	tr|A0A1I8EPA2|A0A1I8EPA2_WUCBA	64.5	31	11	0	297	205	362	392	0.028	42	A0A1I8EPA2	396			Wuchereria bancrofti	Uncharacterized protein			protein homooligomerization [GO:0051260]	voltage-gated potassium channel complex [GO:0008076]	voltage-gated potassium channel activity [GO:0005249]	GO:0005249; GO:0008076; GO:0051260	comp10530_seq1_orf-2	52	45	MYSc_Myo14|cd14876|class XIV myosin, motor domain. These myosins localize to plasma membranes of the intracellular parasites and may be involved in the cell invasion process. Their known functions include: transporting phagosomes to the nucleus and perturbing the developmentally regulated elimination of the macronucleus during conjugation. The catalytic (head) domain has ATPase activity and belon…
comp10531_seq0	835	tr|Q8IAC9|Q8IAC9_ASCSU	38.8	67	28	3	421	233	8	65	7.3e-07	57.4	Q8IAC9	65	asabf-epsilon asabf-epsilon2		Ascaris suum (Pig roundworm) (Ascaris lumbricoides)	ASABF-epsilon (ASABF-epsilon2)			defense response to other organism [GO:0098542]			GO:0098542	comp10531_seq0_orf-5	31	55.56	MopB_DMSOR-BSOR-TMAOR|cd02769|The MopB_DMSOR-BSOR-TMAOR CD contains dimethylsulfoxide reductase (DMSOR), biotin sulfoxide reductase (BSOR), trimethylamine N-oxide reductase (TMAOR) and other related proteins. DMSOR always catalyzes the reduction of DMSO to dimethylsulfide, but its cellular location and oligomerization state are organism-dependent. For example, in Rhodobacter sphaeriodes and Rhodo…
comp10531_seq1	552	tr|A0A0B2UTQ8|A0A0B2UTQ8_TOXCA	55.2	29	13	0	319	233	90	118	0.0019	45.4	A0A0B2UTQ8	118	Tcan_09667		Toxocara canis (Canine roundworm)	Uncharacterized protein				integral component of membrane [GO:0016021]		GO:0016021	comp10531_seq1_orf-2	85	44.83	PLN02551|PLN02551|aspartokinase
comp10540_seq0	597	tr|A0A0M3K0B2|A0A0M3K0B2_ANISI	43.7	87	38	1	335	595	353	428	2.3e-10	68.6	A0A0M3K0B2	574			Anisakis simplex (Herring worm)	Uncharacterized protein			metabolic process [GO:0008152]		catalytic activity [GO:0003824]	GO:0003824; GO:0008152	comp10540_seq0_orf-2	67	40.54	SPRY_PRY_TRIM11|cd15811|PRY/SPRY domain of tripartite motif-binding protein 11 (TRIM11), also known as RING finger protein 92 (RNF92). This domain, consisting of the distinct N-terminal PRY subdomain followed by the SPRY subdomain, is found at the C-terminus of TRIM11, also known as RING finger protein 92 (RNF92) or BIA1. TRIM11 domains are composed of RING/B-box/coiled-coil core and also known a…
comp10540_seq1	298	tr|A0A0M3K0B2|A0A0M3K0B2_ANISI	39.2	102	52	3	3	296	333	428	1.2e-09	65.1	A0A0M3K0B2	574			Anisakis simplex (Herring worm)	Uncharacterized protein			metabolic process [GO:0008152]		catalytic activity [GO:0003824]	GO:0003824; GO:0008152	None	None	None	None
comp10541_seq0	2127	tr|W2TIF8|W2TIF8_NECAM	47	579	151	5	2022	286	6	428	1.4e-118	429.9	W2TIF8	430	NECAME_08536		Necator americanus (Human hookworm)	Leucine Rich repeat-containing domain protein				integral component of membrane [GO:0016021]		GO:0016021	comp10541_seq0_orf-2	35	47.37	DUF2434|pfam10361|Protein of unknown function (DUF2434). This is a family of proteins conserved in fungi. The function is not known.
comp10548_seq0	2214	tr|A0A0N4UZ70|A0A0N4UZ70_ENTVE	30.5	203	121	2	663	115	474	676	2.5e-22	110.2	A0A0N4UZ70	676			Enterobius vermicularis (Human pinworm)	Uncharacterized protein							comp10548_seq0_orf-8	97	52.38	PRK10720|PRK10720|uracil transporter; Provisional
comp10548_seq1	2509	tr|A0A183V144|A0A183V144_TOXCA	34.7	190	115	1	750	208	461	650	3.6e-25	119.8	A0A183V144	662			Toxocara canis (Canine roundworm)	Uncharacterized protein							comp10548_seq1_orf-6	57	52.38	PLN02545|PLN02545|3-hydroxybutyryl-CoA dehydrogenase
comp10548_seq2	2562	tr|A0A0N4UZ70|A0A0N4UZ70_ENTVE	30.9	217	130	2	705	115	460	676	6.3e-25	119	A0A0N4UZ70	676			Enterobius vermicularis (Human pinworm)	Uncharacterized protein							comp10548_seq2_orf-10	97	52.38	PRK10720|PRK10720|uracil transporter; Provisional
comp10548_seq3	2826	tr|A0A0N4UZ70|A0A0N4UZ70_ENTVE	30.9	217	130	2	705	115	460	676	7e-25	119	A0A0N4UZ70	676			Enterobius vermicularis (Human pinworm)	Uncharacterized protein							comp10548_seq3_orf-3	35	50	MM_CoA_mutase_ICM_like|cd03680|Coenzyme B12-dependent-methylmalonyl coenzyme A (CoA) mutase (MCM) family, isobutyryl-CoA mutase (ICM)-like subfamily; contains archaeal and bacterial proteins similar to the large subunit of Streptomyces cinnamonensis coenzyme B12-dependent ICM. ICM from S. cinnamonensis is comprised of a large and a small subunit. The holoenzyme appears to be an alpha2beta2 hetero…
comp1054_seq0	1203	tr|G0NR47|G0NR47_CAEBE	59.9	137	52	3	108	515	5	139	8.3e-44	180.6	G0NR47	153	CAEBREN_28685		Caenorhabditis brenneri (Nematode worm)	Phospholipase A(2) (EC 3.1.1.4)		KOG4087;ENOG411283D;	arachidonic acid secretion [GO:0050482]; lipid catabolic process [GO:0016042]; phospholipid metabolic process [GO:0006644]	extracellular region [GO:0005576]	calcium ion binding [GO:0005509]; phospholipase A2 activity [GO:0004623]	GO:0004623; GO:0005509; GO:0005576; GO:0006644; GO:0016042; GO:0050482	comp1054_seq0_orf-5	36	37.5	PRK14415|PRK14415|membrane protein; Provisional
comp1054_seq1	1251	tr|G0NR47|G0NR47_CAEBE	53.6	153	52	4	108	563	5	139	8.9e-41	170.6	G0NR47	153	CAEBREN_28685		Caenorhabditis brenneri (Nematode worm)	Phospholipase A(2) (EC 3.1.1.4)		KOG4087;ENOG411283D;	arachidonic acid secretion [GO:0050482]; lipid catabolic process [GO:0016042]; phospholipid metabolic process [GO:0006644]	extracellular region [GO:0005576]	calcium ion binding [GO:0005509]; phospholipase A2 activity [GO:0004623]	GO:0004623; GO:0005509; GO:0005576; GO:0006644; GO:0016042; GO:0050482	comp1054_seq1_orf-1	40	47.62	GSDH|pfam07995|Glucose / Sorbosone dehydrogenase. Members of this family are glucose/sorbosone dehydrogenases that possess a beta-propeller fold.
comp1054_seq2	1075	tr|A0A183TUX8|A0A183TUX8_TOXCA	44	91	46	2	15	287	6	91	1.8e-13	79.7	A0A183TUX8	190			Toxocara canis (Canine roundworm)	Phospholipase A(2) (EC 3.1.1.4)			arachidonic acid secretion [GO:0050482]; lipid catabolic process [GO:0016042]; phospholipid metabolic process [GO:0006644]	extracellular region [GO:0005576]; integral component of membrane [GO:0016021]	calcium ion binding [GO:0005509]; phospholipase A2 activity [GO:0004623]	GO:0004623; GO:0005509; GO:0005576; GO:0006644; GO:0016021; GO:0016042; GO:0050482	comp1054_seq2_orf-1	69	26.32	chap_CCT_zeta|TIGR02347|T-complex protein 1, zeta subunit. Members of this family, all eukaryotic, are part of the group II chaperonin complex called CCT (chaperonin containing TCP-1) or TRiC. The archaeal equivalent group II chaperonin is often called the thermosome. Both are somewhat related to the group I chaperonin of bacterial, GroEL/GroES. This family consists exclusively of the CCT zeta ch…
comp10552_seq0	1228	tr|A0A0N5CXZ8|A0A0N5CXZ8_THECL	39.4	218	107	4	359	1003	1	196	6.9e-38	161	A0A0N5CXZ8	215			Thelazia callipaeda (Oriental eyeworm) (Parasitic nematode)	Uncharacterized protein				integral component of membrane [GO:0016021]		GO:0016021	comp10552_seq0_orf-3	40	44	5|PHA02596|baseplate hub subunit and tail lysozyme; Provisional
comp10552_seq1	1261	tr|A0A0N5CXZ8|A0A0N5CXZ8_THECL	41.1	209	107	3	419	1036	1	196	2.6e-40	169.1	A0A0N5CXZ8	215			Thelazia callipaeda (Oriental eyeworm) (Parasitic nematode)	Uncharacterized protein				integral component of membrane [GO:0016021]		GO:0016021	comp10552_seq1_orf-4	52	47.62	ldcA|PRK11253|L,D-carboxypeptidase A; Provisional
comp10552_seq2	515	tr|A0A0M3IGK4|A0A0M3IGK4_ASCLU	47.5	80	39	1	78	308	119	198	2.6e-15	84.7	A0A0M3IGK4	207			Ascaris lumbricoides (Giant roundworm)	Uncharacterized protein							comp10552_seq2_orf-1	53	55.56	PRK15127|PRK15127|multidrug efflux system protein AcrB; Provisional
comp10554_seq0	2443	tr|A0A0M3IL57|A0A0M3IL57_ASCLU	58.5	142	32	2	1434	1090	3	144	6.4e-35	152.1	A0A0M3IL57	193			Ascaris lumbricoides (Giant roundworm)	Uncharacterized protein			cellular protein modification process [GO:0006464]			GO:0006464	comp10554_seq0_orf-2	61	52.38	PRK06436|PRK06436|glycerate dehydrogenase; Provisional
comp10554_seq1	2797	tr|A0A0M3IL57|A0A0M3IL57_ASCLU	58.5	142	32	2	1434	1090	3	144	7.3e-35	152.1	A0A0M3IL57	193			Ascaris lumbricoides (Giant roundworm)	Uncharacterized protein			cellular protein modification process [GO:0006464]			GO:0006464	comp10554_seq1_orf-2	61	52.38	PRK06436|PRK06436|glycerate dehydrogenase; Provisional
comp10554_seq2	898	tr|A0A0B1SQ09|A0A0B1SQ09_OESDE	34	94	53	1	587	306	213	297	9.9e-10	67	A0A0B1SQ09	531	OESDEN_14281		Oesophagostomum dentatum (Nodular worm)	Tubulin-tyrosine ligase family protein (Fragment)			cellular protein modification process [GO:0006464]		ligase activity [GO:0016874]	GO:0006464; GO:0016874	comp10554_seq2_orf-1	36	50	PLN02996|PLN02996|fatty acyl-CoA reductase
comp10554_seq3	2122	tr|A0A1I7YZ16|A0A1I7YZ16_9BILA	31	378	60	2	1605	1075	115	492	6.8e-41	171.8	A0A1I7YZ16	495			Steinernema glaseri	Uncharacterized protein			cellular protein modification process [GO:0006464]			GO:0006464	comp10554_seq3_orf-2	61	52.38	PRK06436|PRK06436|glycerate dehydrogenase; Provisional
comp10554_seq4	2516	tr|A0A077Z7U9|A0A077Z7U9_TRITR	38.7	137	69	3	1933	1541	127	254	1e-19	101.7	A0A077Z7U9	518	TTRE_0000395601		Trichuris trichiura (Whipworm) (Trichocephalus trichiurus)	Tubulin polyglutamylase TTLL4			protein polyglutamylation [GO:0018095]			GO:0018095	comp10554_seq4_orf-2	61	52.38	PRK06436|PRK06436|glycerate dehydrogenase; Provisional
comp1055_seq0	1405	tr|A0A158QJY7|A0A158QJY7_HAEPC	87.5	48	6	0	523	380	35	82	7e-18	94.7	A0A158QJY7	82			Haemonchus placei (Barber's pole worm)	Protein transport protein Sec61 subunit beta			intracellular protein transport [GO:0006886]	integral component of membrane [GO:0016021]; Sec61 translocon complex [GO:0005784]		GO:0005784; GO:0006886; GO:0016021	comp1055_seq0_orf-1	47	42.86	PRK09577|PRK09577|multidrug efflux protein; Reviewed
comp1055_seq1	1404	tr|A0A158QJY7|A0A158QJY7_HAEPC	87.5	48	6	0	522	379	35	82	7e-18	94.7	A0A158QJY7	82			Haemonchus placei (Barber's pole worm)	Protein transport protein Sec61 subunit beta			intracellular protein transport [GO:0006886]	integral component of membrane [GO:0016021]; Sec61 translocon complex [GO:0005784]		GO:0005784; GO:0006886; GO:0016021	comp1055_seq1_orf-1	43	48	Orbi_VP5|pfam00901|Orbivirus outer capsid protein VP5. cryoelectron microscopy indicates that VP5 is a trimer implying that there are 360 copies of VP5 per virion.
comp1055_seq2	1404	tr|A0A158QJY7|A0A158QJY7_HAEPC	87.5	48	6	0	522	379	35	82	7e-18	94.7	A0A158QJY7	82			Haemonchus placei (Barber's pole worm)	Protein transport protein Sec61 subunit beta			intracellular protein transport [GO:0006886]	integral component of membrane [GO:0016021]; Sec61 translocon complex [GO:0005784]		GO:0005784; GO:0006886; GO:0016021	comp1055_seq2_orf-1	43	50	Presenilin|pfam01080|Presenilin. Mutations in presenilin-1 are a major cause of early onset Alzheimer's disease. It has been found that presenilin-1 binds to beta-catenin in-vivo. This family also contains SPE proteins from C.elegans.
comp10562_seq0	3018	tr|A0A158Q4F0|A0A158Q4F0_DRAME	30	414	196	14	1297	2343	435	819	5.7e-25	119.4	A0A158Q4F0	825			Dracunculus medinensis (Guinea worm)	Uncharacterized protein					ATP binding [GO:0005524]	GO:0005524	comp10562_seq0_orf-6	43	50	PRK14002|PRK14002|potassium-transporting ATPase subunit C; Provisional
comp10562_seq1	3132	tr|A0A158Q4F0|A0A158Q4F0_DRAME	31.7	420	219	13	1297	2457	435	819	1.8e-37	161	A0A158Q4F0	825			Dracunculus medinensis (Guinea worm)	Uncharacterized protein					ATP binding [GO:0005524]	GO:0005524	comp10562_seq1_orf-6	43	50	PRK14002|PRK14002|potassium-transporting ATPase subunit C; Provisional
comp10562_seq2	1740	tr|A0A0N5AV82|A0A0N5AV82_9BILA	28.1	292	173	10	211	1065	588	849	6e-19	98.6	A0A0N5AV82	855			Syphacia muris	Uncharacterized protein							comp10562_seq2_orf-3	43	50	PRK14002|PRK14002|potassium-transporting ATPase subunit C; Provisional
comp10562_seq3	2672	tr|A0A0N5AV82|A0A0N5AV82_9BILA	28.9	346	205	11	993	1997	534	849	1.8e-27	127.5	A0A0N5AV82	855			Syphacia muris	Uncharacterized protein							comp10562_seq3_orf-6	35	87.5	PRK07514|PRK07514|malonyl-CoA synthase; Validated
comp10562_seq4	3251	tr|A0A158Q4F0|A0A158Q4F0_DRAME	32.1	249	110	8	1297	1869	435	682	5.2e-16	89.7	A0A158Q4F0	825			Dracunculus medinensis (Guinea worm)	Uncharacterized protein					ATP binding [GO:0005524]	GO:0005524	comp10562_seq4_orf-7	35	87.5	PRK07514|PRK07514|malonyl-CoA synthase; Validated
comp10562_seq5	1973	tr|A0A090L7F3|A0A090L7F3_STRRB	26.5	181	120	7	163	696	346	516	5.6e-05	52.4	A0A090L7F3	646	SRAE_1000171600		Strongyloides ratti (Parasitic roundworm)	ATPase, AAA-type, core domain and P-loop containing nucleoside triphosphate hydrolase domain-containing protein					ATP binding [GO:0005524]; hydrolase activity [GO:0016787]	GO:0005524; GO:0016787	comp10562_seq5_orf-4	35	87.5	PRK07514|PRK07514|malonyl-CoA synthase; Validated
comp10562_seq6	2905	tr|F1KRF7|F1KRF7_ASCSU	33.7	181	105	4	993	1535	816	981	1.6e-21	107.8	F1KRF7	1136			Ascaris suum (Pig roundworm) (Ascaris lumbricoides)	Telomere length regulation protein elg1					ATP binding [GO:0005524]	GO:0005524	comp10562_seq6_orf-8	45	57.89	PRK14188|PRK14188|bifunctional 5,10-methylene-tetrahydrofolate dehydrogenase/ 5,10-methylene-tetrahydrofolate cyclohydrolase; Provisional
comp10562_seq7	1853	tr|A0A158Q4F0|A0A158Q4F0_DRAME	34.2	243	128	6	265	918	447	682	4.4e-28	129	A0A158Q4F0	825			Dracunculus medinensis (Guinea worm)	Uncharacterized protein					ATP binding [GO:0005524]	GO:0005524	comp10562_seq7_orf-3	35	87.5	PRK07514|PRK07514|malonyl-CoA synthase; Validated
comp10563_seq0	901	tr|A0A016WZI4|A0A016WZI4_9BILA	42.4	165	89	2	765	283	167	329	2.2e-33	145.6	A0A016WZI4	395	Acey_s0442.g1533 Y032_0442g1533		Ancylostoma ceylanicum	Hyaluronidase (EC 3.2.1.35) (Hyaluronoglucosaminidase)			carbohydrate metabolic process [GO:0005975]		hyalurononglucosaminidase activity [GO:0004415]	GO:0004415; GO:0005975	comp10563_seq0_orf-1	132	41.3	STKc_CK1_gamma|cd14126|Catalytic domain of the Serine/Threonine protein kinase, Casein Kinase 1 gamma. STKs catalyze the transfer of the gamma-phosphoryl group from ATP to serine/threonine residues on protein substrates. CK1 phosphorylates a variety of substrates including enzymes, transcription and splice factors, cytoskeletal proteins, viral oncogenes, receptors, and membrane-associated protein…
comp10566_seq1	2907	tr|A0A0B2UZ54|A0A0B2UZ54_TOXCA	30.7	114	74	2	896	558	57	166	0.0026	47.4	A0A0B2UZ54	595	Ghitm Tcan_04024		Toxocara canis (Canine roundworm)	Growth hormone-inducible transmembrane protein				integral component of membrane [GO:0016021]		GO:0016021	comp10566_seq1_orf-5	32	52.17	PRK09224|PRK09224|threonine dehydratase; Reviewed
comp10566_seq2	2909	tr|U6PVS6|U6PVS6_HAECO	33.9	168	111	0	1678	1175	3	170	5.3e-20	102.8	U6PVS6	559	HCOI_01926400		Haemonchus contortus (Barber pole worm)	RNA-directed DNA polymerase (Reverse transcriptase) domain containing protein					RNA-directed DNA polymerase activity [GO:0003964]	GO:0003964	comp10566_seq2_orf-8	48	47.37	DUF2113|pfam09886|Uncharacterized protein conserved in archaea (DUF2113). This domain, found in various hypothetical archaeal proteins, has no known function.
comp10567_seq0	624	tr|H2W6P0|H2W6P0_CAEJA	32.6	221	128	7	2	619	211	425	2.3e-21	105.1	H2W6P0	517			Caenorhabditis japonica	Uncharacterized protein		KOG2182;ENOG410XSGG;		membrane raft [GO:0045121]	serine-type peptidase activity [GO:0008236]	GO:0008236; GO:0045121	comp10567_seq0_orf-3	37	33.33	PX_RICS_like|cd07278|The phosphoinositide binding Phox Homology domain of PX-RICS-like proteins. The PX domain is a phosphoinositide (PI) binding module present in many proteins with diverse functions such as cell signaling, vesicular trafficking, protein sorting, and lipid modification, among others. Members of this family include PX-RICS, TCGAP (Tc10/Cdc42 GTPase-activating protein), and simila…
comp10568_seq0	800	tr|E3MWD2|E3MWD2_CAERE	56.6	129	55	1	385	2	654	782	4.8e-32	141	E3MWD2	784	CRE_29065		Caenorhabditis remanei (Caenorhabditis vulgaris)	Putative rRNA methyltransferase (EC 2.1.1.-) (2'-O-ribose RNA methyltransferase SPB1 homolog)		KOG1098;COG0293;	enzyme-directed rRNA 2'-O-methylation [GO:0000453]	nucleolus [GO:0005730]	rRNA methyltransferase activity [GO:0008649]	GO:0000453; GO:0005730; GO:0008649	comp10568_seq0_orf-1	39	28.95	PRK15175|PRK15175|Vi polysaccharide export protein VexA; Provisional
comp10568_seq1	801	tr|E3MWD2|E3MWD2_CAERE	56.6	129	55	1	385	2	654	782	4.8e-32	141	E3MWD2	784	CRE_29065		Caenorhabditis remanei (Caenorhabditis vulgaris)	Putative rRNA methyltransferase (EC 2.1.1.-) (2'-O-ribose RNA methyltransferase SPB1 homolog)		KOG1098;COG0293;	enzyme-directed rRNA 2'-O-methylation [GO:0000453]	nucleolus [GO:0005730]	rRNA methyltransferase activity [GO:0008649]	GO:0000453; GO:0005730; GO:0008649	comp10568_seq1_orf-2	52	36.36	Zwf|COG0364|Glucose-6-phosphate 1-dehydrogenase [Carbohydrate transport and metabolism].
comp10569_seq0	1002	tr|A0A0B2VUF6|A0A0B2VUF6_TOXCA	49.1	106	54	0	389	72	3	108	1.9e-25	119.4	A0A0B2VUF6	108	ssp-32 Tcan_09193		Toxocara canis (Canine roundworm)	Sperm-specific class P protein 32							comp10569_seq0_orf-1	36	55	SerA|COG0111|Phosphoglycerate dehydrogenase or related dehydrogenase [Coenzyme transport and metabolism, General function prediction only].
comp10569_seq1	1002	tr|A0A0B2VUF6|A0A0B2VUF6_TOXCA	49.1	106	54	0	389	72	3	108	1.9e-25	119.4	A0A0B2VUF6	108	ssp-32 Tcan_09193		Toxocara canis (Canine roundworm)	Sperm-specific class P protein 32							comp10569_seq1_orf-1	36	55	SerA|COG0111|Phosphoglycerate dehydrogenase or related dehydrogenase [Coenzyme transport and metabolism, General function prediction only].
comp10572_seq0	1615	tr|A0A1I8CA11|A0A1I8CA11_9BILA	54.2	168	36	2	987	607	32	199	2e-45	186.4	A0A1I8CA11	219			Rhabditophanes sp. KR3021	Uncharacterized protein							comp10572_seq0_orf-2	32	58.82	PTZ00109|PTZ00109|DNA gyrase subunit b; Provisional
comp10573_seq1	1057	tr|A0A1I8ALK1|A0A1I8ALK1_9BILA	24.7	85	64	0	258	4	559	643	0.0037	45.4	A0A1I8ALK1	1005			Steinernema glaseri	Uncharacterized protein				integral component of membrane [GO:0016021]		GO:0016021	comp10573_seq1_orf-3	32	58.82	PLAT|cd00113|PLAT (Polycystin-1, Lipoxygenase, Alpha-Toxin) domain or LH2 (Lipoxygenase homology 2) domain. It consists of an eight stranded beta-barrel. The domain can be found in various domain architectures, in case of lipoxygenases, alpha toxin, lipases and polycystin, but also as a single domain or as repeats.The putative function of this domain is to facilitate access to sequestered membran…
comp10574_seq0	645	tr|F1LCY0|F1LCY0_ASCSU	71.8	213	6	1	5	643	52	210	1.8e-74	281.6	F1LCY0	320			Ascaris suum (Pig roundworm) (Ascaris lumbricoides)	Heat shock 70 kDa protein C (Fragment)					ATP binding [GO:0005524]	GO:0005524	None	None	None	None
comp10574_seq1	644	tr|A0A0N4XY42|A0A0N4XY42_NIPBR	86.9	99	9	1	5	289	391	489	6.2e-38	160.2	A0A0N4XY42	666			Nippostrongylus brasiliensis (Rat hookworm)	Uncharacterized protein					ATP binding [GO:0005524]	GO:0005524	comp10574_seq1_orf-1	99	71.6	PTZ00009|PTZ00009|heat shock 70 kDa protein; Provisional
comp10575_seq0	633	tr|A0A0N4TLX8|A0A0N4TLX8_BRUPA	87.5	48	5	1	488	631	29	75	3.6e-14	81.3	A0A0N4TLX8	88			Brugia pahangi (Filarial nematode worm)	Protein transport protein Sec61 subunit beta			intracellular protein transport [GO:0006886]	integral component of membrane [GO:0016021]; Sec61 translocon complex [GO:0005784]		GO:0005784; GO:0006886; GO:0016021	comp10575_seq0_orf-1	79	37.14	PTZ00375|PTZ00375|dihydroxyacetone kinase-like protein; Provisional
comp10575_seq1	809	tr|A0A0N4TLX8|A0A0N4TLX8_BRUPA	87.5	48	5	1	664	807	29	75	4.6e-14	81.3	A0A0N4TLX8	88			Brugia pahangi (Filarial nematode worm)	Protein transport protein Sec61 subunit beta			intracellular protein transport [GO:0006886]	integral component of membrane [GO:0016021]; Sec61 translocon complex [GO:0005784]		GO:0005784; GO:0006886; GO:0016021	comp10575_seq1_orf-3	56	64.52	Sec61_beta|pfam03911|Sec61beta family. This family consists of homologs of Sec61beta - a component of the Sec61/SecYEG protein secretory system. The domain is found in eukaryotes and archaea and is possibly homologous to the bacterial SecG. It consists of a single putative transmembrane helix, preceded by a short stretch containing various charged residues; this arrangement may help determine ori…
comp10577_seq0	1189	tr|A0A183CHB6|A0A183CHB6_GLOPA	75	40	10	0	1183	1064	310	349	8.3e-12	74.3	A0A183CHB6	355			Globodera pallida (Potato cyst nematode)	Uncharacterized protein			translation [GO:0006412]	ribosome [GO:0005840]	structural constituent of ribosome [GO:0003735]	GO:0003735; GO:0005840; GO:0006412	comp10577_seq0_orf-4	61	41.18	PLN03154|PLN03154|putative allyl alcohol dehydrogenase; Provisional
comp10577_seq1	1184	tr|A0A183CHB6|A0A183CHB6_GLOPA	75	40	10	0	1178	1059	310	349	8.2e-12	74.3	A0A183CHB6	355			Globodera pallida (Potato cyst nematode)	Uncharacterized protein			translation [GO:0006412]	ribosome [GO:0005840]	structural constituent of ribosome [GO:0003735]	GO:0003735; GO:0005840; GO:0006412	comp10577_seq1_orf-1	56	36.84	Cas9|COG3513|CRISPR/Cas system Type II associated protein, contains McrA/HNH and RuvC-like nuclease domains [Defense mechanisms].
comp10578_seq0	1574	tr|A0A0N4WFD1|A0A0N4WFD1_HAEPC	46.9	49	26	0	208	62	656	704	4.8e-07	58.9	A0A0N4WFD1	704			Haemonchus placei (Barber's pole worm)	Sulfhydryl oxidase (EC 1.8.3.2)			cell redox homeostasis [GO:0045454]	cell [GO:0005623]; integral component of membrane [GO:0016021]	thiol oxidase activity [GO:0016972]	GO:0005623; GO:0016021; GO:0016972; GO:0045454	comp10578_seq0_orf-5	55	58.82	PRK05089|PRK05089|cytochrome C oxidase assembly protein; Provisional
comp10578_seq1	1573	tr|A0A0N4WFD1|A0A0N4WFD1_HAEPC	46.9	49	26	0	208	62	656	704	4.8e-07	58.9	A0A0N4WFD1	704			Haemonchus placei (Barber's pole worm)	Sulfhydryl oxidase (EC 1.8.3.2)			cell redox homeostasis [GO:0045454]	cell [GO:0005623]; integral component of membrane [GO:0016021]	thiol oxidase activity [GO:0016972]	GO:0005623; GO:0016021; GO:0016972; GO:0045454	comp10578_seq1_orf-2	35	33.33	PLN02624|PLN02624|ornithine-delta-aminotransferase
comp1057_seq0	3079	tr|U1NKV6|U1NKV6_ASCSU	66.2	411	139	0	61	1293	1	411	5.2e-143	511.5	U1NKV6	412	ASU_09521		Ascaris suum (Pig roundworm) (Ascaris lumbricoides)	Wd repeat and fyve domain-containing protein 2					metal ion binding [GO:0046872]	GO:0046872	comp1057_seq0_orf-6	38	57.14	PRK14493|PRK14493|putative bifunctional molybdopterin-guanine dinucleotide biosynthesis protein MobB/MoaE; Provisional
comp1057_seq1	3018	tr|U1NKV6|U1NKV6_ASCSU	66.2	411	139	0	61	1293	1	411	5.1e-143	511.5	U1NKV6	412	ASU_09521		Ascaris suum (Pig roundworm) (Ascaris lumbricoides)	Wd repeat and fyve domain-containing protein 2					metal ion binding [GO:0046872]	GO:0046872	comp1057_seq1_orf-3	38	38.71	COG2907|COG2907|Predicted NAD/FAD-binding protein [General function prediction only].
comp1057_seq2	3111	tr|U1NKV6|U1NKV6_ASCSU	66.2	411	139	0	61	1293	1	411	4.1e-143	511.9	U1NKV6	412	ASU_09521		Ascaris suum (Pig roundworm) (Ascaris lumbricoides)	Wd repeat and fyve domain-containing protein 2					metal ion binding [GO:0046872]	GO:0046872	comp1057_seq2_orf-6	31	66.67	PRK08273|PRK08273|thiamine pyrophosphate protein; Provisional
comp1057_seq3	3102	tr|U1NKV6|U1NKV6_ASCSU	66.2	411	139	0	61	1293	1	411	5.3e-143	511.5	U1NKV6	412	ASU_09521		Ascaris suum (Pig roundworm) (Ascaris lumbricoides)	Wd repeat and fyve domain-containing protein 2					metal ion binding [GO:0046872]	GO:0046872	comp1057_seq3_orf-5	31	66.67	PRK08273|PRK08273|thiamine pyrophosphate protein; Provisional
comp10581_seq0	1678	tr|A0A1I8CDV9|A0A1I8CDV9_9BILA	34.5	226	147	1	1279	605	136	361	1.2e-35	154.1	A0A1I8CDV9	368			Rhabditophanes sp. KR3021	Uncharacterized protein			metabolic process [GO:0008152]	integral component of membrane [GO:0016021]	transferase activity, transferring acyl groups [GO:0016746]	GO:0008152; GO:0016021; GO:0016746	comp10581_seq0_orf-2	36	50	SLC5sbd_NIS-like|cd10326|Na(+)/iodide (NIS) and Na(+)/multivitamin (SMVT) cotransporters, and related proteins; solute binding domain. NIS (product of the SLC5A5 gene) transports I-, and other anions including ClO4-, SCN-, and Br-. SMVT (product of the SLC5A6 gene) transports biotin, pantothenic acid and lipoate. This subfamily also includes SMCT1 and 2. SMCT1(the product of the SLC5A8 gene) is a…
comp10581_seq1	1691	tr|A0A0N5BA40|A0A0N5BA40_STREA	37	362	224	3	1687	605	1	359	3.1e-65	252.3	A0A0N5BA40	366			Strongyloides papillosus (Intestinal threadworm)	Uncharacterized protein			metabolic process [GO:0008152]	integral component of membrane [GO:0016021]	transferase activity, transferring acyl groups [GO:0016746]	GO:0008152; GO:0016021; GO:0016746	comp10581_seq1_orf-2	36	50	SLC5sbd_NIS-like|cd10326|Na(+)/iodide (NIS) and Na(+)/multivitamin (SMVT) cotransporters, and related proteins; solute binding domain. NIS (product of the SLC5A5 gene) transports I-, and other anions including ClO4-, SCN-, and Br-. SMVT (product of the SLC5A6 gene) transports biotin, pantothenic acid and lipoate. This subfamily also includes SMCT1 and 2. SMCT1(the product of the SLC5A8 gene) is a…
comp10581_seq2	356	tr|A0A0B2UI63|A0A0B2UI63_TOXCA	46	50	27	0	277	128	2	51	4.1e-07	57	A0A0B2UI63	343	AGPAT5 Tcan_10283		Toxocara canis (Canine roundworm)	1-acyl-sn-glycerol-3-phosphate acyltransferase epsilon			metabolic process [GO:0008152]		transferase activity, transferring acyl groups [GO:0016746]	GO:0008152; GO:0016746	comp10581_seq2_orf-1	42	39.29	PHA03376|PHA03376|BARF1; Provisional
comp10582_seq0	1004	tr|A0A1I7YV08|A0A1I7YV08_9BILA	37.7	61	38	0	810	992	205	265	2.3e-07	59.3	A0A1I7YV08	558			Steinernema glaseri	Uncharacterized protein					nucleic acid binding [GO:0003676]	GO:0003676	comp10582_seq0_orf-3	33	36.67	SPRY_Fbox|cd12907|SPRY domain in the F-box family Fbxo45. Fbxo45 is a novel synaptic E3 and ubiquitin ligase, related to the suppressor of cytokine signaling (SOCS) proteins and located N-terminal to a SPRY (SPla and the ryanodine receptor) domain. Fbxo45 induces the degradation of a synaptic vesicle-priming factor, Munc13-1, via the SPRY domain, thus playing an important role in the regulation o…
comp10582_seq1	1009	tr|A0A1I7YV08|A0A1I7YV08_9BILA	37.7	61	38	0	815	997	205	265	2.3e-07	59.3	A0A1I7YV08	558			Steinernema glaseri	Uncharacterized protein					nucleic acid binding [GO:0003676]	GO:0003676	comp10582_seq1_orf-3	33	60	PRK11000|PRK11000|maltose/maltodextrin transporter ATP-binding protein; Provisional
comp10582_seq2	1006	tr|A0A1I7YV08|A0A1I7YV08_9BILA	37.7	61	38	0	812	994	205	265	2.3e-07	59.3	A0A1I7YV08	558			Steinernema glaseri	Uncharacterized protein					nucleic acid binding [GO:0003676]	GO:0003676	comp10582_seq2_orf-3	33	60	PRK11000|PRK11000|maltose/maltodextrin transporter ATP-binding protein; Provisional
comp10583_seq0	536	tr|A0A0N4TDK4|A0A0N4TDK4_BRUPA	29.2	48	34	0	411	268	43	90	0.0018	45.4	A0A0N4TDK4	94			Brugia pahangi (Filarial nematode worm)	Uncharacterized protein							comp10583_seq0_orf-2	37	47.62	Col_Im_like|cd16363|inhibitory immunity (Im) protein of colicin (Col) deoxyribonuclease (DNase) and pyocins. This family contains inhibitory immunity (Im) proteins that bind to colicin endonucleases (DNases) or pyocins with very high affinity and specificity; this is critical for the neutralization of endogenous DNase catalytic activity and for protection against exogenous DNase bacteriocins. The…
comp10586_seq0	1073	tr|A0A0B2VLG9|A0A0B2VLG9_TOXCA	48.1	81	42	0	827	1069	10	90	1.6e-14	83.2	A0A0B2VLG9	140	F52C9.6 Tcan_00945		Toxocara canis (Canine roundworm)	Putative uncharacterized transposon-derived protein F52C9.6 (Fragment)							comp10586_seq0_orf-1	37	69.23	DAG_kinase_N|pfam14513|Diacylglycerol kinase N-terminus. This domain is found at the N-terminus of diacylglycerol kinases.
comp10586_seq1	955	tr|A0A0B2VLG9|A0A0B2VLG9_TOXCA	48.1	81	42	0	709	951	10	90	1.4e-14	83.2	A0A0B2VLG9	140	F52C9.6 Tcan_00945		Toxocara canis (Canine roundworm)	Putative uncharacterized transposon-derived protein F52C9.6 (Fragment)							comp10586_seq1_orf-3	77	42.86	PRK09102|PRK09102|ribonucleotide-diphosphate reductase subunit alpha; Validated
comp10586_seq2	861	tr|A0A0B2VLG9|A0A0B2VLG9_TOXCA	48.1	81	42	0	615	857	10	90	1.3e-14	83.2	A0A0B2VLG9	140	F52C9.6 Tcan_00945		Toxocara canis (Canine roundworm)	Putative uncharacterized transposon-derived protein F52C9.6 (Fragment)							comp10586_seq2_orf-2	121	30.95	ND2|MTH00200|NADH dehydrogenase subunit 2; Provisional
comp10586_seq3	978	tr|A0A0B2VLG9|A0A0B2VLG9_TOXCA	48.1	81	42	0	732	974	10	90	1.5e-14	83.2	A0A0B2VLG9	140	F52C9.6 Tcan_00945		Toxocara canis (Canine roundworm)	Putative uncharacterized transposon-derived protein F52C9.6 (Fragment)							comp10586_seq3_orf-2	58	35	DUF2852|pfam11014|Protein of unknown function (DUF2852). This bacterial family of proteins has no known function.
comp10587_seq0	701	tr|A0A0M3IGU1|A0A0M3IGU1_ASCLU	50	58	27	1	501	328	47	102	1.3e-09	66.2	A0A0M3IGU1	168			Ascaris lumbricoides (Giant roundworm)	Uncharacterized protein				integral component of membrane [GO:0016021]		GO:0016021	comp10587_seq0_orf-1	79	26.32	BchH|TIGR02025|magnesium chelatase, H subunit. This model represents the H subunit of the magnesium chelatase complex responsible for magnesium insertion into the protoporphyrin IX ring in the biosynthesis of both chlorophyll and bacteriochlorophyll. In chlorophyll-utilizing species, this gene is known as ChlH, while in bacteriochlorophyll-utilizing spoecies it is called BchH. Subunit H is the la…
comp1058_seq0	1520	tr|A0A0B1SAW1|A0A0B1SAW1_OESDE	74.4	336	72	1	1403	438	2	337	2.4e-141	505	A0A0B1SAW1	340	OESDEN_19951		Oesophagostomum dentatum (Nodular worm)	ATPase/histidine kinase/DNA gyrase B/HSP90 domain protein (Fragment)					kinase activity [GO:0016301]	GO:0016301	comp1058_seq0_orf-4	33	53.85	M3B_PepF_2|cd09607|Peptidase family M3B Oligopeptidase F (PepF). Peptidase family M3B Oligopeptidase F (PepF; Pz-peptidase B; EC 3.4.24.-) is mostly bacterial and includes oligoendopeptidase F from Lactococcus lactis. This enzyme hydrolyzes peptides containing between 7 and 17 amino acids with fairly broad specificity. The PepF gene is duplicated in L. lactis on the plasmid that bears it, while a…
comp1058_seq1	3264	tr|A0A0D8XYM1|A0A0D8XYM1_DICVI	43.3	469	116	13	3210	1861	4	341	9e-77	291.6	A0A0D8XYM1	421	DICVIV_04257		Dictyocaulus viviparus (Bovine lungworm)	ATPase/histidine kinase/DNA gyrase B/HSP90 domain protein					kinase activity [GO:0016301]	GO:0016301	comp1058_seq1_orf-6	50	50	DsCS_like|cd06111|Cold-active citrate synthase (CS) from an Antarctic bacterial strain DS2-3R (Ds)-like. CS catalyzes the condensation of acetyl coenzyme A (AcCoA) and oxalacetate (OAA) to form citrate and coenzyme A (CoA), the first step in the citric acid cycle (TCA or Krebs cycle). 2-methylcitrate synthase (2MCS) catalyzes the condensation of propionyl-coenzyme A (PrCoA) and OAA to form 2-meth…
comp1058_seq2	1562	tr|A0A0B1SAW1|A0A0B1SAW1_OESDE	79.8	336	68	0	1445	438	2	337	1.5e-157	558.9	A0A0B1SAW1	340	OESDEN_19951		Oesophagostomum dentatum (Nodular worm)	ATPase/histidine kinase/DNA gyrase B/HSP90 domain protein (Fragment)					kinase activity [GO:0016301]	GO:0016301	comp1058_seq2_orf-2	41	50	PRK09379|PRK09379|membrane-bound transcriptional regulator LytR; Provisional
comp1058_seq3	2473	tr|A0A016SJ55|A0A016SJ55_9BILA	71.8	202	43	1	881	318	210	411	1.2e-78	297.4	A0A016SJ55	413	Acey_s0217.g2406 Y032_0217g2406		Ancylostoma ceylanicum	Uncharacterized protein							comp1058_seq3_orf-1	58	45.16	PRK14647|PRK14647|hypothetical protein; Provisional
comp1058_seq4	2829	tr|A0A0D8XYM1|A0A0D8XYM1_DICVI	66.1	339	80	4	2775	1861	4	341	3.7e-119	432.2	A0A0D8XYM1	421	DICVIV_04257		Dictyocaulus viviparus (Bovine lungworm)	ATPase/histidine kinase/DNA gyrase B/HSP90 domain protein					kinase activity [GO:0016301]	GO:0016301	comp1058_seq4_orf-5	42	50	DsCS_like|cd06111|Cold-active citrate synthase (CS) from an Antarctic bacterial strain DS2-3R (Ds)-like. CS catalyzes the condensation of acetyl coenzyme A (AcCoA) and oxalacetate (OAA) to form citrate and coenzyme A (CoA), the first step in the citric acid cycle (TCA or Krebs cycle). 2-methylcitrate synthase (2MCS) catalyzes the condensation of propionyl-coenzyme A (PrCoA) and OAA to form 2-meth…
comp10595_seq0	885	tr|A0A0N5CRN7|A0A0N5CRN7_THECL	54.1	61	20	2	723	881	221	281	1.3e-09	66.6	A0A0N5CRN7	334			Thelazia callipaeda (Oriental eyeworm) (Parasitic nematode)	Uncharacterized protein					serine-type carboxypeptidase activity [GO:0004185]	GO:0004185	comp10595_seq0_orf-2	41	44.44	PLN03034|PLN03034|phosphoglycerate kinase; Provisional
comp10595_seq1	883	tr|A0A0N5CRN7|A0A0N5CRN7_THECL	54.1	61	20	2	721	879	221	281	1.3e-09	66.6	A0A0N5CRN7	334			Thelazia callipaeda (Oriental eyeworm) (Parasitic nematode)	Uncharacterized protein					serine-type carboxypeptidase activity [GO:0004185]	GO:0004185	comp10595_seq1_orf-2	41	44.44	PLN03034|PLN03034|phosphoglycerate kinase; Provisional
comp10595_seq2	781	tr|F1L2P6|F1L2P6_ASCSU	51.4	70	26	2	592	777	423	492	7.1e-12	73.9	F1L2P6	543			Ascaris suum (Pig roundworm) (Ascaris lumbricoides)	Carboxypeptidase (EC 3.4.16.-)					serine-type carboxypeptidase activity [GO:0004185]	GO:0004185	comp10595_seq2_orf-2	41	44.44	PLN03034|PLN03034|phosphoglycerate kinase; Provisional
comp10596_seq0	772	tr|A0A0M3KI67|A0A0M3KI67_ANISI	77.8	36	8	0	83	190	7	42	1e-07	60.1	A0A0M3KI67	192			Anisakis simplex (Herring worm)	Galectin				integral component of membrane [GO:0016021]	carbohydrate binding [GO:0030246]	GO:0016021; GO:0030246	comp10596_seq0_orf-3	45	37.93	Gal-bind_lectin|smart00908|Galactoside-binding lectin. Animal lectins display a wide variety of architectures. They are classified according to the carbohydrate-recognition domain (CRD) of which there are two main types, S-type and C-type. Galectins (previously S-lectins) bind exclusively beta-galactosides like lactose. They do not require metal ions for activity. Galectins are found predominantl…
comp10596_seq1	774	tr|A0A0M3KI67|A0A0M3KI67_ANISI	77.8	36	8	0	83	190	7	42	1e-07	60.1	A0A0M3KI67	192			Anisakis simplex (Herring worm)	Galectin				integral component of membrane [GO:0016021]	carbohydrate binding [GO:0030246]	GO:0016021; GO:0030246	comp10596_seq1_orf-2	90	31.51	Deadenylase_CCR4a|cd10313|C-terminal deadenylase domain of CCR4a, also known as CCR4-NOT transcription complex subunit 6. This subfamily contains the C-terminal catalytic domain of the deadenylase, CCR4a, also known as CCR4-NOT transcription complex subunit 6 (CNOT6). CCR4 belongs to the large EEP (exonuclease/endonuclease/phosphatase) superfamily that contains functionally diverse enzymes that s…
comp10596_seq2	599	tr|A0A183UPQ7|A0A183UPQ7_TOXCA	30.5	167	5	1	95	595	3	58	6.6e-10	67	A0A183UPQ7	325			Toxocara canis (Canine roundworm)	Galectin					carbohydrate binding [GO:0030246]	GO:0030246	comp10596_seq2_orf-2	90	31.51	Deadenylase_CCR4a|cd10313|C-terminal deadenylase domain of CCR4a, also known as CCR4-NOT transcription complex subunit 6. This subfamily contains the C-terminal catalytic domain of the deadenylase, CCR4a, also known as CCR4-NOT transcription complex subunit 6 (CNOT6). CCR4 belongs to the large EEP (exonuclease/endonuclease/phosphatase) superfamily that contains functionally diverse enzymes that s…
comp10596_seq3	599	tr|A0A183UPQ7|A0A183UPQ7_TOXCA	30.5	167	5	1	95	595	3	58	6.6e-10	67	A0A183UPQ7	325			Toxocara canis (Canine roundworm)	Galectin					carbohydrate binding [GO:0030246]	GO:0030246	comp10596_seq3_orf-2	90	31.51	Deadenylase_CCR4a|cd10313|C-terminal deadenylase domain of CCR4a, also known as CCR4-NOT transcription complex subunit 6. This subfamily contains the C-terminal catalytic domain of the deadenylase, CCR4a, also known as CCR4-NOT transcription complex subunit 6 (CNOT6). CCR4 belongs to the large EEP (exonuclease/endonuclease/phosphatase) superfamily that contains functionally diverse enzymes that s…
comp1059_seq0	639	tr|A0A0B1S976|A0A0B1S976_OESDE	55.8	52	23	0	507	352	7	58	1.3e-11	72.8	A0A0B1S976	67	OESDEN_18463		Oesophagostomum dentatum (Nodular worm)	Phospholipase A(2) (EC 3.1.1.4)			arachidonic acid secretion [GO:0050482]; lipid catabolic process [GO:0016042]; phospholipid metabolic process [GO:0006644]	extracellular region [GO:0005576]	calcium ion binding [GO:0005509]; phospholipase A2 activity [GO:0004623]	GO:0004623; GO:0005509; GO:0005576; GO:0006644; GO:0016042; GO:0050482	comp1059_seq0_orf-2	64	50	Maf1|pfam09174|Maf1 regulator. Maf1 is a negative regulator of RNA polymerase III. It targets the initiation factor TFIIIB.
comp1059_seq1	639	tr|A0A0B1S976|A0A0B1S976_OESDE	55.8	52	23	0	507	352	7	58	1.3e-11	72.8	A0A0B1S976	67	OESDEN_18463		Oesophagostomum dentatum (Nodular worm)	Phospholipase A(2) (EC 3.1.1.4)			arachidonic acid secretion [GO:0050482]; lipid catabolic process [GO:0016042]; phospholipid metabolic process [GO:0006644]	extracellular region [GO:0005576]	calcium ion binding [GO:0005509]; phospholipase A2 activity [GO:0004623]	GO:0004623; GO:0005509; GO:0005576; GO:0006644; GO:0016042; GO:0050482	comp1059_seq1_orf-2	64	50	Maf1|pfam09174|Maf1 regulator. Maf1 is a negative regulator of RNA polymerase III. It targets the initiation factor TFIIIB.
comp105_seq0	1896	tr|F1L8H3|F1L8H3_ASCSU	76	171	40	1	292	804	1	170	4.2e-66	255.4	F1L8H3	170	ASU_05630		Ascaris suum (Pig roundworm) (Ascaris lumbricoides)	Myosin regulatory light chain 1					calcium ion binding [GO:0005509]	GO:0005509	comp105_seq0_orf-1	43	44	PLN02588|PLN02588|glycerol-3-phosphate acyltransferase
comp105_seq1	1895	tr|F1L8H3|F1L8H3_ASCSU	76	171	40	1	292	804	1	170	4.2e-66	255.4	F1L8H3	170	ASU_05630		Ascaris suum (Pig roundworm) (Ascaris lumbricoides)	Myosin regulatory light chain 1					calcium ion binding [GO:0005509]	GO:0005509	comp105_seq1_orf-3	56	48	RICTOR_V|pfam14668|Rapamycin-insensitive companion of mTOR, domain 5. Rictor appears to serve as a scaffolding protein that is important for maintaining mTORC2 integrity. The mammalian target of rapamycin (mTOR) is a conserved Ser/Thr kinase that forms two functionally distinct complexes, mTROC1 and mTORC2, important for nutrient and growth-factor signalling. These long eukaryotic proteins carry …
comp10601_seq0	490	tr|A0A183IWZ6|A0A183IWZ6_9BILA	38	108	66	1	13	333	189	296	2.9e-11	71.2	A0A183IWZ6	535			Soboliphyme baturini	Uncharacterized protein							comp10601_seq0_orf-1	113	30.43	PRK14868|PRK14868|DNA topoisomerase VI subunit B; Provisional
comp10604_seq0	808	tr|A0A0N5CZI5|A0A0N5CZI5_THECL	54.7	106	39	2	1	306	79	179	4.3e-20	101.3	A0A0N5CZI5	187			Thelazia callipaeda (Oriental eyeworm) (Parasitic nematode)	Uncharacterized protein							comp10604_seq0_orf-3	45	56.25	kdpA|TIGR00680|K+-transporting ATPase, KdpA. Kdp is a high affinity ATP-driven K+ transport system in Escherichia coli. It is composed of three membrane-bound subunits, KdpA, KdpB and KdpC and one small peptide, KdpF. KdpA is the K+-transporting subunit of this complex. During assembly of the complex, KdpA and KdpC bind to each other. This interaction is thought to stabilize the complex [medline:…
comp10604_seq1	1091	tr|A0A0N5CZI5|A0A0N5CZI5_THECL	54.7	106	39	2	1	306	79	179	5.8e-20	101.3	A0A0N5CZI5	187			Thelazia callipaeda (Oriental eyeworm) (Parasitic nematode)	Uncharacterized protein							comp10604_seq1_orf-1	55	50	fkp|PRK13412|bifunctional fucokinase/L-fucose-1-P-guanylyltransferase; Provisional
comp10606_seq0	1881	tr|A0A183E5C7|A0A183E5C7_9BILA	40.5	252	78	3	1772	1191	63	300	8.4e-51	204.5	A0A183E5C7	300			Gongylonema pulchrum	Uncharacterized protein							comp10606_seq0_orf-7	46	45	FokI_N|pfam02981|Restriction endonuclease FokI, recognition domain.
comp10606_seq1	2055	tr|A8X0J8|A8X0J8_CAEBR	41.1	365	190	5	1946	918	845	1206	9.7e-85	317.4	A8X0J8	1206	nlr-1 Cbr-nlr-1 CBG06244 CBG_06244		Caenorhabditis briggsae	Protein CBR-NLR-1		KOG3516;ENOG410XPHG;		integral component of membrane [GO:0016021]	calcium ion binding [GO:0005509]	GO:0005509; GO:0016021	comp10606_seq1_orf-7	40	42.31	TFB4|COG5242|RNA polymerase II transcription initiation/nucleotide excision repair factor TFIIH, subunit TFB4 [Transcription / DNA replication, recombination, and repair].
comp1060_seq0	440	tr|A0A1I8EW57|A0A1I8EW57_WUCBA	35.4	82	52	1	91	333	6	87	1.1e-09	65.9	A0A1I8EW57	246			Wuchereria bancrofti	Uncharacterized protein							comp1060_seq0_orf-1	118	53.33	VWC|pfam00093|von Willebrand factor type C domain. The high cutoff was used to prevent overlap with pfam00094.
comp10611_seq0	963	tr|A0A1I7RV26|A0A1I7RV26_BURXY	26.4	216	151	3	722	81	4	213	2.1e-21	105.9	A0A1I7RV26	213			Bursaphelenchus xylophilus (Pinewood nematode worm) (Aphelenchoides xylophilus)	Uncharacterized protein							comp10611_seq0_orf-2	41	48.15	KKLCAg1|pfam15204|Kita-kyushu lung cancer antigen 1. This is a family of cancer antigens.
comp10611_seq1	919	tr|A0A0B2VKR2|A0A0B2VKR2_TOXCA	40.3	72	39	1	678	463	39	106	9.5e-08	60.5	A0A0B2VKR2	240	GST1 Tcan_17498		Toxocara canis (Canine roundworm)	Glutathione S-transferase 1					transferase activity [GO:0016740]	GO:0016740	comp10611_seq1_orf-1	35	58.33	PRK02731|PRK02731|histidinol-phosphate aminotransferase; Validated
comp10613_seq0	5648	tr|A0A0B2VYP4|A0A0B2VYP4_TOXCA	42.9	56	32	0	170	3	31	86	0.0018	48.9	A0A0B2VYP4	153	Tcan_16030		Toxocara canis (Canine roundworm)	Uncharacterized protein				integral component of membrane [GO:0016021]		GO:0016021	comp10613_seq0_orf-2	46	52.63	PRK13878|PRK13878|conjugal transfer relaxase TraI; Provisional
comp10613_seq1	5639	tr|A0A0B2VYP4|A0A0B2VYP4_TOXCA	42.9	56	32	0	170	3	31	86	0.0018	48.9	A0A0B2VYP4	153	Tcan_16030		Toxocara canis (Canine roundworm)	Uncharacterized protein				integral component of membrane [GO:0016021]		GO:0016021	comp10613_seq1_orf-2	46	52.63	PRK13878|PRK13878|conjugal transfer relaxase TraI; Provisional
comp10615_seq0	1114	tr|A0A0N4TA62|A0A0N4TA62_BRUPA	60	30	12	0	155	66	1	30	0.019	43.1	A0A0N4TA62	115			Brugia pahangi (Filarial nematode worm)	Uncharacterized protein				integral component of membrane [GO:0016021]		GO:0016021	comp10615_seq0_orf-1	31	42.86	SUFU_C|pfam12470|Suppressor of Fused Gli/Ci N terminal binding domain. This domain family is found in eukaryotes, and is typically between 192 and 219 amino acids in length. The family is found in association with pfam05076. There is a conserved HGRHFT sequence motif. This family is the C terminal domain of the Suppressor of Fused protein (Su(fu)). Su(fu) is a repressor of the Gli and Ci transcri…
comp10615_seq1	1114	tr|A0A0N4TA62|A0A0N4TA62_BRUPA	60	30	12	0	155	66	1	30	0.019	43.1	A0A0N4TA62	115			Brugia pahangi (Filarial nematode worm)	Uncharacterized protein				integral component of membrane [GO:0016021]		GO:0016021	comp10615_seq1_orf-1	31	42.86	SUFU_C|pfam12470|Suppressor of Fused Gli/Ci N terminal binding domain. This domain family is found in eukaryotes, and is typically between 192 and 219 amino acids in length. The family is found in association with pfam05076. There is a conserved HGRHFT sequence motif. This family is the C terminal domain of the Suppressor of Fused protein (Su(fu)). Su(fu) is a repressor of the Gli and Ci transcri…
comp10616_seq0	759	tr|A0A1I8CC25|A0A1I8CC25_9BILA	39.7	68	39	1	106	309	171	236	0.0015	46.2	A0A1I8CC25	337			Rhabditophanes sp. KR3021	Uncharacterized protein					DNA binding [GO:0003677]	GO:0003677	comp10616_seq0_orf-2	48	34.88	gnd_rel|TIGR00872|6-phosphogluconate dehydrogenase (decarboxylating). This family resembles a larger family (gnd) of bacterial and eukaryotic 6-phosphogluconate dehydrogenases but differs from it by a deep split in a UPGMA similarity clustering tree and the lack of a central region of about 140 residues. Among complete genomes, it is found is found in Bacillus subtilis and Mycobacterium tuberculo…
comp10618_seq0	699	tr|A0A183V2M0|A0A183V2M0_TOXCA	45.9	37	20	0	42	152	303	339	0.0031	45.1	A0A183V2M0	479			Toxocara canis (Canine roundworm)	Metalloendopeptidase (EC 3.4.24.-)					metalloendopeptidase activity [GO:0004222]; zinc ion binding [GO:0008270]	GO:0004222; GO:0008270	comp10618_seq0_orf-2	42	42.31	PLN02277|PLN02277|H(+) -translocating inorganic pyrophosphatase
comp10618_seq1	698	tr|A0A183V2M0|A0A183V2M0_TOXCA	45.9	37	20	0	42	152	303	339	0.0031	45.1	A0A183V2M0	479			Toxocara canis (Canine roundworm)	Metalloendopeptidase (EC 3.4.24.-)					metalloendopeptidase activity [GO:0004222]; zinc ion binding [GO:0008270]	GO:0004222; GO:0008270	comp10618_seq1_orf-1	62	34.62	ttLC_FACS_AEE21_like|cd12118|Fatty acyl-CoA synthetases similar to LC-FACS from Thermus thermophiles and Arabidopsis. This family includes fatty acyl-CoA synthetases that can activate medium to long-chain fatty acids. These enzymes catalyze the ATP-dependent acylation of fatty acids in a two-step reaction. The carboxylate substrate first reacts with ATP to form an acyl-adenylate intermediate, whi…
comp10619_seq0	1218	tr|A0A016T382|A0A016T382_9BILA	42.3	222	109	4	1081	431	13	220	4.4e-37	158.3	A0A016T382	221	Acey_s0144.g2466 Y032_0144g2466		Ancylostoma ceylanicum	Uncharacterized protein							comp10619_seq0_orf-3	38	36.36	PRK08382|PRK08382|putative monovalent cation/H+ antiporter subunit E; Reviewed
comp10619_seq1	1217	tr|A0A016T382|A0A016T382_9BILA	42.3	222	109	4	1080	430	13	220	4.4e-37	158.3	A0A016T382	221	Acey_s0144.g2466 Y032_0144g2466		Ancylostoma ceylanicum	Uncharacterized protein							comp10619_seq1_orf-3	75	33.33	PLN02844|PLN02844|oxidoreductase/ferric-chelate reductase
comp1061_seq0	1422	tr|H3F1B8|H3F1B8_PRIPA	61.2	196	36	2	1279	743	1	173	2.6e-57	225.7	H3F1B8	176	WBGene00105443		Pristionchus pacificus (Parasitic nematode)	Superoxide dismutase [Cu-Zn] (EC 1.15.1.1)		KOG0441;COG2032;		cytoplasm [GO:0005737]; extracellular space [GO:0005615]	copper ion binding [GO:0005507]; superoxide dismutase activity [GO:0004784]; zinc ion binding [GO:0008270]	GO:0004784; GO:0005507; GO:0005615; GO:0005737; GO:0008270	comp1061_seq0_orf-5	31	47.62	7tmA_mAChR_M5|cd15300|muscarinic receptor subtype M5, member of the class A family of seven-transmembrane G protein-coupled receptors. Muscarinic receptors regulate the activity of many fundamental central and peripheral functions. The mAChR family consists of 5 subtypes M1-M5, which can be further divided into two major groups according to their G-protein coupling preference. The M1, M3 and M5 r…
comp1061_seq1	1581	tr|H3F1B8|H3F1B8_PRIPA	68.8	173	37	1	1438	971	1	173	1.3e-60	236.9	H3F1B8	176	WBGene00105443		Pristionchus pacificus (Parasitic nematode)	Superoxide dismutase [Cu-Zn] (EC 1.15.1.1)		KOG0441;COG2032;		cytoplasm [GO:0005737]; extracellular space [GO:0005615]	copper ion binding [GO:0005507]; superoxide dismutase activity [GO:0004784]; zinc ion binding [GO:0008270]	GO:0004784; GO:0005507; GO:0005615; GO:0005737; GO:0008270	comp1061_seq1_orf-6	31	47.62	7tmA_mAChR_M5|cd15300|muscarinic receptor subtype M5, member of the class A family of seven-transmembrane G protein-coupled receptors. Muscarinic receptors regulate the activity of many fundamental central and peripheral functions. The mAChR family consists of 5 subtypes M1-M5, which can be further divided into two major groups according to their G-protein coupling preference. The M1, M3 and M5 r…
comp10620_seq0	2605	tr|A0A183DBL0|A0A183DBL0_9BILA	29.9	144	100	1	806	378	1	144	5.3e-11	72.8	A0A183DBL0	158			Gongylonema pulchrum	Uncharacterized protein							comp10620_seq0_orf-7	32	63.64	PRK08162|PRK08162|acyl-CoA synthetase; Validated
comp10620_seq1	7829	tr|A0A183H0K4|A0A183H0K4_9BILA	37.3	620	357	12	4554	2731	1	600	1.5e-98	365.2	A0A183H0K4	1019			Onchocerca flexuosa	Uncharacterized protein							comp10620_seq1_orf-14	31	75	somatolactin|cd10286|Somatolactin (SL) and somatolactin-like proteins. This family of hormones specific to Actinopterygii is expressed in the pars intermedia bordering the neurohypophysis (posterior pituitary). Somatolactin appears to be involved in acid-base regulation, but much of its physiological role remains to be understood.
comp10620_seq2	7829	tr|A0A183H0K4|A0A183H0K4_9BILA	37.3	620	357	12	4554	2731	1	600	1.2e-98	365.5	A0A183H0K4	1019			Onchocerca flexuosa	Uncharacterized protein							comp10620_seq2_orf-15	31	75	somatolactin|cd10286|Somatolactin (SL) and somatolactin-like proteins. This family of hormones specific to Actinopterygii is expressed in the pars intermedia bordering the neurohypophysis (posterior pituitary). Somatolactin appears to be involved in acid-base regulation, but much of its physiological role remains to be understood.
comp10620_seq3	1009	tr|F1KPP5|F1KPP5_ASCSU	35.8	67	35	3	851	663	709	771	0.029	42.4	F1KPP5	2769			Ascaris suum (Pig roundworm) (Ascaris lumbricoides)	Teneurin-3				integral component of membrane [GO:0016021]		GO:0016021	comp10620_seq3_orf-1	32	63.64	arch_pth2|TIGR00283|peptidyl-tRNA hydrolase. This model describes an archaeal/eukaryotic form of peptidyl-tRNA hydrolase. Most bacterial forms are described by TIGR00447. [Protein synthesis, Other]
comp10620_seq4	7940	tr|A0A183H0K4|A0A183H0K4_9BILA	37.3	620	357	12	4554	2731	1	600	1.6e-98	365.2	A0A183H0K4	1019			Onchocerca flexuosa	Uncharacterized protein							comp10620_seq4_orf-14	31	75	somatolactin|cd10286|Somatolactin (SL) and somatolactin-like proteins. This family of hormones specific to Actinopterygii is expressed in the pars intermedia bordering the neurohypophysis (posterior pituitary). Somatolactin appears to be involved in acid-base regulation, but much of its physiological role remains to be understood.
comp10620_seq5	7940	tr|A0A183H0K4|A0A183H0K4_9BILA	37.3	620	357	12	4554	2731	1	600	1.2e-98	365.5	A0A183H0K4	1019			Onchocerca flexuosa	Uncharacterized protein							comp10620_seq5_orf-15	31	75	somatolactin|cd10286|Somatolactin (SL) and somatolactin-like proteins. This family of hormones specific to Actinopterygii is expressed in the pars intermedia bordering the neurohypophysis (posterior pituitary). Somatolactin appears to be involved in acid-base regulation, but much of its physiological role remains to be understood.
comp10624_seq0	1393	tr|W2T840|W2T840_NECAM	42	262	144	4	616	1389	124	381	2.3e-61	239.2	W2T840	397	NECAME_03267		Necator americanus (Human hookworm)	Eukaryotic aspartyl protease					aspartic-type endopeptidase activity [GO:0004190]	GO:0004190	comp10624_seq0_orf-1	53	44.44	PBP1_ABC_ligand_binding_like_3|cd06336|Type I periplasmic ligand-binding domain of uncharacterized ABC (ATPase Binding Cassette)-type active transport systems that are predicted to be involved in transport of amino acids, peptides, or inorganic ions. This group includes the type I periplasmic ligand-binding domain of uncharacterized ABC (ATPase Binding Cassette)-type active transport systems that…
comp10624_seq1	2062	tr|W2T840|W2T840_NECAM	43.4	228	123	3	1387	2058	156	381	7.3e-56	221.5	W2T840	397	NECAME_03267		Necator americanus (Human hookworm)	Eukaryotic aspartyl protease					aspartic-type endopeptidase activity [GO:0004190]	GO:0004190	comp10624_seq1_orf-6	68	50	PRK15074|PRK15074|inosine/guanosine kinase; Provisional
comp10624_seq2	1748	tr|W2T840|W2T840_NECAM	43.4	228	123	3	1073	1744	156	381	6.1e-56	221.5	W2T840	397	NECAME_03267		Necator americanus (Human hookworm)	Eukaryotic aspartyl protease					aspartic-type endopeptidase activity [GO:0004190]	GO:0004190	comp10624_seq2_orf-5	35	46.67	SLC5sbd_SGLT4|cd11488|Na(+)/glucose cotransporter SGLT4 and related proteins; solute-binding domain. Human SGLT4 (hSGLT4) has been reported to be a low-affinity glucose transporter with unusual sugar selectivity: it transports D-mannose but not galactose or 3-O-methyl-D-glucoside. It is encoded by the SLC5A9 gene and is expressed in intestine, kidney, liver, brain, lung, trachea, uterus, and panc…
comp10624_seq3	1053	tr|W2T840|W2T840_NECAM	42.5	233	128	3	363	1049	151	381	4.8e-56	221.1	W2T840	397	NECAME_03267		Necator americanus (Human hookworm)	Eukaryotic aspartyl protease					aspartic-type endopeptidase activity [GO:0004190]	GO:0004190	comp10624_seq3_orf-3	54	50	PLN02394|PLN02394|trans-cinnamate 4-monooxygenase
comp10624_seq4	2061	tr|W2T840|W2T840_NECAM	43.4	228	123	3	1386	2057	156	381	7.2e-56	221.5	W2T840	397	NECAME_03267		Necator americanus (Human hookworm)	Eukaryotic aspartyl protease					aspartic-type endopeptidase activity [GO:0004190]	GO:0004190	comp10624_seq4_orf-8	54	50	PLN02394|PLN02394|trans-cinnamate 4-monooxygenase
comp10624_seq5	1366	tr|W2T840|W2T840_NECAM	42.5	233	128	3	676	1362	151	381	6.3e-56	221.1	W2T840	397	NECAME_03267		Necator americanus (Human hookworm)	Eukaryotic aspartyl protease					aspartic-type endopeptidase activity [GO:0004190]	GO:0004190	comp10624_seq5_orf-1	53	44.44	PBP1_ABC_ligand_binding_like_3|cd06336|Type I periplasmic ligand-binding domain of uncharacterized ABC (ATPase Binding Cassette)-type active transport systems that are predicted to be involved in transport of amino acids, peptides, or inorganic ions. This group includes the type I periplasmic ligand-binding domain of uncharacterized ABC (ATPase Binding Cassette)-type active transport systems that…
comp10626_seq0	1841	tr|A0A0N4VJ28|A0A0N4VJ28_ENTVE	43.3	471	253	3	1537	131	2	460	4e-114	414.8	A0A0N4VJ28	480			Enterobius vermicularis (Human pinworm)	Uncharacterized protein							comp10626_seq0_orf-4	51	48.28	Rag|cd09915|Rag GTPase subfamily of Ras-related GTPases. Rag GTPases (ras-related GTP-binding proteins) constitute a unique subgroup of the Ras superfamily, playing an essential role in regulating amino acid-induced target of rapamycin complex 1 (TORC1) kinase signaling, exocytic cargo sorting at endosomes, and epigenetic control of gene expression. This subfamily consists of RagA and RagB as wel…
comp10626_seq1	794	tr|A0A0N5AA55|A0A0N5AA55_9BILA	47.3	91	48	0	634	362	23	113	9.4e-20	100.1	A0A0N5AA55	550			Syphacia muris	Carboxylic ester hydrolase (EC 3.1.1.-)					hydrolase activity [GO:0016787]	GO:0016787	comp10626_seq1_orf-2	62	48.28	Rag|cd09915|Rag GTPase subfamily of Ras-related GTPases. Rag GTPases (ras-related GTP-binding proteins) constitute a unique subgroup of the Ras superfamily, playing an essential role in regulating amino acid-induced target of rapamycin complex 1 (TORC1) kinase signaling, exocytic cargo sorting at endosomes, and epigenetic control of gene expression. This subfamily consists of RagA and RagB as wel…
comp10626_seq2	2910	tr|A0A1I7Z1A8|A0A1I7Z1A8_9BILA	41.3	264	113	2	2819	2028	1	222	4.3e-54	216.1	A0A1I7Z1A8	539			Steinernema glaseri	Carboxylic ester hydrolase (EC 3.1.1.-)					hydrolase activity [GO:0016787]	GO:0016787	comp10626_seq2_orf-3	31	64.71	PLN03232|PLN03232|ABC transporter C family member; Provisional
comp10626_seq3	3115	tr|A0A1I7Z1A8|A0A1I7Z1A8_9BILA	41.3	264	113	2	3024	2233	1	222	4.6e-54	216.1	A0A1I7Z1A8	539			Steinernema glaseri	Carboxylic ester hydrolase (EC 3.1.1.-)					hydrolase activity [GO:0016787]	GO:0016787	comp10626_seq3_orf-3	38	50	PRK06505|PRK06505|enoyl-(acyl carrier protein) reductase; Provisional
comp10628_seq0	1241	tr|A0A0K0DAJ8|A0A0K0DAJ8_ANGCA	50	32	16	0	1206	1111	572	603	0.016	43.5	A0A0K0DAJ8	651			Angiostrongylus cantonensis (Rat lungworm)	Uncharacterized protein				integral component of membrane [GO:0016021]	secondary active sulfate transmembrane transporter activity [GO:0008271]	GO:0008271; GO:0016021	comp10628_seq0_orf-5	54	61.54	DAPDH_C|pfam16654|Diaminopimelic acid dehydrogenase C-terminal domain. This family comprises the C-terminal domain of diaminopimelic acid dehydrogenase. Diaminopimelate dehydrogenase is a NADPH-dependent enzyme that catalyzes the oxidative deamination of meso-2,6-diaminopimelate, which is the direct precursor of L-lysine in bacterial lysine biosynthesis.
comp10628_seq1	1241	tr|A0A0K0DAJ8|A0A0K0DAJ8_ANGCA	50	32	16	0	1206	1111	572	603	0.016	43.5	A0A0K0DAJ8	651			Angiostrongylus cantonensis (Rat lungworm)	Uncharacterized protein				integral component of membrane [GO:0016021]	secondary active sulfate transmembrane transporter activity [GO:0008271]	GO:0008271; GO:0016021	comp10628_seq1_orf-5	54	61.54	DAPDH_C|pfam16654|Diaminopimelic acid dehydrogenase C-terminal domain. This family comprises the C-terminal domain of diaminopimelic acid dehydrogenase. Diaminopimelate dehydrogenase is a NADPH-dependent enzyme that catalyzes the oxidative deamination of meso-2,6-diaminopimelate, which is the direct precursor of L-lysine in bacterial lysine biosynthesis.
comp1062_seq0	1276	tr|A0A0B1TGE7|A0A0B1TGE7_OESDE	36.7	128	81	0	389	6	2	129	4.5e-16	88.6	A0A0B1TGE7	193	OESDEN_03704		Oesophagostomum dentatum (Nodular worm)	Uncharacterized protein							comp1062_seq0_orf-4	34	53.33	Not1|pfam04054|CCR4-Not complex component, Not1. The Ccr4-Not complex is a global regulator of transcription that affects genes positively and negatively and is thought to regulate transcription factor TFIID.
comp1062_seq1	1235	tr|A0A0N5BPB7|A0A0N5BPB7_STREA	33.8	142	93	1	430	5	141	281	3.4e-16	89	A0A0N5BPB7	425			Strongyloides papillosus (Intestinal threadworm)	Uncharacterized protein							comp1062_seq1_orf-4	37	60	P-type_ATPase_Ca_PMCA-like|cd02081|animal plasma membrane Ca2(+)-ATPases (PMCA), similar to human ATP2B1-4/PMCA1-4, and related Ca2(+)-ATPases including Saccharomyces cerevisiae vacuolar PMC1. Animal PMCAs function to export Ca(2+) from cells and play a role in regulating Ca(2+) signals following stimulus induction and in preventing calcium toxicity. Many PMCA pump variants exist due to alternati…
comp1062_seq2	1188	tr|U6NYD6|U6NYD6_HAECO	42.2	64	36	1	196	5	1	63	9.8e-05	50.8	U6NYD6	191	HCOI_00586500		Haemonchus contortus (Barber pole worm)	RNA-directed DNA polymerase (Reverse transcriptase) domain containing protein					RNA-directed DNA polymerase activity [GO:0003964]	GO:0003964	comp1062_seq2_orf-3	31	50	rcsF|PRK10781|outer membrane lipoprotein; Reviewed
comp1062_seq3	1273	tr|A0A0B1TGE7|A0A0B1TGE7_OESDE	36.7	128	81	0	389	6	2	129	4.5e-16	88.6	A0A0B1TGE7	193	OESDEN_03704		Oesophagostomum dentatum (Nodular worm)	Uncharacterized protein							comp1062_seq3_orf-4	33	66.67	PRK06300|PRK06300|enoyl-(acyl carrier protein) reductase; Provisional
comp10633_seq0	377	tr|A0A0R3PN13|A0A0R3PN13_ANGCS	39.5	119	70	2	377	21	616	732	5.2e-21	103.2	A0A0R3PN13	1327			Angiostrongylus costaricensis (Nematode worm)	Uncharacterized protein			neuropeptide signaling pathway [GO:0007218]		metalloendopeptidase activity [GO:0004222]	GO:0004222; GO:0007218	comp10633_seq0_orf-1	61	39.39	PRK12573|PRK12573|putative monovalent cation/H+ antiporter subunit B; Reviewed
comp10635_seq0	724	tr|A0A0N4UGL2|A0A0N4UGL2_DRAME	76.9	26	6	0	722	645	64	89	1.6e-05	52.8	A0A0N4UGL2	98			Dracunculus medinensis (Guinea worm)	Uncharacterized protein			cell redox homeostasis [GO:0045454]	cell [GO:0005623]		GO:0005623; GO:0045454	comp10635_seq0_orf-1	42	44.44	PRK11524|PRK11524|putative methyltransferase; Provisional
comp10635_seq1	719	tr|A0A182EFA6|A0A182EFA6_ONCOC	68.8	32	10	0	283	188	99	130	0.00013	49.7	A0A182EFA6	145			Onchocerca ochengi (Filarial nematode worm)	Uncharacterized protein			cell redox homeostasis [GO:0045454]	cell [GO:0005623]		GO:0005623; GO:0045454	comp10635_seq1_orf-1	42	44.44	PRK11524|PRK11524|putative methyltransferase; Provisional
comp10635_seq2	720	tr|A0A0N4UGL2|A0A0N4UGL2_DRAME	76.9	26	6	0	718	641	64	89	1.6e-05	52.8	A0A0N4UGL2	98			Dracunculus medinensis (Guinea worm)	Uncharacterized protein			cell redox homeostasis [GO:0045454]	cell [GO:0005623]		GO:0005623; GO:0045454	comp10635_seq2_orf-1	42	44.44	PRK11524|PRK11524|putative methyltransferase; Provisional
comp10636_seq0	1288	tr|A0A0N5DA88|A0A0N5DA88_THECL	53.3	184	81	1	759	208	1	179	9.5e-46	187.2	A0A0N5DA88	185			Thelazia callipaeda (Oriental eyeworm) (Parasitic nematode)	Uncharacterized protein				integral component of membrane [GO:0016021]		GO:0016021	comp10636_seq0_orf-1	42	42.86	PHA00148|PHA00148|lower collar protein
comp10636_seq1	1049	tr|A0A0N4U4E1|A0A0N4U4E1_DRAME	51	157	42	2	1036	671	7	163	7e-31	137.5	A0A0N4U4E1	166			Dracunculus medinensis (Guinea worm)	Uncharacterized protein				integral component of membrane [GO:0016021]		GO:0016021	comp10636_seq1_orf-2	32	60	Cse1|pfam08506|Cse1. This domain is present in Cse1 nuclear export receptor proteins. Cse1 mediates the nuclear export of importin alpha. This domain contains HEAT repeats.
comp10638_seq0	1223	tr|A0A0B2W3C5|A0A0B2W3C5_TOXCA	83	47	8	0	4	144	17	63	1.8e-14	83.2	A0A0B2W3C5	154	Tcan_18729		Toxocara canis (Canine roundworm)	Myophilin							comp10638_seq0_orf-3	31	55.56	FAT-like_CASS4_C|cd11568|C-terminal FAT-like Four helix bundle domain, also called DUF3513, of CAS (Crk-Associated Substrate) scaffolding protein family member 4; a protein interaction module. CASS4, also called HEPL (HEF1-EFS-p130Cas-like), localizes to focal adhesions and plays a role in regulating FAK activity, focal adhesion integrity, and cell spreading. It is most abundant in blood cells an…
comp10638_seq1	1809	tr|A0A0M3IJJ0|A0A0M3IJJ0_ASCLU	94.1	34	2	0	1708	1809	63	96	1.5e-09	67.4	A0A0M3IJJ0	143			Ascaris lumbricoides (Giant roundworm)	Uncharacterized protein							comp10638_seq1_orf-5	31	61.11	opgC|PRK03854|glucans biosynthesis protein; Provisional
comp10638_seq2	1809	tr|A0A0M3IJJ0|A0A0M3IJJ0_ASCLU	94.1	34	2	0	1708	1809	63	96	1.5e-09	67.4	A0A0M3IJJ0	143			Ascaris lumbricoides (Giant roundworm)	Uncharacterized protein							comp10638_seq2_orf-5	31	61.11	opgC|PRK03854|glucans biosynthesis protein; Provisional
comp1063_seq0	413	tr|A0A0V1AE29|A0A0V1AE29_9BILA	44.6	56	31	0	411	244	973	1028	6.6e-09	63.2	A0A0V1AE29	1033	T12_12172		Trichinella patagoniensis	Kinesin heavy chain			ATP synthesis coupled proton transport [GO:0015986]; microtubule-based movement [GO:0007018]	mitochondrial proton-transporting ATP synthase complex, catalytic core F(1) [GO:0000275]	ATP binding [GO:0005524]; microtubule binding [GO:0008017]; microtubule motor activity [GO:0003777]; proton-transporting ATP synthase activity, rotational mechanism [GO:0046933]	GO:0000275; GO:0003777; GO:0005524; GO:0007018; GO:0008017; GO:0015986; GO:0046933	comp1063_seq0_orf-1	78	29.82	STKc_SGK3|cd05604|Catalytic domain of the Protein Serine/Threonine Kinase, Serum- and Glucocorticoid-induced Kinase 3. STKs catalyze the transfer of the gamma-phosphoryl group from ATP to serine/threonine residues on protein substrates. SGK3 (also called cytokine-independent survival kinase or CISK) is expressed in most tissues and is most abundant in the embryo and adult heart and spleen. It was…
comp1063_seq1	1709	tr|F1L220|F1L220_ASCSU	55.9	363	155	3	348	1433	246	604	6.8e-116	420.6	F1L220	608			Ascaris suum (Pig roundworm) (Ascaris lumbricoides)	Serine/threonine-protein kinase					ATP binding [GO:0005524]; protein kinase activity [GO:0004672]	GO:0004672; GO:0005524	comp1063_seq1_orf-1	41	57.14	Nop52|pfam05997|Nucleolar protein,Nop52. Nop52 believed to be involved in the generation of 28S rRNA.
comp10641_seq0	3700	tr|F1L8W1|F1L8W1_ASCSU	35	585	155	3	1048	2802	43	402	2.5e-83	313.5	F1L8W1	409			Ascaris suum (Pig roundworm) (Ascaris lumbricoides)	Mitogen-activated protein kinase (EC 2.7.11.24) (Fragment)				intracellular [GO:0005622]	ATP binding [GO:0005524]; MAP kinase activity [GO:0004707]	GO:0004707; GO:0005524; GO:0005622	comp10641_seq0_orf-2	38	61.11	MPP_Dbr1_N|cd00844|Dbr1 RNA lariat debranching enzyme, N-terminal metallophosphatase domain. Dbr1 is an RNA lariat debranching enzyme that hydrolyzes 2'-5' phosphodiester bonds at the branch points of excised intron lariats. This alignment model represents the N-terminal metallophosphatase domain of Dbr1. This domain belongs to the metallophosphatase (MPP) superfamily. MPPs are functionally diver…
comp10641_seq1	3005	tr|F1L8W1|F1L8W1_ASCSU	73.3	150	39	1	318	764	55	204	1.2e-56	224.6	F1L8W1	409			Ascaris suum (Pig roundworm) (Ascaris lumbricoides)	Mitogen-activated protein kinase (EC 2.7.11.24) (Fragment)				intracellular [GO:0005622]	ATP binding [GO:0005524]; MAP kinase activity [GO:0004707]	GO:0004707; GO:0005524; GO:0005622	comp10641_seq1_orf-1	145	44.44	PKc_MKK4|cd06616|Catalytic domain of the dual-specificity Protein Kinase, Mitogen-activated protein Kinase Kinase 4. PKs catalyze the transfer of the gamma-phosphoryl group from ATP to serine/threonine (ST) or tyrosine residues on protein substrates. MKK4 is a dual-specificity PK that phosphorylates and activates the downstream targets, c-Jun N-terminal kinase (JNK) and p38 MAPK, on specific thre…
comp10641_seq2	3301	tr|U1LZ16|U1LZ16_ASCSU	34.9	495	97	3	318	1802	55	324	5.7e-71	272.3	U1LZ16	439	ASU_09024		Ascaris suum (Pig roundworm) (Ascaris lumbricoides)	Mitogen-activated protein kinase (EC 2.7.11.24)				intracellular [GO:0005622]	ATP binding [GO:0005524]; MAP kinase activity [GO:0004707]	GO:0004707; GO:0005524; GO:0005622	comp10641_seq2_orf-7	41	45.83	PLN02380|PLN02380|1-acyl-sn-glycerol-3-phosphate acyltransferase
comp10641_seq3	2237	tr|A0A0B2VIM2|A0A0B2VIM2_TOXCA	67	330	107	2	236	1222	9	337	4.5e-128	461.5	A0A0B2VIM2	476	MAPK7 Tcan_05424		Toxocara canis (Canine roundworm)	Mitogen-activated protein kinase (EC 2.7.11.24)				intracellular [GO:0005622]	ATP binding [GO:0005524]; MAP kinase activity [GO:0004707]	GO:0004707; GO:0005524; GO:0005622	comp10641_seq3_orf-1	84	50	PLN02299|PLN02299|1-aminocyclopropane-1-carboxylate oxidase
comp10641_seq4	2240	tr|A0A0B2VIM2|A0A0B2VIM2_TOXCA	67	330	107	2	236	1222	9	337	4.5e-128	461.5	A0A0B2VIM2	476	MAPK7 Tcan_05424		Toxocara canis (Canine roundworm)	Mitogen-activated protein kinase (EC 2.7.11.24)				intracellular [GO:0005622]	ATP binding [GO:0005524]; MAP kinase activity [GO:0004707]	GO:0004707; GO:0005524; GO:0005622	comp10641_seq4_orf-1	84	50	PLN02299|PLN02299|1-aminocyclopropane-1-carboxylate oxidase
comp10644_seq0	1274	tr|A0A0B2VFB0|A0A0B2VFB0_TOXCA	72.5	313	85	1	202	1140	3	314	4.4e-120	434.1	A0A0B2VFB0	344	FR Tcan_09014		Toxocara canis (Canine roundworm)	FMRFamide receptor				integral component of membrane [GO:0016021]	G-protein coupled receptor activity [GO:0004930]	GO:0004930; GO:0016021	comp10644_seq0_orf-2	33	40.74	PRK04974|PRK04974|glycerol-3-phosphate acyltransferase; Validated
comp10646_seq0	1593	tr|A0A158R5R4|A0A158R5R4_9BILA	56.5	46	18	2	1443	1580	524	567	0.0025	46.6	A0A158R5R4	1185			Syphacia muris	Uncharacterized protein							comp10646_seq0_orf-1	43	46.15	7tmA_TAAR1|cd15314|trace amine-associated receptor 1 and similar receptors, member of the class A family of seven-transmembrane G protein-coupled receptors. The trace amine-associated receptor 1 (TAAR1) is one of the 15 identified trace amine-associated receptor subtypes, which form a distinct subfamily within the class A G protein-coupled receptor family. Trace amines are endogenous amines of un…
comp10646_seq1	1480	tr|A0A158R5R4|A0A158R5R4_9BILA	56.5	46	18	2	1330	1467	524	567	0.0023	46.6	A0A158R5R4	1185			Syphacia muris	Uncharacterized protein							comp10646_seq1_orf-1	41	46.15	7tmA_TAAR1|cd15314|trace amine-associated receptor 1 and similar receptors, member of the class A family of seven-transmembrane G protein-coupled receptors. The trace amine-associated receptor 1 (TAAR1) is one of the 15 identified trace amine-associated receptor subtypes, which form a distinct subfamily within the class A G protein-coupled receptor family. Trace amines are endogenous amines of un…
comp10648_seq0	1647	tr|F1L969|F1L969_ASCSU	58.8	313	124	4	142	1077	1	309	3.2e-99	365.2	F1L969	337	ASU_05607		Ascaris suum (Pig roundworm) (Ascaris lumbricoides)	Serine threonine-protein kinase ulk1 (Serine/threonine-protein kinase ULK2)					ATP binding [GO:0005524]; protein serine/threonine kinase activity [GO:0004674]	GO:0004674; GO:0005524	comp10648_seq0_orf-1	45	35.71	murD|PRK00683|UDP-N-acetylmuramoyl-L-alanyl-D-glutamate synthetase; Provisional
comp10649_seq0	936	tr|A0A0D6M4Y0|A0A0D6M4Y0_9BILA	66.3	86	28	1	677	934	9	93	3.2e-19	98.6	A0A0D6M4Y0	114	ANCCEY_01731		Ancylostoma ceylanicum	Uncharacterized protein				membrane [GO:0016020]		GO:0016020	None	None	None	None
comp10649_seq1	943	tr|A0A0N4UEY4|A0A0N4UEY4_DRAME	91.1	45	4	0	677	811	51	95	2.4e-14	82.4	A0A0N4UEY4	134			Dracunculus medinensis (Guinea worm)	Uncharacterized protein				membrane [GO:0016020]		GO:0016020	None	None	None	None
comp1064_seq0	3740	tr|A0A0V1CRB5|A0A0V1CRB5_TRIBR	48.3	300	131	2	3470	2571	333	608	5.1e-76	289.3	A0A0V1CRB5	654	ALG2 T03_4643		Trichinella britovi (Parasitic roundworm)	Dehydrogenase/reductase SDR family member 1 (Fragment)							comp1064_seq0_orf-6	31	55.56	PRK10854|PRK10854|exopolyphosphatase; Provisional
comp1064_seq1	3915	tr|A0A0V0ZN12|A0A0V0ZN12_9BILA	55.6	223	90	2	3657	3013	473	694	7.3e-65	252.3	A0A0V0ZN12	807	ALG2 T12_3661		Trichinella patagoniensis	Alpha-1,3/1,6-mannosyltransferase ALG2 (Fragment)				integral component of membrane [GO:0016021]	transferase activity, transferring glycosyl groups [GO:0016757]	GO:0016021; GO:0016757	comp1064_seq1_orf-8	36	66.67	sulfatase_like|cd16033|uncharacterized sulfatase subfamily. Sulfatases catalyze the hydrolysis of sulfate esters from wide range of substrates, including steroids, carbohydrates and proteins. Sulfate esters may be formed from various alcohols and amines. The biological roles of sulfatase includes the cycling of sulfur in the environment, in the degradation of sulfated glycosaminoglycans and glyco…
[truncated: 36,310 more rows]
