# Supplementary material for: Transcriptome and excretory–secretory proteome of infective-stage larvae of the nematode Gnathostoma spinigerum reveal potential immunodiagnostic targets for development
Source: Parasite. 2019 Jun 5;26:34. doi: 10.1051/parasite/2019033 (PMC6550564; doi:10.1051/parasite/2019033)
Supplement: Supplementary Tables — Supplementary Table S1: Statistical summary of raw read and detailed information of assembled transcript BLAST annotation (XLSX 9.7 MB). Supplementary Table S2: Predicted peptide sequences (XLSX 10 MB). Supplementary Table S3: Predicted peptide sequences (cont.) (XLSX 10 MB). Supplementary Table S4: Potential functional proteins among classical and non-classical excretory–secretory proteins from the advanced third-stage larvae of Gnathostoma spinigerum (aL3Gs) transcriptome (XLSX 290 KB). [file parasite180164-parasite-26-34-tables.zip › parasite180164-olm-tables/parasite180164-3-olm.xlsx]

## Sheet: Sheet1
Supplementary Table S3 Predicted peptide sequences (cont.)
>comp3952_seq11_orf-12 [organism=Gnathostoma spinigerum] [moltype=protein]
VTIMNGLGVSGKITEAVSTLRKPKSTSDSAHSLLEKKIFKNSSSIASKAVNVLMYEARSKINVFVTKASICQSYISVTLFYQFLLICC
>comp3952_seq11_orf-13 [organism=Gnathostoma spinigerum] [moltype=protein]
REIYERAAFYPKLLIIFSFEVDVYEQKKLSTATFLIRARIIPTPSRRRRIIWDQYRNMRYPPGYLPRDDLRDRGNPLDWTADHPHTTFKALYQHLRSSDYYIEILGEPLTCVDLSQYYAYVIVDPEEEFFPSEREKLYRDVTESGVNLIVFADWYNTSVIDKLRFLDENTRLVEYIKSRRFSVLSFFPYLLSFYYFTDVGGNLKLVAVIFRH
>comp3952_seq11_orf-14 [organism=Gnathostoma spinigerum] [moltype=protein]
ESCFFMLGGIHCKNSLDLFYLSRISSGCIFRFCKFRLYLPVTAASWKLSCRLLDLNAYFSHLAFFFE
>comp3952_seq11_orf-15 [organism=Gnathostoma spinigerum] [moltype=protein]
NDHFLSDLALSQFLVIALVWKVLPQRTRTVASFSLKDYLVVISAPLYPVP
>comp3952_seq11_orf-16 [organism=Gnathostoma spinigerum] [moltype=protein]
EQHSTMKNLSTSILFQRMIPCFPLQFSCFLNLSMLIFHHPLYNFSASFRIHIYCS
>comp3952_seq11_orf-17 [organism=Gnathostoma spinigerum] [moltype=protein]
TMRRLTFIQWRNQNDHKRRTSVDIQRYCPAILTMESYSTNHCRHADCSRSVLQNHYLIRQYHRKSNKQ
>comp3952_seq11_orf-18 [organism=Gnathostoma spinigerum] [moltype=protein]
CSIVFCDIRHFLLLFSSRNHSPVLVRPFFGSICRYGFM
>comp3952_seq11_orf-19 [organism=Gnathostoma spinigerum] [moltype=protein]
ENMTREKNRSDLSKAVKMLTHSLRRWTCCSDWKQLLMKMEIRSPFSRPIMSYESRFLFT
>comp3952_seq11_orf-20 [organism=Gnathostoma spinigerum] [moltype=protein]
FKPFVSLNYCRTGKEKSSSFLLPQSQMYVLVGNSHEVPKHSMAIF
>comp3952_seq11_orf-21 [organism=Gnathostoma spinigerum] [moltype=protein]
CTSEQMCLAAVETPLRVIQNLPLFTFGFIYSS
>comp3952_seq11_orf-22 [organism=Gnathostoma spinigerum] [moltype=protein]
DIRFTSFTPHHFEHIHFTSDHNSITVPRTSSSTQKNIRKFQSFANIGKNHDPTVAIFIEKLSMRCFHNVTLRVDPNHLK
>comp3952_seq11_orf-23 [organism=Gnathostoma spinigerum] [moltype=protein]
RRTATNGYLCFQFLTVFQPINTWHWHTISAKRTQQSTAKRAMKTCLTQI
>comp3952_seq11_orf-24 [organism=Gnathostoma spinigerum] [moltype=protein]
FRSFDYTRKSLPRDCTWFSSARQTTNYCSICTISWQILIFCFPRQKILLVIWYISTCRYICGFYWIAFSITFDPHDFLFSRISFDNDSSRTNCLTGNTFCNTMIESLIVSADILDDKRIFKQVIFPFTSNDVDIGHFHPGNTRIRNTSRVAWKRHGCAHLCGNVNLFRMNFRRY
>comp3952_seq11_orf-25 [organism=Gnathostoma spinigerum] [moltype=protein]
NNKVHFFVASPSPIRCLTRVGTRIADFDFVKDGSRLLSLRMRVVGSVCNDTTVLQP
>comp3952_seq11_orf-26 [organism=Gnathostoma spinigerum] [moltype=protein]
YYRLRNTNCFAPKFGRLSAFHHHSTWLFCDSRGNAYKKSMSLSSISGRVDCYTSIHSFIVQLSRMDF
>comp3952_seq11_orf-27 [organism=Gnathostoma spinigerum] [moltype=protein]
TCRIVADLDIRGGNEWRTILEPINLRSWTFHITNEKCSITFCCIDHFYTILGHNWRTDNANCIGFLI
>comp3952_seq11_orf-28 [organism=Gnathostoma spinigerum] [moltype=protein]
ASCFNDFQNLIFRYIVYSTFKSNTIPLPSDHWVWFPKGITLHACHLTLNHLLRSTIRDSWSLDNSYSVE
>comp3952_seq11_orf-29 [organism=Gnathostoma spinigerum] [moltype=protein]
YIVNLKIMTVFTDEHISRRFIDKNVISIPFNFRCWFTARFAQQDESLTSWQSRAHFNIVTIDHRRNQHIHHH
>comp3952_seq11_orf-30 [organism=Gnathostoma spinigerum] [moltype=protein]
YSCTFGRRDQWLTIFVPRQRRLRVASGTTEQRN
>comp3952_seq11_orf-31 [organism=Gnathostoma spinigerum] [moltype=protein]
GSNGFVRLNLNDRWSPDIKVDLIFRSSSCILCNTPPYAGVFWSRRDKFNTLTIVNEAYIFALTW
>comp3952_seq11_orf-32 [organism=Gnathostoma spinigerum] [moltype=protein]
LFNTVFVPPNCWSRMTTHRTPQHNWTANYHIR
>comp3952_seq11_orf-33 [organism=Gnathostoma spinigerum] [moltype=protein]
LSVVRWNQYIRHICRINWSPLLVPYNFRNTG
>comp3952_seq11_orf-34 [organism=Gnathostoma spinigerum] [moltype=protein]
IRWRSHRTFECNYFTFTSSEMLCFRRFQLRRNKNSKNEFLFSFSTFVARHTMIGRSIMQCYVFYTKTLVTLVQNIT
>comp3952_seq11_orf-35 [organism=Gnathostoma spinigerum] [moltype=protein]
IRDICNRYFISRPHDLRLWRTVHRTFKVDRFSSDGQRISNDIRCINARRYKHFKREVNINRSCFILCFASILSSITQLHTADNQLKIR
>comp3952_seq11_orf-36 [organism=Gnathostoma spinigerum] [moltype=protein]
VWRKHRQGPNLAIRRNQNIIRQIDSCITTEPVNFGCRYRFNCTVQCRSLTNDDLIDINTFAMELWCTNHFQLKIRAQLPCLVDSETCVSTTVCLLGRVNL
>comp3952_seq11_orf-37 [organism=Gnathostoma spinigerum] [moltype=protein]
IGFINNGNTIASGVMPMSQPFDDRFRIASDWTLNNYVVILNYTRILVNSLFDLWLP
>comp3952_seq11_orf-38 [organism=Gnathostoma spinigerum] [moltype=protein]
YNHSEICFRFARIILCNTRIAASIYSLCSQYH
>comp3952_seq11_orf-39 [organism=Gnathostoma spinigerum] [moltype=protein]
RFTSWTENKVFHVLDRTPTTQPGNIRCRVSIDFTFKLCFIIFLDSDF
>comp3952_seq11_orf-40 [organism=Gnathostoma spinigerum] [moltype=protein]
FPESRFYVDVHLEVYGCFSCLVACLTRIPTRISGF
>comp3952_seq11_orf-41 [organism=Gnathostoma spinigerum] [moltype=protein]
QLQSCTFNIRNNFSVTFPHNSRRGITGCLTLQC
>comp3952_seq11_orf-42 [organism=Gnathostoma spinigerum] [moltype=protein]
GRHWRTLGFTQKHLLLALDDLNFSCRRSNSWRFCNIQEGV
>comp3952_seq11_orf-43 [organism=Gnathostoma spinigerum] [moltype=protein]
QASPVEKPLYLRWRSTYCTALEVNCLIKDCICRMEGKPSYFWWN
>comp3952_seq11_orf-44 [organism=Gnathostoma spinigerum] [moltype=protein]
GTGITCFIHCPTCVPASITRVCPHYVQLFAAG
>comp3952_seq11_orf-45 [organism=Gnathostoma spinigerum] [moltype=protein]
QLNVSGCGDRHGILEPSDRHRRVTDRTNKCMCLIGTQFIYKIIILHLWRSKYGNDEVLLSSTRFVLSDTRITGCITFRCLFDMHLLMIIEEKRIRIV
>comp3952_seq11_orf-46 [organism=Gnathostoma spinigerum] [moltype=protein]
NSDVKSLGCATSFISHNAYIFSGITQTSIANLNTITIHQNSRT
>comp3952_seq11_orf-47 [organism=Gnathostoma spinigerum] [moltype=protein]
LTITHGSAIDSPRYSDVPRTANNFTWQHRVLPNKDIHFHLLLINDRQRSHFNEEVTSNMTNIITSITRVTTTIRYRCIVHPQRLIVVHKNKFAVGN
>comp3952_seq11_orf-48 [organism=Gnathostoma spinigerum] [moltype=protein]
VTATLSFHFSSYTLTVFQPFHFYRFSAIDIAE
>comp3952_seq11_orf-49 [organism=Gnathostoma spinigerum] [moltype=protein]
WNTNHLKKRFKICHSNIVGCNASVSSLILKCCISNLQKSSTIENFMSFIFGKSLSTL
>comp3952_seq11_orf-50 [organism=Gnathostoma spinigerum] [moltype=protein]
RGITTSVHLNATNKSCTVNVWSLKKCYIEVSSVFTSRIPSNASITTSIILFEV
>comp3952_seq11_orf-51 [organism=Gnathostoma spinigerum] [moltype=protein]
VELRGFTVQRFASLQPCDSRLGSTIGWTTQC
>comp3952_seq11_orf-52 [organism=Gnathostoma spinigerum] [moltype=protein]
QALCFCPHCGWYTFSFDTRRSHHIHNNILIIESGNVFCLTAITSRIVNIYTRDFEITAFDTTRLHFS
>comp3952_seq11_orf-53 [organism=Gnathostoma spinigerum] [moltype=protein]
TIYIYSPILILIEHHDFRGHSYKQFVVHSVFAGNILCNTTIAAFIPRLRRFDVESPSRLSDGIGSIHWVNRDVIL
>comp3952_seq11_orf-54 [organism=Gnathostoma spinigerum] [moltype=protein]
PYYSPIKFFIFYFTKKNGRFSHYHFNLVFNTLYQYGTHDNINIITDFRFSHSIFSSTYITALVVLISSDHFKLLAIR
>comp3952_seq11_orf-55 [organism=Gnathostoma spinigerum] [moltype=protein]
IIFNYLSRTTFRKNYRWDRNNEMKVLSRLANWVSSNTRIRRLVVSLY
>comp3952_seq11_orf-56 [organism=Gnathostoma spinigerum] [moltype=protein]
LTSFVKQLNKTIRCNRDIVFQPCDLNERLSDNWALQGDRFSKQGINCHVYSAILNRWCKNDPNGKRFFGSPSFVNNHAKMIASVRWRCRLNKSGSFLIQILHSVGFH
>comp3952_seq11_orf-57 [organism=Gnathostoma spinigerum] [moltype=protein]
TVFIPLHLWWRISQKVAVKLECLSFEYSNVLHSWSKNLW
>comp3952_seq11_orf-58 [organism=Gnathostoma spinigerum] [moltype=protein]
TRTIQGKLSSIPIQRNRSTFFKPFDIEAILGSFYYALHYN
>comp3952_seq11_orf-59 [organism=Gnathostoma spinigerum] [moltype=protein]
VLDRWWRDNLDDKITRNNANFVAGHASKSVGSVIDRANN
>comp3952_seq11_peptide-60 [organism=Gnathostoma spinigerum] [moltype=protein]
MTILEPLNDWTWSAAHVTFQRICRARIRYNVLLVLFDAEPRWI
>comp3952_seq11_orf-61 [organism=Gnathostoma spinigerum] [moltype=protein]
FRTVHKPSDTRFRTPFFDLTTEYRILANNDFNILVRA
>comp3952_seq11_orf-62 [organism=Gnathostoma spinigerum] [moltype=protein]
LWRSENCELYIDVYATSFVGSDAGVYTIMINLYRID
>comp3952_seq11_orf-63 [organism=Gnathostoma spinigerum] [moltype=protein]
NIIDNLSVNQPGDVRCWCTTNRTTYFYRSAGKCGDFLSKFAFVDFRGY
>comp3952_seq11_orf-64 [organism=Gnathostoma spinigerum] [moltype=protein]
CFSSCIPCHTLEESGIVNFRFENTQLFMITRENDIWIFFNQRTTFRLPSNLRRRI
>comp3952_seq11_orf-65 [organism=Gnathostoma spinigerum] [moltype=protein]
ETSKFNLITINRCVLCECCRKNKWRFLYDDKRTAMVFSSWICGSASIITMVRSFRFFDNQRPTRIDMN
>comp3952_seq11_orf-66 [organism=Gnathostoma spinigerum] [moltype=protein]
HAGNNINDTRNFGHYTGSFLYFQHIGNVIIASEIRYITYVTAR
>comp3952_seq11_orf-67 [organism=Gnathostoma spinigerum] [moltype=protein]
WLKAMDFERSICEKNELHVTMGFGSPFTSQGMFIGVPSTTLKLICAGAI
>comp3952_seq11_orf-68 [organism=Gnathostoma spinigerum] [moltype=protein]
FAPARCIRRVLSDNTVYSLGRAASSFPSKLQVTFGVGLPLTSQGISIGSPKDTAISSLVVFLISGLLISSTVVV
>comp3952_seq11_orf-69 [organism=Gnathostoma spinigerum] [moltype=protein]
RLGGKRSRTGLTKPVTRRFVVFSSTPKMLRAIQV
>comp3952_seq11_orf-70 [organism=Gnathostoma spinigerum] [moltype=protein]
VTSIWRPPSGNTLYLSPKFSTGIPFFSQFIFGVG
>comp3952_seq11_orf-71 [organism=Gnathostoma spinigerum] [moltype=protein]
NRTISGVGTIAGAPPTSILMVAASLPAIFCATHVYAPASES
>comp3952_seq11_orf-72 [organism=Gnathostoma spinigerum] [moltype=protein]
GSDCIGVPLKNHSTTGAGSPVEWHDILNDCP
>comp3952_seq11_orf-73 [organism=Gnathostoma spinigerum] [moltype=protein]
SLCLLSFSISLFPLYHLKVGLSLCVGQWIIPDPPRGIDSLRTAVISGAASLISNSVVEE
>comp3952_seq11_orf-74 [organism=Gnathostoma spinigerum] [moltype=protein]
VIRISANGFAPNPYLKSTVPCPSTRSTCLRRLVVLTRHTPGNGSCILISFILLRSIVPLSFIK
>comp3952_seq11_orf-75 [organism=Gnathostoma spinigerum] [moltype=protein]
FRETGLPFGSTRSMSRPSPSCLSLDSDRVSSLRCLSTGTCRSTVPPRSRTSYIKCILFRANE
>comp3952_seq11_orf-76 [organism=Gnathostoma spinigerum] [moltype=protein]
VSTVSNIFLAPSCTWIKSSFIEPVVSKTKVNEAVPGGAFWLSA
>comp3952_seq11_orf-77 [organism=Gnathostoma spinigerum] [moltype=protein]
DGLLHTALNEISKHWRRNRAEGKSAQRCGFCSE
>comp3952_seq12_orf-1 [organism=Gnathostoma spinigerum] [moltype=protein]
RNISKPYTVLFTKSYLKCFRKNLHIRFAVYRVLSRGLFLSTFLVLKLYHGVHSPSE
>comp3952_seq12_orf-2 [organism=Gnathostoma spinigerum] [moltype=protein]
SGSHGCHSFWYSRYLPPQLLLVPLFAVFTSSA
>comp3952_seq12_orf-3 [organism=Gnathostoma spinigerum] [moltype=protein]
CLSPSAYFKVIWTSETMGDTVENMSDERSEEL
>comp3952_seq12_orf-4 [organism=Gnathostoma spinigerum] [moltype=protein]
IVVLLDSKTCFSEDREDNAAAPTKLEDFEVEPKLVPVL
>comp3952_seq12_orf-5 [organism=Gnathostoma spinigerum] [moltype=protein]
TVGKRRSEVRSAEERETSNEDDIECCREGLSNRPRILTCDSEVSTEVDVSLAVAVPQSRQSALKSFSFKRLSKCWEPSKDTDRVDDSKVEC
>comp3952_seq12_orf-6 [organism=Gnathostoma spinigerum] [moltype=protein]
ICSFSSKDSCDSPFNPACACGSATNSVLNKLFCSNELDGTIA
>comp3952_seq12_orf-7 [organism=Gnathostoma spinigerum] [moltype=protein]
SPLETVLLRDPGELKRYELNSVSLFCRISVENDDL
>comp3952_seq12_orf-8 [organism=Gnathostoma spinigerum] [moltype=protein]
SPTKFTTVLDGLEDLDVLREKIVAHPPRKRSGRKEESDRLCFTSPQSESFGDTLTKALYLLSLNDSDTSVVTTWSL
>comp3952_seq12_orf-9 [organism=Gnathostoma spinigerum] [moltype=protein]
FRLESLAPRFVRHFGLLVFIQRISTMKFSEDSPARFRATHE
>comp3952_seq12_orf-10 [organism=Gnathostoma spinigerum] [moltype=protein]
LPASFSDVRKICSFLSLDGINILGTFVASIGRPSLYHIISATPDESDGGLTGHSSVTISPSRRVKCCVSVVSNSGGTRTPRMNSSSAFPPLLLATQ
>comp3952_seq12_orf-11 [organism=Gnathostoma spinigerum] [moltype=protein]
IDFPAMASGFPMIFDVSMLGGTSTLSVRSISTDPASFSALHRYFPPSLNCTPRITN
>comp3952_seq12_orf-12 [organism=Gnathostoma spinigerum] [moltype=protein]
ESMKKNDDRMAQTALSTLCTIYLGECGENIVRDRTWPSGEIRILSDR
>comp3952_seq12_orf-13 [organism=Gnathostoma spinigerum] [moltype=protein]
ILTPSRWNFGAPITSNSKSVLSSPASLIAKHVYRPLSVFLAE
>comp3952_seq12_orf-14 [organism=Gnathostoma spinigerum] [moltype=protein]
IFKLVSSTMEIRSPLASCPCRNHLMIGFGLPRIGH
>comp3952_seq12_orf-15 [organism=Gnathostoma spinigerum] [moltype=protein]
FSITRGFWLIVSSICGFLSTITVKSVSDSPA
>comp3952_seq12_orf-16 [organism=Gnathostoma spinigerum] [moltype=protein]
LPASTLCALSIISVSPRGLRIKFFMFLIGRPPRNQVILGAGCPSTLHSSFALSYSLTRISEVSSLNLGFM
>comp3952_seq12_orf-17 [organism=Gnathostoma spinigerum] [moltype=protein]
TSTSKSTVASPASLRASQEYLPASAGFNDNSCRVALSTLGIISPSRFHIIRGEGLPVVLHSNVNEKFSFT
>comp3952_seq12_orf-18 [organism=Gnathostoma spinigerum] [moltype=protein]
NIRSPSTMAGGTRTDNVNVARSSPALFIAMQVYRPASEILVFLK
>comp3952_seq12_orf-19 [organism=Gnathostoma spinigerum] [moltype=protein]
NAALSNFFPFFHHSKVGIGEPLASHKSICSWPWMTLTSPAAEVILGGSAIFKKVSDSALPTLLEASHE
>comp3952_seq12_orf-20 [organism=Gnathostoma spinigerum] [moltype=protein]
TSSDSNKLRPLKNHFIFGGGVPIARHSRSIV
>comp3952_seq12_orf-21 [organism=Gnathostoma spinigerum] [moltype=protein]
TSIEERASPASFTAQHVYLPASLGCALIMCSFSPLVDN
>comp3952_seq12_orf-22 [organism=Gnathostoma spinigerum] [moltype=protein]
LARSSYIRLSSCICGGRSTETMRSFSARPGLFSATHE
>comp3952_seq12_orf-23 [organism=Gnathostoma spinigerum] [moltype=protein]
SLRKNASVSFRKTPFFLHVILGFGVPVTEQSRISGRPTIIDGFKFDISRNLGRSKTATLKVLVVLPASLVTMHTYLAESLKRALRISTRLPSTRTVELS
>comp3952_seq12_orf-24 [organism=Gnathostoma spinigerum] [moltype=protein]
PSLTVRPSTAHDIVMFPVPLITLHGNTAYSPTRISISTFFLSTTGNAVISMRKSRAT
>comp3952_seq12_orf-25 [organism=Gnathostoma spinigerum] [moltype=protein]
DEAESFNVGGTKTLTSNCFLASPAGFFATQV
>comp3952_seq12_orf-26 [organism=Gnathostoma spinigerum] [moltype=protein]
PSFSHFTSTGSVPLTLQNKSRASLISTDKYSICGSWINGIPIT
>comp3952_seq12_orf-27 [organism=Gnathostoma spinigerum] [moltype=protein]
RNVSRSATPTSLVAMQVYLPSSSNAVSVICRSLPPSRILCLSSSARVCPLFNQAIEGVGVPRIGQVKEASRPAFT
>comp3952_seq12_orf-28 [organism=Gnathostoma spinigerum] [moltype=protein]
AGQLSVNKLSAFAPIVDGIPSRSIRGGVITYTITS
>comp3952_seq12_orf-29 [organism=Gnathostoma spinigerum] [moltype=protein]
RPELSISIREILRSLPSTRPVFTFLDTFCAVRGIPSLYQIITGSGLPVVGQLSVIELFIFTVLFLSLSSIMISGGTATSNL
>comp3952_seq12_orf-30 [organism=Gnathostoma spinigerum] [moltype=protein]
AVFIGLIGTLSFSHTIRPSNFLSFISQRKTADSPIITSISSLTLCTNMGRMITSTS
>comp3952_seq12_peptide-31 [organism=Gnathostoma spinigerum] [moltype=protein]
MSGVGFPSVSHDNINELFSITFLAPPSERITGGTETMR
>comp3952_seq12_orf-32 [organism=Gnathostoma spinigerum] [moltype=protein]
TKAVRFSFKYCTLSDSTEPSLYHSTCGGGSAKKSQSSSSASPSSTVTSSTRGPRIFGETRTER
>comp3952_seq12_orf-33 [organism=Gnathostoma spinigerum] [moltype=protein]
KSLVDRPARLVTMHIKVASSFFDTLKRSRRERSKES
>comp3952_seq12_orf-34 [organism=Gnathostoma spinigerum] [moltype=protein]
VPFPYNVIGRPSLSHSISKLFWVASTMHSIITDRP
>comp3952_seq12_orf-35 [organism=Gnathostoma spinigerum] [moltype=protein]
TVSNSVTLCESLIVGGVTTWTTKSREIMPILLLAMQVNLWVRSSTGLTISI
>comp3952_seq12_orf-36 [organism=Gnathostoma spinigerum] [moltype=protein]
HSKGYAVPEFAITFSSYSLTRNRGGSKIVILNFLVDSPAVFRTRQRYNP
>comp3952_seq12_orf-37 [organism=Gnathostoma spinigerum] [moltype=protein]
LLILTLSKYSRLPSNATCEFGGNDSEPFTSHLILGFELPSSTSQLNTASLPIMISISSSGPNCGGARTVSSTSMSMPPALLAVTQVYIPS
>comp3952_seq12_orf-38 [organism=Gnathostoma spinigerum] [moltype=protein]
STFTESINIVLLLGDRRIPFGSKTSLTICPLINQVMFGAGVPLTGQPISIGLPANAVTFCRNLLSSILGGTSTSTWNVFDVSPAAFLATHLKNPESLIFDLRILNFL
>comp3952_seq12_orf-39 [organism=Gnathostoma spinigerum] [moltype=protein]
SEKGCPTTTASVVNVSWSGMLGGEMTSKLMVFVASPAGFDALQV
>comp3952_seq12_orf-40 [organism=Gnathostoma spinigerum] [moltype=protein]
DPASSLITSSITSDPSSFLNIRGATSGISIPFLSHVISGDGSPLEKHRSSI
>comp3952_seq12_orf-41 [organism=Gnathostoma spinigerum] [moltype=protein]
SPSTVVYSVSVVGRISGGSCTTTSVLRWSFPAGFVAVHR
>comp3952_seq12_orf-42 [organism=Gnathostoma spinigerum] [moltype=protein]
KPSFSHVIMGPGIPVALHGSSSDMPATTSMTPGISDTIRGASCTFSI
>comp3952_seq12_orf-43 [organism=Gnathostoma spinigerum] [moltype=protein]
HASTFRWYRPYLLPYTCRFRRNLHQLDVFEEYYLTTQCIHWVAQQAVFLQNSK
>comp3952_seq12_orf-44 [organism=Gnathostoma spinigerum] [moltype=protein]
HRYGDRRQVTPYICRRNFQLVFHFSASLFSVSDDR
>comp3952_seq12_orf-45 [organism=Gnathostoma spinigerum] [moltype=protein]
FQIRQRKHRRDIRPDYLYDTRKHQHQTLLPYARLTRFCK
>comp3952_seq12_peptide-46 [organism=Gnathostoma spinigerum] [moltype=protein]
MRQVTQWTWVFQVSPDKSLLRQNHQKFELDTDMVQHQISLAGETKVSHSDRVYVCCHFQLVCSLCTI
>comp3952_seq12_orf-47 [organism=Gnathostoma spinigerum] [moltype=protein]
RQHRCNNRDHRGSQYQSSMQTNQKKGRTGAQRGVLYLCTNRSRNQFETPQYTSD
>comp3952_seq12_orf-48 [organism=Gnathostoma spinigerum] [moltype=protein]
STAKPRLSFFEPYKISDRLHQLVISLLVRFVGIHRNTRPLHEHVRRTFPMVA
>comp3952_seq12_orf-49 [organism=Gnathostoma spinigerum] [moltype=protein]
TDVDWLARCIALYRNSREDRLCSHYLVALNPSYSPLNRMNDERVGVDESFGYRPTVSHRTHT
>comp3952_seq12_orf-50 [organism=Gnathostoma spinigerum] [moltype=protein]
VHLDVYQPEPAALQFHLVHELRTSSVSFFVQTSSAHN
>comp3952_seq12_orf-51 [organism=Gnathostoma spinigerum] [moltype=protein]
EPFSHRFSQDETLDQNWQQQYSRKFEIRDEYDRHSHRSLQKQPSFASLELG
>comp3952_seq12_orf-52 [organism=Gnathostoma spinigerum] [moltype=protein]
VRYPIFFSLHPVPGSSHRSSNRSYRKRKSTKLYPEGHFGFQHKSQ
>comp3952_seq12_peptide-53 [organism=Gnathostoma spinigerum] [moltype=protein]
MKYRSTGEETEQKANQRNAVDSAPNKILIKYERRNRAKRLFKVAKYPRPTPLYPSD
>comp3952_seq13_orf-1 [organism=Gnathostoma spinigerum] [moltype=protein]
TTLQGMFLFASLTDSFSSVASLCQCYLAVTEYLLGLFQIHLKDVTVRTARNTVDEKTSGRVRGVDAFGQCIYCLLFASQEYLRSVLH
>comp3952_seq13_orf-2 [organism=Gnathostoma spinigerum] [moltype=protein]
PLNNFSYFLRRILRSIWTTFTDSRIYQVISFGQFAEKTECIERF
>comp3952_seq13_orf-3 [organism=Gnathostoma spinigerum] [moltype=protein]
YNFQFFFTLQKWKFMTVISTFFLHFQVVSCNATDISKRLERSVHVRHVSFDYTHHLSSTRRIHGIHHSTTSSEIREVAKLLNVSKLWDMGFKGQGVKVAVFDTGLARRHSHFRQIIERTDWTNEKTADDGKACRPSQQLYEV
>comp3952_seq13_orf-4 [organism=Gnathostoma spinigerum] [moltype=protein]
QAQANSVLAWHLLQVFIFTKSSRKNRCLILHGFWMPSIMQYCVALTFSISASAARISLIYHLWKKCGS
>comp3952_seq13_orf-5 [organism=Gnathostoma spinigerum] [moltype=protein]
HSKPDVESCRVAVLFRMIPPYLDFTECPYMWPYCSQPLYAFALPITVNVILLVDLSLP
>comp3952_seq13_orf-6 [organism=Gnathostoma spinigerum] [moltype=protein]
FSHFLFIECSDPATFKLFQTGGAVKLYFPFYFRLPL
>comp3952_seq13_orf-7 [organism=Gnathostoma spinigerum] [moltype=protein]
CMKLVVRSTYLSQKQVFVSLIYLSHCFTSFYSFVVE
>comp3952_seq13_orf-8 [organism=Gnathostoma spinigerum] [moltype=protein]
YFQPIWEPFMEENGDLLQVSIDYEAVIWPWSGYMAVSLSVSPKGKDFEGTASGRISVSVMVDVYEQKKLSTATFLIRARIIPTPSRRRRIIWDQYRNMRYPPGYLPRDDLRDRGNPLDWTADHPHTTFKALYQHLRSSDYYIEILGEPLTCVDLSQYYAYVIVDPEEEFFPSEREKLYRDVTESGVNLIVFADWYNTSVIDKLRFLDENTRRWWQPETGGSNIPALNDLLSLWNMTLGNQVFEGTVFIDDLSIKYGSGTSFLELPEQTLIVTANLTDVGAEIISGEKSSDLHEVIVFAFYLPAVFDFTSVKSGFVAVFGDSTCLEGITTANQNGCIIFFERLLARPCGG
>comp3952_seq13_orf-9 [organism=Gnathostoma spinigerum] [moltype=protein]
YDSTIVSQINSNVQLFSVTFATFSCFSAVEIIHQSWFGRSSVLFADMVLCRILLKYIFILPFAIRFSFAELAELRHVLAHYNASSGTPCIFSLHTIPKFKLIKK
>comp3952_seq13_orf-10 [organism=Gnathostoma spinigerum] [moltype=protein]
RWKFAVRSQDPSCPTNPGFCLLNTIPVSTFML
>comp3952_seq13_orf-11 [organism=Gnathostoma spinigerum] [moltype=protein]
IIAAPVRKKVPHFYFHNLKCMFWLEIVTKFQSIPWPYFDMSVQISAVLISHDYLYFSWLTC
>comp3952_seq13_orf-12 [organism=Gnathostoma spinigerum] [moltype=protein]
ISLLYSNVLLSKCVWQLLRLRSELFKTYHCSHSGSFIRRETSALLHLHHTILNTSTLLQTITVLQCHEHQVFDEMLP
>comp3952_seq13_orf-13 [organism=Gnathostoma spinigerum] [moltype=protein]
CDPSCRSEPFEVKFSRKIVKNINTELAFIPL
>comp3952_seq13_orf-14 [organism=Gnathostoma spinigerum] [moltype=protein]
PNIVFLTEVACDVLSKNKHGANDIMNYCRHLCPVCGNLVSALQI
>comp3952_seq13_orf-15 [organism=Gnathostoma spinigerum] [moltype=protein]
SGDVSVNCESIRCTLASALDEPKSFCARHANIPVSLLVITTNFKEERPPMDISVFSFLPSFSQ
>comp3952_seq13_orf-16 [organism=Gnathostoma spinigerum] [moltype=protein]
TVEPDTTACDFGLSTIRGNLFQEIARGSRAPGKQRIIVAFVPFLGRS
>comp3952_seq13_orf-17 [organism=Gnathostoma spinigerum] [moltype=protein]
YSVFQGRRYSSLSGTSPRAGTYVVFTGLPSASHSTHTIFCSRALVPSRPTMSILGIFIQAILGSGTPVALHGSVTDVPTSVVTLIFSG
>comp3952_seq13_orf-18 [organism=Gnathostoma spinigerum] [moltype=protein]
GIPTASHQSSAGCLLFTITRLGFSVIRGGTPIKSRCR
>comp3952_seq13_orf-19 [organism=Gnathostoma spinigerum] [moltype=protein]
VAFPAGLTATQVYIPSSCSLAAWIFRLVESSLISILEVETSGAPSLNQ
>comp3952_seq13_orf-20 [organism=Gnathostoma spinigerum] [moltype=protein]
GVGPFTSQTRSAPSPSVVLIIFTPSLATIGGLITRTV
>comp3952_seq13_orf-21 [organism=Gnathostoma spinigerum] [moltype=protein]
AFSSEPASFSATHLKMCVCGPFAASTNNVPSSAMDIPF
>comp3952_seq13_orf-22 [organism=Gnathostoma spinigerum] [moltype=protein]
PRAPHLRLNGSFKGTNDSSGEVLVIRGNTSTSKVKACCAVPASLVATQT
>comp3952_seq13_orf-23 [organism=Gnathostoma spinigerum] [moltype=protein]
CIPLSSRTPFLCQVITGFGSPKASHCMRATSPSITCCVPPFVIRGAWTTATV
>comp3952_seq13_orf-24 [organism=Gnathostoma spinigerum] [moltype=protein]
LSLPMSTLAEDSLIRMSLAYHSTSGVGLPLASHNRMRV
>comp3952_seq13_orf-25 [organism=Gnathostoma spinigerum] [moltype=protein]
PVGSLGLISILSRLITGGTSTSTITESSEVPASFLAKQTYSPTWSFLRRGISSRLPRNDILAPSADEISG
>comp3952_seq13_orf-26 [organism=Gnathostoma spinigerum] [moltype=protein]
TTGGVQISRLISYSEVPAAFCATHRHMPASSGLDEISSIP
>comp3952_seq13_orf-27 [organism=Gnathostoma spinigerum] [moltype=protein]
PLTVHHSTIGLPTTTLGNGSLRVPSIFGTERISTMKFSEDSPARFRATHE
>comp3952_seq13_orf-28 [organism=Gnathostoma spinigerum] [moltype=protein]
LPASFSDVRKICSFLSLDGINILGTFVASIGRPSLYHIISATPDESDGGLTGHSSVTISPSRRVKCCVSVVSNSGGTRTPRMNSSSAFPPLLLATQ
>comp3952_seq13_orf-29 [organism=Gnathostoma spinigerum] [moltype=protein]
IDFPAMASGFPMIFDVSMLGGTSTLSVRSISTDPASFSALHRYFPPSLNCTPRITN
>comp3952_seq13_orf-30 [organism=Gnathostoma spinigerum] [moltype=protein]
ESMKKNDDRMAQTALSTLCTIYLGECGENIVRDRTWPSGEIRILSDR
>comp3952_seq13_orf-31 [organism=Gnathostoma spinigerum] [moltype=protein]
ILTPSRWNFGAPITSNSKSVLSSPASLIAKHVYRPLSVFLAE
>comp3952_seq13_orf-32 [organism=Gnathostoma spinigerum] [moltype=protein]
IFKLVSSTMEIRSPLASCPCRNHLMIGFGLPRIGH
>comp3952_seq13_orf-33 [organism=Gnathostoma spinigerum] [moltype=protein]
FSITRGFWLIVSSICGFLSTITVKSVSDSPA
>comp3952_seq13_orf-34 [organism=Gnathostoma spinigerum] [moltype=protein]
LPASTLCALSIISVSPRGLRIKFFMFLIGRPPRNQVILGAGCPSTLHSSFALSYSLTRISEVSSLNLGFM
>comp3952_seq13_orf-35 [organism=Gnathostoma spinigerum] [moltype=protein]
TSTSKSTVASPASLRASQEYLPASAGFNDNSCRVALSTLGIISPSRFHIIRGEGLPVVLHSNVNEKFSFT
>comp3952_seq13_orf-36 [organism=Gnathostoma spinigerum] [moltype=protein]
NIRSPSTMAGGTRTDNVNVARSSPALFIAMQVYRPASEILVFLK
>comp3952_seq13_orf-37 [organism=Gnathostoma spinigerum] [moltype=protein]
NAALSNFFPFFHHSKVGIGEPLASHKSICSWPWMTLTSPAAEVILGGSAIFKKVSDSALPTLLEASHE
>comp3952_seq13_orf-38 [organism=Gnathostoma spinigerum] [moltype=protein]
TSSDSNKLRPLKNHFIFGGGVPIARHSRSIV
>comp3952_seq13_orf-39 [organism=Gnathostoma spinigerum] [moltype=protein]
TSIEERASPASFTAQHVYLPASLGCALIMCSFSPLVDN
>comp3952_seq13_orf-40 [organism=Gnathostoma spinigerum] [moltype=protein]
LARSSYIRLSSCICGGRSTETMRSFSARPGLFSATHE
>comp3952_seq13_orf-41 [organism=Gnathostoma spinigerum] [moltype=protein]
SLRKNASVSFRKTPFFLHVILGFGVPVTEQSRISGRPTIIDGFKFDISRNLGRSKTATLKVLVVLPASLVTMHTYLAESLKRALRISTRLPSTRTVELS
>comp3952_seq13_orf-42 [organism=Gnathostoma spinigerum] [moltype=protein]
PSLTVRPSTAHDIVMFPVPLITLHGNTAYSPTRISISTFFLSTTGNAVISMRKSRAT
>comp3952_seq13_orf-43 [organism=Gnathostoma spinigerum] [moltype=protein]
DEAESFNVGGTKTLTSNCFLASPAGFFATQV
>comp3952_seq13_orf-44 [organism=Gnathostoma spinigerum] [moltype=protein]
PSFSHFTSTGSVPLTLQNKSRASLISTDKYSICGSWINGIPIT
>comp3952_seq13_orf-45 [organism=Gnathostoma spinigerum] [moltype=protein]
RNVSRSATPTSLVAMQVYLPSSSNAVSVICRSLPPSRILCLSSSARVCPLFNQAIEGVGVPRIGQVKEASRPAFT
>comp3952_seq13_orf-46 [organism=Gnathostoma spinigerum] [moltype=protein]
AGQLSVNKLSAFAPIVDGIPSRSIRGGVITYTITS
>comp3952_seq13_orf-47 [organism=Gnathostoma spinigerum] [moltype=protein]
RPELSISIREILRSLPSTRPVFTFLDTFCAVRGIPSLYQIITGSGLPVVGQLSVIELFIFTVLFLSLSSIMISGGTATSNL
>comp3952_seq13_orf-48 [organism=Gnathostoma spinigerum] [moltype=protein]
AVFIGLIGTLSFSHTIRPSNFLSFISQRKTADSPIITSISSLTLCTNMGRMITSTS
>comp3952_seq13_peptide-49 [organism=Gnathostoma spinigerum] [moltype=protein]
MSGVGFPSVSHDNINELFSITFLAPPSERITGGTETMR
>comp3952_seq13_orf-50 [organism=Gnathostoma spinigerum] [moltype=protein]
TKAVRFSFKYCTLSDSTEPSLYHSTCGGGSAKKSQSSSSASPSSTVTSSTRGPRIFGETRTER
>comp3952_seq13_orf-51 [organism=Gnathostoma spinigerum] [moltype=protein]
KSLVDRPARLVTMHIKVASSFFDTLKRSRRERSKES
>comp3952_seq13_orf-52 [organism=Gnathostoma spinigerum] [moltype=protein]
VPFPYNVIGRPSLSHSISKLFWVASTMHSIITDRP
>comp3952_seq13_orf-53 [organism=Gnathostoma spinigerum] [moltype=protein]
TVSNSVTLCESLIVGGVTTWTTKSREIMPILLLAMQVNLWVRSSTGLTISI
>comp3952_seq13_orf-54 [organism=Gnathostoma spinigerum] [moltype=protein]
HSKGYAVPEFAITFSSYSLTRNRGGSKIVILNFLVDSPAVFRTRQRYNP
>comp3952_seq13_orf-55 [organism=Gnathostoma spinigerum] [moltype=protein]
LLILTLSKYSRLPSNATCEFGGNDSEPFTSHLILGFELPSSTSQLNTASLPIMISISSSGPNCGGARTVSSTSMSMPPALLAVTQVYIPS
>comp3952_seq13_orf-56 [organism=Gnathostoma spinigerum] [moltype=protein]
STFTESINIVLLLGDRRIPFGSKTSLTICPLINQVMFGAGVPLTGQPISIGLPANAVTFCRNLLSSILGGTSTSTWNVFDVSPAAFLATHLKNPESLIFDLRILNFL
>comp3952_seq13_orf-57 [organism=Gnathostoma spinigerum] [moltype=protein]
SEKGCPTTTASVVNVSWSGMLGGEMTSKLMVFVASPAGFDALQV
>comp3952_seq13_orf-58 [organism=Gnathostoma spinigerum] [moltype=protein]
DPASSLITSSITSDPSSFLNIRGATSGISIPFLSHVISGDGSPLEKHRSSI
>comp3952_seq13_orf-59 [organism=Gnathostoma spinigerum] [moltype=protein]
SPSTVVYSVSVVGRISGGSCTTTSVLRWSFPAGFVAVHR
>comp3952_seq13_orf-60 [organism=Gnathostoma spinigerum] [moltype=protein]
KPSFSHVIMGPGIPVALHGSSSDMPATTSMTPGISDTIRGASCTFSI
>comp3952_seq13_orf-61 [organism=Gnathostoma spinigerum] [moltype=protein]
HASTFRWYRPYLLPYTCRFRRNLHQLDVFEEYYLTTQCIHWVAQQAVFLQNSK
>comp3952_seq13_orf-62 [organism=Gnathostoma spinigerum] [moltype=protein]
HRYGDRRQVTPYICRRNFQLVFHFSASLFSVSDDR
>comp3952_seq13_orf-63 [organism=Gnathostoma spinigerum] [moltype=protein]
FQIRQRKHRRDIRPDYLYDTRKHQHQTLLPYARLTRFCK
>comp3952_seq13_peptide-64 [organism=Gnathostoma spinigerum] [moltype=protein]
MRQVTQWTWVFQVSPDKSLLRQNHQKFELDTDMVQHQISLAGETKVSHSDRVYVCCHFQLVCSLCTI
>comp3952_seq13_orf-65 [organism=Gnathostoma spinigerum] [moltype=protein]
RQHRCNNRDHRGSQYQSSMQTNQKKGRTGAQRGVLYLCTNRSRNQFETPQYTSD
>comp3952_seq13_orf-66 [organism=Gnathostoma spinigerum] [moltype=protein]
STAKPRLSFFEPYKISDRLHQLVISLLVRFVGIHRNTRPLHEHVRRTFPMVA
>comp3952_seq13_orf-67 [organism=Gnathostoma spinigerum] [moltype=protein]
TDVDWLARCIALYRNSREDRLCSHYLVALNPSYSPLNRMNDERVGVDESFGYRPTVSHRTHT
>comp3952_seq13_orf-68 [organism=Gnathostoma spinigerum] [moltype=protein]
VHLDVYQPEPAALQFHLVHELRTSSVSFFVQTSSAHN
>comp3952_seq13_orf-69 [organism=Gnathostoma spinigerum] [moltype=protein]
EPFSHRFSQDETLDQNWQQQYSRKFEIRDEYDRHSHRSLQKQPSFASLELG
>comp3952_seq13_orf-70 [organism=Gnathostoma spinigerum] [moltype=protein]
VRYPIFFSLHPVPGSSHRSSNRSYRKRKSTKLYPEGHFGFQHKSQ
>comp3952_seq13_peptide-71 [organism=Gnathostoma spinigerum] [moltype=protein]
MKYRSTGEETEQKANQRNAVDSAPNKILIKYERRNRAKRLFKVAKYPRPTPLYPSD
>comp3952_seq2_orf-1 [organism=Gnathostoma spinigerum] [moltype=protein]
VHVEENHFRTWFTRSCIFQKKIMQHFVNPGT
>comp3952_seq2_orf-2 [organism=Gnathostoma spinigerum] [moltype=protein]
YSVFQGRRYSSLSGTSPRAGTYVVFTGLPSASHSTHTIFCSRALALTMIRLEPIA
>comp3952_seq2_orf-3 [organism=Gnathostoma spinigerum] [moltype=protein]
YFPSRPTMSILGIFIQAILGSGTPVALHGSVTDVPTSVVTLIFSG
>comp3952_seq2_orf-4 [organism=Gnathostoma spinigerum] [moltype=protein]
GIPTASHQSSAGCLLFTITRLGFSVIRGGTPIKSRCR
>comp3952_seq2_orf-5 [organism=Gnathostoma spinigerum] [moltype=protein]
VAFPAGLTATQVYIPSSCSLAAWIFRLVESSLISILEVETSGAPSLNQ
>comp3952_seq2_orf-6 [organism=Gnathostoma spinigerum] [moltype=protein]
GVGPFTSQTRSAPSPSVVLIIFTPSLATIGGLITRTV
>comp3952_seq2_orf-7 [organism=Gnathostoma spinigerum] [moltype=protein]
AFSSEPASFSATHLKMCVCGPFAASTNNVPSSAMDIPF
>comp3952_seq2_orf-8 [organism=Gnathostoma spinigerum] [moltype=protein]
PRAPHLRLNGSFKGTNDSSGEVLVIRGNTSTSKVKACCAVPASLVATQT
>comp3952_seq2_orf-9 [organism=Gnathostoma spinigerum] [moltype=protein]
CIPLSSRTPFLCQVITGFGSPKASHCMRATSPSITCCVPPFVIRGAWTTATV
>comp3952_seq2_orf-10 [organism=Gnathostoma spinigerum] [moltype=protein]
LSLPMSTLAEDSLIRMSLAYHSTSGVGLPLASHNRMRV
>comp3952_seq2_orf-11 [organism=Gnathostoma spinigerum] [moltype=protein]
PVGSLGLISILSRLITGGTSTSTITESSEVPASFLAKQTYSPTWSFLRRGISSRLPRNDILAPSADEISG
>comp3952_seq2_orf-12 [organism=Gnathostoma spinigerum] [moltype=protein]
TTGGVQISRLISYSEVPAAFCATHRHMPASSGLDEISSIP
>comp3952_seq2_orf-13 [organism=Gnathostoma spinigerum] [moltype=protein]
PLTVHHSTIGLPTTTLGNGSLRVPSIFGTAIY
>comp3952_seq2_orf-14 [organism=Gnathostoma spinigerum] [moltype=protein]
IPLQLFHLCCSPHNDRSLDHAMLRFLYQNAGYPGPEHNVNQGYL
>comp3952_seq2_orf-15 [organism=Gnathostoma spinigerum] [moltype=protein]
SVFHFASTRLAVVAYRSQDIQSRSIFQRWPADFQ
>comp3952_seq2_orf-16 [organism=Gnathostoma spinigerum] [moltype=protein]
RNMCIDHCLSSWPSESLNWFHQQWKYDRLWRHAHVATI
>comp3952_seq2_orf-17 [organism=Gnathostoma spinigerum] [moltype=protein]
NLFQIRPHNSLQHKNSCQHLLSVLSVSLAFHLVD
>comp3952_seq2_orf-18 [organism=Gnathostoma spinigerum] [moltype=protein]
ISVLCRRPPRSLRLLLLPRCVPHKNTYPHQRVLTITAAELHFQH
>comp3952_seq2_orf-19 [organism=Gnathostoma spinigerum] [moltype=protein]
FEERDYRLSYTPMLMKNFLSLEIYVPHQQWLEEQEQTMLTLLDLHQLYSLPCKCIAQRLK
>comp3952_seq2_orf-20 [organism=Gnathostoma spinigerum] [moltype=protein]
NAALSNFFPFFHHSKVGIGEPLASHKSICSWPWMTLTSPAAEVILGGSAIFKKVSDSALPTLLEASHE
>comp3952_seq2_orf-21 [organism=Gnathostoma spinigerum] [moltype=protein]
RPSLSRRSPVKRRTVPFSKSYCTALEVNCLIKDCICRMEGKPSYFWWN
>comp3952_seq2_orf-22 [organism=Gnathostoma spinigerum] [moltype=protein]
GTGITCFIHCPTCVPASITRVCPHYVQLFAAG
>comp3952_seq2_orf-23 [organism=Gnathostoma spinigerum] [moltype=protein]
QLNVSGCGDRHGILEPSDRHRRVTDRTNKCMCLIGTQFIYKIIILHLWRSKYGNDEVLLSSTRFVLSDTRITGCITFRCLFDMHLLMIIEEKRIRIV
>comp3952_seq2_orf-24 [organism=Gnathostoma spinigerum] [moltype=protein]
NSDVKSLGCATSFISHNAYIFSGITQTSIANLNTITIHQNSRT
>comp3952_seq2_orf-25 [organism=Gnathostoma spinigerum] [moltype=protein]
LTITHGSAIDSPRYSDVPRTANNFTWQHRVLPNKDIHFHLLLINDRQRSHFNEEVTSNMTNIITSITRVTTTIRYRCIVHPQRLIVVHKNKFAVGN
>comp3952_seq2_orf-26 [organism=Gnathostoma spinigerum] [moltype=protein]
VTATLSFHFSSYTLTVFQPFHFYRFSAIDIAE
>comp3952_seq2_orf-27 [organism=Gnathostoma spinigerum] [moltype=protein]
WNTNHLKKRFKICHSNIVGCNASVSSLILKCCISNLQKSSTIENFMSFIFGKSLSTL
>comp3952_seq2_orf-28 [organism=Gnathostoma spinigerum] [moltype=protein]
RGITTSVHLNATNKSCTVNVWSLKKCYIEVSSVFTSRIPSNASITTSIILFEV
>comp3952_seq2_orf-29 [organism=Gnathostoma spinigerum] [moltype=protein]
VELRGFTVQRFASLQPCDSRLGSTIGWTTQC
>comp3952_seq2_orf-30 [organism=Gnathostoma spinigerum] [moltype=protein]
QALCFCPHCGWYTFSFDTRRSHHIHNNILIIESGNVFCLTAITSRIVNIYTRDFEITAFDTTRLHFS
>comp3952_seq2_orf-31 [organism=Gnathostoma spinigerum] [moltype=protein]
TIYIYSPILILIEHHDFRGHSYKQFVVHSVFAGNILCNTTIAAFIPRLRRFDVESPSRLSDGIGSIHWVNRDVIL
>comp3952_seq2_orf-32 [organism=Gnathostoma spinigerum] [moltype=protein]
PYYSPIKFFIFYFTKKNGRFSHYHFNLVFNTLYQYGTHDNINIITDFRFSHSIFSSTYITALVVLISSDHFKLLAIR
>comp3952_seq2_orf-33 [organism=Gnathostoma spinigerum] [moltype=protein]
IIFNYLSRTTFRKNYRWDRNNEMKVLSRLANWVSSNTRIRRLVVSLY
>comp3952_seq2_orf-34 [organism=Gnathostoma spinigerum] [moltype=protein]
LTSFVKQLNKTIRCNRDIVFQPCDLNERLSDNWALQGDRFSKQGINCHVYSAILNRWCKNDPNGKRFFGSPSFVNNHAKMIASVRWRCRLNKSGSFLIQILHSVGFH
>comp3952_seq2_orf-35 [organism=Gnathostoma spinigerum] [moltype=protein]
TVFIPLHLWWRISQKVAVKLECLSFEYSNVLHSWSKNLW
>comp3952_seq2_orf-36 [organism=Gnathostoma spinigerum] [moltype=protein]
TRTIQGKLSSIPIQRNRSTFFKPFDIEAILGSFYYALHYN
>comp3952_seq2_orf-37 [organism=Gnathostoma spinigerum] [moltype=protein]
VLDRWWRDNLDDKITRNNANFVAGHASKSVGSVIDRANN
>comp3952_seq2_peptide-38 [organism=Gnathostoma spinigerum] [moltype=protein]
MTILEPLNDWTWSAAHVTFQRICRARIRYNVLLVLFDAEPRWI
>comp3952_seq2_orf-39 [organism=Gnathostoma spinigerum] [moltype=protein]
FRTVHKPSDTRFRTPFFDLTTEYRILANNDFNILVRA
>comp3952_seq2_orf-40 [organism=Gnathostoma spinigerum] [moltype=protein]
LWRSENCELYIDVYATSFVGSDAGVYTIMINLYRID
>comp3952_seq2_orf-41 [organism=Gnathostoma spinigerum] [moltype=protein]
NIIDNLSVNQPGDVRCWCTTNRTTYFYRSAGKCGDFLSKFAFVDFRGY
>comp3952_seq2_orf-42 [organism=Gnathostoma spinigerum] [moltype=protein]
CFSSCIPCHTLEESGIVNFRFENTQLFMITRENDIWIFFNQRTTFRLPSNLRRRI
>comp3952_seq2_orf-43 [organism=Gnathostoma spinigerum] [moltype=protein]
ETSKFNLITINRCVLCECCRKNKWRFLYDDKRTAMVFSSWICGSASIITMVRSFRFFDNQRPTRIDMN
>comp3952_seq2_orf-44 [organism=Gnathostoma spinigerum] [moltype=protein]
HAGNNINDTRNFGHYTGSFLYFQHIGNVIIASEIRYITYVTAR
>comp3952_seq2_orf-45 [organism=Gnathostoma spinigerum] [moltype=protein]
WLKAMDFERSICEKNELHVTMGFGSPFTSQGMFIGVPSTTLKLICAGAI
>comp3952_seq2_orf-46 [organism=Gnathostoma spinigerum] [moltype=protein]
FAPARCIRRVLSDNTVYSLGRAASSFPSKLQVTFGVGLPLTSQGISIGSPKDTAISSLVVFLISGLLISSTVVV
>comp3952_seq2_orf-47 [organism=Gnathostoma spinigerum] [moltype=protein]
RLGGKRSRTGLTKPVTRRFVVFSSTPKMLRAIQV
>comp3952_seq2_orf-48 [organism=Gnathostoma spinigerum] [moltype=protein]
VTSIWRPPSGNTLYLSPKFSTGIPFFSQFIFGVG
>comp3952_seq2_orf-49 [organism=Gnathostoma spinigerum] [moltype=protein]
NRTISGVGTIAGAPPTSILMVAASLPAIFCATHVYAPASES
>comp3952_seq2_orf-50 [organism=Gnathostoma spinigerum] [moltype=protein]
GSDCIGVPLKNHSTTGAGSPVEWHDILNDCP
>comp3952_seq2_orf-51 [organism=Gnathostoma spinigerum] [moltype=protein]
SLCLLSFSISLFPLYHLKVGLSLCVGQWIIPDPPRGIDSLRTAVISGAASLISNSVVEE
>comp3952_seq2_orf-52 [organism=Gnathostoma spinigerum] [moltype=protein]
VIRISANGFAPNPYLKSTVPCPSTRSTCLRRLVVLTRHTPGNGSCILISFILLRSIVPLSFIK
>comp3952_seq2_orf-53 [organism=Gnathostoma spinigerum] [moltype=protein]
FRETGLPFGSTRSMSRPSPSCLSLDSDRVSSLRCLSTGTCRSTVPPRSRTSYIKCILFRANE
>comp3952_seq2_orf-54 [organism=Gnathostoma spinigerum] [moltype=protein]
VSTVSNIFLAPSCTWIKSSFIEPVVSKTKVNEAVPGGAFWLSA
>comp3952_seq2_orf-55 [organism=Gnathostoma spinigerum] [moltype=protein]
DGLLHTALNEISKHWRRNRAEGKSAQRCGFCSE
>comp3952_seq3_orf-1 [organism=Gnathostoma spinigerum] [moltype=protein]
KETGYITFLHYLCSRIYLESHQSYGYSDTKVVFCSQMVINERVHVCTVKHVECTM
>comp3952_seq3_orf-2 [organism=Gnathostoma spinigerum] [moltype=protein]
SQAEPAHPPSLNPLKFQPRFSPSKRTRRHGHF
>comp3952_seq3_orf-3 [organism=Gnathostoma spinigerum] [moltype=protein]
GVEYPADSLAMIFLHLRQTRSVADHLCSTTKKVEGCQWNDRTT
>comp3952_seq3_orf-4 [organism=Gnathostoma spinigerum] [moltype=protein]
SVYLCFDLVAFQHRLCTTELLESDDHSPYTTAQLDCQLPH
>comp3952_seq3_orf-5 [organism=Gnathostoma spinigerum] [moltype=protein]
NSARILQHDLEPHMNNCRRHSATFAKYVAFCR
>comp3952_seq3_orf-6 [organism=Gnathostoma spinigerum] [moltype=protein]
IPLQLFHLCCSPHNDRSLDHAMLRFLYQNAGYPGPEHNVNQGYL
>comp3952_seq3_orf-7 [organism=Gnathostoma spinigerum] [moltype=protein]
SVFHFASTRLAVVAYRSQDIQSRSIFQRWPADFQ
>comp3952_seq3_orf-8 [organism=Gnathostoma spinigerum] [moltype=protein]
KKTTTGWHKQHFLLCAQYTSVSVEKTSSGTEPGHQEKSEYYQTDRQLYHHGTSEFRV
>comp3952_seq3_orf-9 [organism=Gnathostoma spinigerum] [moltype=protein]
RNMCIDHCLSSWPSESLNWFHQQWKYDRLWRHAHVATI
>comp3952_seq3_orf-10 [organism=Gnathostoma spinigerum] [moltype=protein]
NLFQIRPHNSLQHKNSCQHLLSVLSVSLAFHLVD
>comp3952_seq3_orf-11 [organism=Gnathostoma spinigerum] [moltype=protein]
ISVLCRRPPRSLRLLLLPRCVPHKNTYPHQRVLTITAAELHFQH
>comp3952_seq3_orf-12 [organism=Gnathostoma spinigerum] [moltype=protein]
FEERDYRLSYTPMLMKNFLSLEIYVPHQQWLEEQEQTMLTLLDLHQLYSLPCKCIAQRLRY
>comp3952_seq3_orf-13 [organism=Gnathostoma spinigerum] [moltype=protein]
YSLNELQVESWMFEMLRYPTFSHFSTTLRSALENPWLHTKASAPGLG
>comp3952_seq3_orf-14 [organism=Gnathostoma spinigerum] [moltype=protein]
FLEVLQYSRRCLIQLCLLYWKLHTNNVLLFHVEVQLNEEPFHSQKAERLQTLTSFAR
>comp3952_seq3_orf-15 [organism=Gnathostoma spinigerum] [moltype=protein]
GLHLSNGRKAQLFLVELGREHPLRNGHHLLHSLPNMCTCQHHSGVPSLCAAFRRWLTTECFWMR
>comp3952_seq3_orf-16 [organism=Gnathostoma spinigerum] [moltype=protein]
GPSQLDPVCSQRHTNNGLHHFQMPLRYASADDH
>comp3952_seq3_orf-17 [organism=Gnathostoma spinigerum] [moltype=protein]
GSHEQHDQHHYEHHTCNDHHPIQMHCPPTTTDCCS
>comp3952_seq3_orf-18 [organism=Gnathostoma spinigerum] [moltype=protein]
EGYPVLVFERAETKPSRSTLEVLKLSHQTVFWLLLPDFSQHKYNARNQKF
>comp3952_seq3_orf-19 [organism=Gnathostoma spinigerum] [moltype=protein]
QITYVDVVHEQKSVGNCHSFLPFQFLHADRLSAISLLQVQCH
>comp3952_seq3_orf-20 [organism=Gnathostoma spinigerum] [moltype=protein]
SAPINIPFVDHGLMEYQSLEETFQDLPLQHRWLQCKCIFPHPQMLYQ
>comp3952_seq3_orf-21 [organism=Gnathostoma spinigerum] [moltype=protein]
FAEVFHHREFYVFHLRQEFVHSLTKQLKVLVFPGLDKLKRHHDQRSLERDE
>comp3952_seq3_orf-22 [organism=Gnathostoma spinigerum] [moltype=protein]
LEVGVDHRLDNSVLTSSLLLPPLWMVYLLVRYAAESSHTQ
>comp3952_seq3_orf-23 [organism=Gnathostoma spinigerum] [moltype=protein]
FQGAQLQAICSPLCFRRQHSLQHNYSCLHPKAAQI
>comp3952_seq3_orf-24 [organism=Gnathostoma spinigerum] [moltype=protein]
GRYPLAILFAHQIFYLLFHKEKRPILPLSLQSRL
>comp3952_seq3_orf-25 [organism=Gnathostoma spinigerum] [moltype=protein]
AVLVSLQFHMIILMNYFQLPFSHHLPKELQVGQKQ
>comp3952_seq3_orf-26 [organism=Gnathostoma spinigerum] [moltype=protein]
DESSFSPRQLGFEQHTNTSLGCQSLLMEYVTDVLR
>comp3952_seq3_orf-27 [organism=Gnathostoma spinigerum] [moltype=protein]
PRKDDCQRQMAMPIEQKRFVSHSNTALCRIPLNRLYTTPPVVEDQPKSRSQARVPLLRVQ
>comp3952_seq3_orf-28 [organism=Gnathostoma spinigerum] [moltype=protein]
RRCIYHHDQPLQNRLISFCYSVIDVFLLVVKHH
>comp3952_seq3_orf-29 [organism=Gnathostoma spinigerum] [moltype=protein]
VAVLVRRQAYCDGLFQLDLWQCIDNHHGQIVPFL
>comp3952_seq3_orf-30 [organism=Gnathostoma spinigerum] [moltype=protein]
CDHRQRDSIHYIRNCPLMMAEGHGFRAIHLREERTACNDGFWFAFHIARYVYWSPFDNVKIDLCWCNIRWGHHCNMRQHFAGTGRICCLTRVGSGVICTSSMYSKSII
>comp3952_seq3_orf-31 [organism=Gnathostoma spinigerum] [moltype=protein]
QHSVFTGSRSKQFSFKTPSDLWSWFAADLARNFDWLPQGYGDIITCGFFNFRTFN
>comp3952_seq3_orf-32 [organism=Gnathostoma spinigerum] [moltype=protein]
EICCFFFDTENVTCYTSVTVLIFQLSNIDMETAVR
>comp3952_seq3_orf-33 [organism=Gnathostoma spinigerum] [moltype=protein]
RRRTLNIKSYNIWGRHNRRRSSDVNIDGCCVPASNILCNTCICPGIRVLNALYYKSTAIYVTIVVRSQRSSTSVPSNSRRRTTSNDMTFEDDSTTFAHHLTLLVDFYSWFNSKFGNGNTDVISGRITCTTLVNTSIRLFCPMHD
>comp3952_seq3_orf-34 [organism=Gnathostoma spinigerum] [moltype=protein]
LVFVSDIVLVRIRLYRCPLEEPFHYGSWITS
>comp3952_seq3_orf-35 [organism=Gnathostoma spinigerum] [moltype=protein]
HNGLGFFKYPQINHCFGRTTRSLNSTQIWSSIRFRWLVKQK
>comp3952_seq3_orf-36 [organism=Gnathostoma spinigerum] [moltype=protein]
LITYCSNFRCSFFNFQQCCRRMITVATEDSTGVITAIIGDHSINRPCRRIRKRVEQGPSEEFCTSVPIDREISLRRHSTRQIDRLQSHGCRSLSHIRSRTACINS
>comp3952_seq3_peptide-37 [organism=Gnathostoma spinigerum] [moltype=protein]
MMSEWAWMSHSDIGQRFRTEPILEINGSMSEHTKHMFKTTCRSHSPYARQWVMYSY
>comp3952_seq3_peptide-38 [organism=Gnathostoma spinigerum] [moltype=protein]
MFINRNLPLYSSTSFTNFVHQVYPFSCKRVAHIIENLSHIGFLKMKHLTKTGSSNILESSKSGMSTIATVTGHYKNNRALLLLN
>comp3952_seq3_orf-39 [organism=Gnathostoma spinigerum] [moltype=protein]
FFSLSKYGIQYFSRSILYLDQVIVHRTGRIENESQRSCTRRGILAFSISHSSEYDKPQYSTLNSE
>comp3952_seq4_orf-1 [organism=Gnathostoma spinigerum] [moltype=protein]
TTLQGMFLFASLTDSFSSVASLCQCYLAVTEYLLGLFQIHLKDVTVRTARNTVDEKTSGRVRGVDAFGQCIYCLLFASQEYLRSVLH
>comp3952_seq4_orf-2 [organism=Gnathostoma spinigerum] [moltype=protein]
RGRRSFERHLPFLIRGYFLATSSALFFLYTCLFLITFVKLNQKLL
>comp3952_seq4_orf-3 [organism=Gnathostoma spinigerum] [moltype=protein]
AILMSLRLLAATLRIFPSVWNVQFMYDTSVLIILII
>comp3952_seq4_orf-4 [organism=Gnathostoma spinigerum] [moltype=protein]
LNEQTGLMKKLLMMVKLADPLNNCMKFNNLMKRMEILNWSIVTKFPSFLCC
>comp3952_seq4_orf-5 [organism=Gnathostoma spinigerum] [moltype=protein]
SISFSRVGTWYFCCWRYSKLKQTVSWLGTFCKYLYLQSLHEKTGFFSIHYRIVP
>comp3952_seq4_orf-6 [organism=Gnathostoma spinigerum] [moltype=protein]
EILLFFTYSYLFNPLYGCSRCLILHGFWMPSIMQYCVALTFSISG
>comp3952_seq4_orf-7 [organism=Gnathostoma spinigerum] [moltype=protein]
RYFNKLRKVHHFVECFSCSVFYICIISLSDTYCITITIYLLG
>comp3952_seq4_orf-8 [organism=Gnathostoma spinigerum] [moltype=protein]
TYQFHLLYHLLTACIVFCFLSTLNNPADQMDVIGVGGINSESRIARFSSRGMTTWELPGGYGRLKPDIVTYGASVYGSAVDESCRALSGTSVASPVVSGAVAVMLSGIDDRRLWNPAVVKQVLVKGATRLSNPASMFEQGAGKVDIVRSFNLMRTYRPSITYK
>comp3952_seq4_orf-9 [organism=Gnathostoma spinigerum] [moltype=protein]
DDPSVFGFYRVSLYVALLQSTSIRFRFADYC
>comp3952_seq4_orf-10 [organism=Gnathostoma spinigerum] [moltype=protein]
CDILRLFVMIALCKQWLFITFRCLIQPFPFYRMQ
>comp3952_seq4_orf-11 [organism=Gnathostoma spinigerum] [moltype=protein]
VTIMNGLGVSGKITEAVSTLRKPKSTSDSAHSLLEKKIFKNSSSIASKAVNVLMYEARSKINVFVTKASICQSYISVTLFYQFLLICC
>comp3952_seq4_orf-12 [organism=Gnathostoma spinigerum] [moltype=protein]
RLRTKEAFYGYILNTSSNNSNSFAKTTYNMGPVS
>comp3952_seq4_orf-13 [organism=Gnathostoma spinigerum] [moltype=protein]
FTVTVEYDSWKPGACYILYENCCMQRPFSRLLL
>comp3952_seq4_orf-14 [organism=Gnathostoma spinigerum] [moltype=protein]
RGYFVCRSPEYFSLILISVWNTVTIDLVLLLFIVFFTKALKGVRRNSLH
>comp3952_seq4_orf-15 [organism=Gnathostoma spinigerum] [moltype=protein]
SFHKVRIWYFFPGASRTNSDCHSQSDRCGSRDNIW
>comp3952_seq4_orf-16 [organism=Gnathostoma spinigerum] [moltype=protein]
EIVRSSRGHCIRLLSACSIRFHFSKVCYGILEMSYLS
>comp3952_seq4_orf-17 [organism=Gnathostoma spinigerum] [moltype=protein]
LRDFRENLVFSCSGASTAKIVLIYFTYLEFHRDAYLDFANFGCICQ
>comp3952_seq4_orf-18 [organism=Gnathostoma spinigerum] [moltype=protein]
YDSTIVSQINSNVQLFSVTFATFSCFSAVEIIHQSWFGRSSVLFADMVLCRILLKYIFILPFAIRFSFAELAELRHVLAHYNASSGTPCIFSLHTIPKFKLIKK
>comp3952_seq4_orf-19 [organism=Gnathostoma spinigerum] [moltype=protein]
RWKFAVRSQDPSCPTNPGFCLLNTIPVSTFML
>comp3952_seq4_orf-20 [organism=Gnathostoma spinigerum] [moltype=protein]
IIAAPVRKKVPHFYFHNLKCMFWLEIVTKFQSIPWPYFDMSVQISAVLISHDYLYFSWLTC
>comp3952_seq4_orf-21 [organism=Gnathostoma spinigerum] [moltype=protein]
ISLLYSNVLLSKCVWQLLRLRSELFKTYHCSHSGSFIRRETSALLHLHHTILNTSTLLQTITVLQCHEHQVLHKKIFVNFSRLQISAKIMTQQ
>comp3952_seq4_orf-22 [organism=Gnathostoma spinigerum] [moltype=protein]
SGDVSVNCESIRCTLASALDEPKSFCARHANIPVSLLVITTNFKEERPPMDISVFSFLPSFSQ
>comp3952_seq4_orf-23 [organism=Gnathostoma spinigerum] [moltype=protein]
TVEPDTTACDFGLSTIRGNLFQEIARGSRAPGKQRIIVAFVPFLGRS
>comp3952_seq4_orf-24 [organism=Gnathostoma spinigerum] [moltype=protein]
YSVFQGRRYSSLSGTSPRAGTYVVFTGLPSASHSTHTIFCSRALALTMIRLEPIA
>comp3952_seq4_orf-25 [organism=Gnathostoma spinigerum] [moltype=protein]
YFPSRPTMSILGIFIQAILGSGTPVALHGSVTDVPTSVVTLIFSG
>comp3952_seq4_orf-26 [organism=Gnathostoma spinigerum] [moltype=protein]
GIPTASHQSSAGCLLFTITRLGFSVIRGGTPIKSRCR
>comp3952_seq4_orf-27 [organism=Gnathostoma spinigerum] [moltype=protein]
VAFPAGLTATQVYIPSSCSLAAWIFRLVESSLISILEVETSGAPSLNQ
>comp3952_seq4_orf-28 [organism=Gnathostoma spinigerum] [moltype=protein]
GVGPFTSQTRSAPSPSVVLIIFTPSLATIGGLITRTV
>comp3952_seq4_orf-29 [organism=Gnathostoma spinigerum] [moltype=protein]
AFSSEPASFSATHLKMCVCGPFAASTNNVPSSAMDIPF
>comp3952_seq4_orf-30 [organism=Gnathostoma spinigerum] [moltype=protein]
PRAPHLRLNGSFKGTNDSSGEVLVIRGNTSTSKVKACCAVPASLVATQT
>comp3952_seq4_orf-31 [organism=Gnathostoma spinigerum] [moltype=protein]
CIPLSSRTPFLCQVITGFGSPKASHCMRATSPSITCCVPPFVIRGAWTTATV
>comp3952_seq4_orf-32 [organism=Gnathostoma spinigerum] [moltype=protein]
LSLPMSTLAEDSLIRMSLAYHSTSGVGLPLASHNRMRV
>comp3952_seq4_orf-33 [organism=Gnathostoma spinigerum] [moltype=protein]
PVGSLGLISILSRLITGGTSTSTITESSEVPASFLAKQTYSPTWSFLRRGISSRLPRNDILAPSADEISG
>comp3952_seq4_orf-34 [organism=Gnathostoma spinigerum] [moltype=protein]
TTGGVQISRLISYSEVPAAFCATHRHMPASSGLDEISSIP
>comp3952_seq4_orf-35 [organism=Gnathostoma spinigerum] [moltype=protein]
PLTVHHSTIGLPTTTLGNGSLRVPSIFGTERISTMKFSEDSPARFRATHE
>comp3952_seq4_orf-36 [organism=Gnathostoma spinigerum] [moltype=protein]
LPASFSDVRKICSFLSLDGINILGTFVASIGRPSLYHIISATPDESDGGLTGHSSVTISPSRRVKCCVSVVSNSGGTRTPRMNSSSAFPPLLLATQ
>comp3952_seq4_orf-37 [organism=Gnathostoma spinigerum] [moltype=protein]
IDFPAMASGFPMIFDVSMLGGTSTLSVRSISTDPASFSALHRYFPPSLNCTPRITN
>comp3952_seq4_orf-38 [organism=Gnathostoma spinigerum] [moltype=protein]
ESMKKNDDRMAQTALSTLCTIYLGECGENIVRDRTWPSGEIRILSDR
>comp3952_seq4_orf-39 [organism=Gnathostoma spinigerum] [moltype=protein]
ILTPSRWNFGAPITSNSKSVLSSPASLIAKHVYRPLSVFLAE
>comp3952_seq4_orf-40 [organism=Gnathostoma spinigerum] [moltype=protein]
IFKLVSSTMEIRSPLASCPCRNHLMIGFGLPRIGH
>comp3952_seq4_orf-41 [organism=Gnathostoma spinigerum] [moltype=protein]
FSITRGFWLIVSSICGFLSTITVKSVSDSPA
>comp3952_seq4_orf-42 [organism=Gnathostoma spinigerum] [moltype=protein]
LPASTLCALSIISVSPRGLRIKFFMFLIGRPPRNQVILGAGCPSTLHSSFALSYSLTRISEVSSLNLGFM
>comp3952_seq4_orf-43 [organism=Gnathostoma spinigerum] [moltype=protein]
TSTSKSTVASPASLRASQEYLPASAGFNDNSCRVALSTLGIISPSRFHIIRGEGLPVVLHSNVNEKFSFT
>comp3952_seq4_orf-44 [organism=Gnathostoma spinigerum] [moltype=protein]
NIRSPSTMAGGTRTDNVNVARSSPALFIAMQVYRPASEILVFLK
>comp3952_seq4_orf-45 [organism=Gnathostoma spinigerum] [moltype=protein]
NAALSNFFPFFHHSKVGIGEPLASHKSICSWPWMTLTSPAAEVILGGSAIFKKVSDSALPTLLEASHE
>comp3952_seq4_orf-46 [organism=Gnathostoma spinigerum] [moltype=protein]
TSSDSNKLRPLKNHFIFGGGVPIARHSRSIV
>comp3952_seq4_orf-47 [organism=Gnathostoma spinigerum] [moltype=protein]
TSIEERASPASFTAQHVYLPASLGCALIMCSFSPLVDN
>comp3952_seq4_orf-48 [organism=Gnathostoma spinigerum] [moltype=protein]
LARSSYIRLSSCICGGRSTETMRSFSARPGLFSATHE
>comp3952_seq4_orf-49 [organism=Gnathostoma spinigerum] [moltype=protein]
SLRKNASVSFRKTPFFLHVILGFGVPVTEQSRISGRPTIIDGFKFDISRNLGRSKTATLKVLVVLPASLVTMHTYLAESLKRALRISTRLPSTRTVELS
>comp3952_seq4_orf-50 [organism=Gnathostoma spinigerum] [moltype=protein]
PSLTVRPSTAHDIVMFPVPLITLHGNTAYSPTRISISTFFLSTTGNAVISMRKSRAT
>comp3952_seq4_orf-51 [organism=Gnathostoma spinigerum] [moltype=protein]
DEAESFNVGGTKTLTSNCFLASPAGFFATQV
>comp3952_seq4_orf-52 [organism=Gnathostoma spinigerum] [moltype=protein]
PSFSHFTSTGSVPLTLQNKSRASLISTDKYSICGSWINGIPIT
>comp3952_seq4_orf-53 [organism=Gnathostoma spinigerum] [moltype=protein]
RNVSRSATPTSLVAMQVYLPSSSNAVSVICRSLPPSRILCLSSSARVCPLFNQAIEGVGVPRIGQVKEASRPAFT
>comp3952_seq4_orf-54 [organism=Gnathostoma spinigerum] [moltype=protein]
AGQLSVNKLSAFAPIVDGIPSRSIRGGVITYTITS
>comp3952_seq4_orf-55 [organism=Gnathostoma spinigerum] [moltype=protein]
RPELSISIREILRSLPSTRPVFTFLDTFCAVRGIPSLYQIITGSGLPVVGQLSVIELFIFTVLFLSLSSIMISGGTATSNL
>comp3952_seq4_orf-56 [organism=Gnathostoma spinigerum] [moltype=protein]
AVFIGLIGTLSFSHTIRPSNFLSFISQRKTADSPIITSISSLTLCTNMGRMITSTS
>comp3952_seq4_peptide-57 [organism=Gnathostoma spinigerum] [moltype=protein]
MSGVGFPSVSHDNINELFSITFLAPPSERITGGTETMR
>comp3952_seq4_orf-58 [organism=Gnathostoma spinigerum] [moltype=protein]
TKAVRFSFKYCTLSDSTEPSLYHSTCGGGSAKKSQSSSSASPSSTVTSSTRGPRIFGETRTER
>comp3952_seq4_orf-59 [organism=Gnathostoma spinigerum] [moltype=protein]
KSLVDRPARLVTMHIKVASSFFDTLKRSRRERSKES
>comp3952_seq4_orf-60 [organism=Gnathostoma spinigerum] [moltype=protein]
VPFPYNVIGRPSLSHSISKLFWVASTMHSIITDRP
>comp3952_seq4_orf-61 [organism=Gnathostoma spinigerum] [moltype=protein]
TVSNSVTLCESLIVGGVTTWTTKSREIMPILLLAMQVNLWVRSSTGLTISI
>comp3952_seq4_orf-62 [organism=Gnathostoma spinigerum] [moltype=protein]
HSKGYAVPEFAITFSSYSLTRNRGGSKIVILNFLVDSPAVFRTRQRYNP
>comp3952_seq4_orf-63 [organism=Gnathostoma spinigerum] [moltype=protein]
LLILTLSKYSRLPSNATCEFGGNDSEPFTSHLILGFELPSSTSQLNTASLPIMISISSSGPNCGGARTVSSTSMSMPPALLAVTQVYIPS
>comp3952_seq4_orf-64 [organism=Gnathostoma spinigerum] [moltype=protein]
STFTESINIVLLLGDRRIPFGSKTSLTICPLINQVMFGAGVPLTGQPISIGLPANAVTFCRNLLSSILGGTSTSTWNVFDVSPAAFLATHLKNPESLIFDLRILNFL
>comp3952_seq4_orf-65 [organism=Gnathostoma spinigerum] [moltype=protein]
SEKGCPTTTASVVNVSWSGMLGGEMTSKLMVFVASPAGFDALQV
>comp3952_seq4_orf-66 [organism=Gnathostoma spinigerum] [moltype=protein]
DPASSLITSSITSDPSSFLNIRGATSGISIPFLSHVISGDGSPLEKHRSSI
>comp3952_seq4_orf-67 [organism=Gnathostoma spinigerum] [moltype=protein]
SPSTVVYSVSVVGRISGGSCTTTSVLRWSFPAGFVAVHR
>comp3952_seq4_orf-68 [organism=Gnathostoma spinigerum] [moltype=protein]
KPSFSHVIMGPGIPVALHGSSSDMPATTSMTPGISDTIRGASCTFSI
>comp3952_seq4_orf-69 [organism=Gnathostoma spinigerum] [moltype=protein]
HASTFRWYRPYLLPYTCRFRRNLHQLDVFEEYYLTTQCIHWVAQQAVFLQNSK
>comp3952_seq4_orf-70 [organism=Gnathostoma spinigerum] [moltype=protein]
HRYGDRRQVTPYICRRNFQLVFHFSASLFSVSDDR
>comp3952_seq4_orf-71 [organism=Gnathostoma spinigerum] [moltype=protein]
FQIRQRKHRRDIRPDYLYDTRKHQHQTLLPYARLTRFCK
>comp3952_seq4_peptide-72 [organism=Gnathostoma spinigerum] [moltype=protein]
MRQVTQWTWVFQVSPDKSLLRQNHQKFELDTDMVQHQISLAGETKVSHSDRVYVCCHFQLVCSLCTI
>comp3952_seq4_orf-73 [organism=Gnathostoma spinigerum] [moltype=protein]
RQHRCNNRDHRGSQYQSSMQTNQKKGRTGAQRGVLYLCTNRSRNQFETPQYTSD
>comp3952_seq4_orf-74 [organism=Gnathostoma spinigerum] [moltype=protein]
STAKPRLSFFEPYKISDRLHQLVISLLVRFVGIHRNTRPLHEHVRRTFPMVA
>comp3952_seq4_orf-75 [organism=Gnathostoma spinigerum] [moltype=protein]
TDVDWLARCIALYRNSREDRLCSHYLVALNPSYSPLNRMNDERVGVDESFGYRPTVSHRTHT
>comp3952_seq4_orf-76 [organism=Gnathostoma spinigerum] [moltype=protein]
VHLDVYQPEPAALQFHLVHELRTSSVSFFVQTSSAHN
>comp3952_seq4_orf-77 [organism=Gnathostoma spinigerum] [moltype=protein]
EPFSHRFSQDETLDQNWQQQYSRKFEIRDEYDRHSHRSLQKQPSFASLELG
>comp3952_seq4_orf-78 [organism=Gnathostoma spinigerum] [moltype=protein]
VRYPIFFSLHPVPGSSHRSSNRSYRKRKSTKLYPEGHFGFQHKSQ
>comp3952_seq4_peptide-79 [organism=Gnathostoma spinigerum] [moltype=protein]
MKYRSTGEETEQKANQRNAVDSAPNKILIKYERRNRAKRLFKVAKYPRPTPLYPSD
>comp3952_seq5_orf-1 [organism=Gnathostoma spinigerum] [moltype=protein]
LQYCNSKRIFRDVLSDQFKVKHRPTWECQRICGESKQHSISNNLLITYTITS
>comp3952_seq5_orf-2 [organism=Gnathostoma spinigerum] [moltype=protein]
RPELSISIREILRSLPSTRPVFTFLDTFCAVRGIPSLYQIITGSGLPVVGQLSVIELFIFTVLFLSLSSIMISGGTATSNL
>comp3952_seq5_orf-3 [organism=Gnathostoma spinigerum] [moltype=protein]
AVFIGLIGTLSFSHTIRPSNFLSFISQRKTADSPIITSISSLTLCTNMGRMITSTS
>comp3952_seq5_peptide-4 [organism=Gnathostoma spinigerum] [moltype=protein]
MSGVGFPSVSHDNINELFSITFLAPPSERITGGTETMR
>comp3952_seq5_orf-5 [organism=Gnathostoma spinigerum] [moltype=protein]
TKAVRFSFKYCTLSDSTEPSLYHSTCGGGSAKKSQSSSSASPSSTVTSSTRGPRIFGETRTER
>comp3952_seq5_orf-6 [organism=Gnathostoma spinigerum] [moltype=protein]
KSLVDRPARLVTMHIKVASSFFDTLKRSRRERSKES
>comp3952_seq5_orf-7 [organism=Gnathostoma spinigerum] [moltype=protein]
VPFPYNVIGRPSLSHSISKLFWVASTMHSIITDRP
>comp3952_seq5_orf-8 [organism=Gnathostoma spinigerum] [moltype=protein]
TVSNSVTLCESLIVGGVTTWTTKSREIMPILLLAMQVNLWVRSSTGLTISI
>comp3952_seq5_orf-9 [organism=Gnathostoma spinigerum] [moltype=protein]
HSKGYAVPEFAITFSSYSLTRNRGGSKIVILNFLVDSPAVFRTRQRYNP
>comp3952_seq5_orf-10 [organism=Gnathostoma spinigerum] [moltype=protein]
LLILTLSKYSRLPSNATCEFGGNDSEPFTSHLILGFELPSSTSQLNTASLPIMISISSSGPNCGGARTVSSTSMSMPPALLAVTQVYIPS
>comp3952_seq5_orf-11 [organism=Gnathostoma spinigerum] [moltype=protein]
STFTESINIVLLLGDRRIPFGSKTSLTICPLINQVMFGAGVPLTGQPISIGLPANAVTFCRNLLSSILGGTSTSTWNVFDVSPAAFLATHLKNPESLIFDLRILNFL
>comp3952_seq5_orf-12 [organism=Gnathostoma spinigerum] [moltype=protein]
SEKGCPTTTASVVNVSWSGMLGGEMTSKLMVFVASPAGFDALQV
>comp3952_seq5_orf-13 [organism=Gnathostoma spinigerum] [moltype=protein]
DPASSLITSSITSDPSSFLNIRGATSGISIPFLSHVISGDGSPLEKHRSSI
>comp3952_seq5_orf-14 [organism=Gnathostoma spinigerum] [moltype=protein]
SPSTVVYSVSVVGRISGGSCTTTSVLRWSFPAGFVAVHR
>comp3952_seq5_orf-15 [organism=Gnathostoma spinigerum] [moltype=protein]
KPSFSHVIMGPGIPVALHGSSSDMPATTSMTPGISDTIRGASCTFSI
>comp3952_seq5_orf-16 [organism=Gnathostoma spinigerum] [moltype=protein]
HASTFRWYRPYLLPYTCRFRRNLHQLDVFEEYYLTTQCIHWVAQQAVFLQNSK
>comp3952_seq5_orf-17 [organism=Gnathostoma spinigerum] [moltype=protein]
HRYGDRRQVTPYICRRNFQLVFHFSASLFSVSDDR
>comp3952_seq5_orf-18 [organism=Gnathostoma spinigerum] [moltype=protein]
FQIRQRKHRRDIRPDYLYDTRKHQHQTLLPYARLTRFCK
>comp3952_seq5_peptide-19 [organism=Gnathostoma spinigerum] [moltype=protein]
MRQVTQWTWVFQVSPDKSLLRQNHQKFELDTDMVQHQISLAGETKVSHSDRVYVCCHFQLVCSLCTI
>comp3952_seq5_orf-20 [organism=Gnathostoma spinigerum] [moltype=protein]
RQHRCNNRDHRGSQYQSSMQTNQKKGRTGAQRGVLYLCTNRSRNQFETPQYTSD
>comp3952_seq5_orf-21 [organism=Gnathostoma spinigerum] [moltype=protein]
STAKPRLSFFEPYKISDRLHQLVISLLVRFVGIHRNTRPLHEHVRRTFPMVA
>comp3952_seq5_orf-22 [organism=Gnathostoma spinigerum] [moltype=protein]
TDVDWLARCIALYRNSREDRLCSHYLVALNPSYSPLNRMNDERVGVDESFGYRPTVSHRTHT
>comp3952_seq5_orf-23 [organism=Gnathostoma spinigerum] [moltype=protein]
VHLDVYQPEPAALQFHLVHELRTSSVSFFVQTSSAHN
>comp3952_seq5_orf-24 [organism=Gnathostoma spinigerum] [moltype=protein]
EPFSHRFSQDETLDQNWQQQYSRKFEIRDEYDRHSHRSLQKQPSFASLELG
>comp3952_seq5_orf-25 [organism=Gnathostoma spinigerum] [moltype=protein]
VRYPIFFSLHPVPGSSHRSSNRSYRKRKSTKLYPEGHFGFQHKSQ
>comp3952_seq5_peptide-26 [organism=Gnathostoma spinigerum] [moltype=protein]
MKYRSTGEETEQKANQRNAVDSAPNKILIKYERRNRAKRLFKVAKYPRPTPLYPSD
>comp3952_seq6_orf-1 [organism=Gnathostoma spinigerum] [moltype=protein]
RNISKPYTVLFTKSYLKCFRKNLHIRFAVYRVLSRGLFLSTFLVLKLYHGVHSPSE
>comp3952_seq6_orf-2 [organism=Gnathostoma spinigerum] [moltype=protein]
SGSHGCHSFWYSRYLPPQLLLVPLFAVFTSSA
>comp3952_seq6_orf-3 [organism=Gnathostoma spinigerum] [moltype=protein]
CLSPSAYFKVIWTSETMGDTVENMSDERSEEL
>comp3952_seq6_orf-4 [organism=Gnathostoma spinigerum] [moltype=protein]
IVVLLDSKTCFSEDREDNAAAPTKLEDFEVEPKLVPVL
>comp3952_seq6_orf-5 [organism=Gnathostoma spinigerum] [moltype=protein]
TVGKRRSEVRSAEERETSNEDDIECCREGLSNRPRILTCDSEVSTEVDVSLAVAVPQSRQSALKSFSFKRLSKCWEPSKDTDRVDDSKVEC
>comp3952_seq6_orf-6 [organism=Gnathostoma spinigerum] [moltype=protein]
ICSFSSKDSCDSPFNPACACGSATNSVLNKLFCSNELDGTIA
>comp3952_seq6_orf-7 [organism=Gnathostoma spinigerum] [moltype=protein]
SPLETVLLRDPGELKRYELNSVSLFCRISVENDDL
>comp3952_seq6_orf-8 [organism=Gnathostoma spinigerum] [moltype=protein]
SPTKFTTVLDGLEDLDVLREKIVAHPPRKRSGRKEESDRLCFTSPQSESFGDTLTKALYLLSLNDSDTSVVTTWSL
>comp3952_seq6_orf-9 [organism=Gnathostoma spinigerum] [moltype=protein]
FRLESLAPRFVRHFGLLVFIQRISTMKFSEDSPARFRATHE
>comp3952_seq6_orf-10 [organism=Gnathostoma spinigerum] [moltype=protein]
LPASFSDVRKICSFLSLDGINILGTFVASIGRPSLYHIISATPDESDGGLTGHSSVTISPSRRVKCCVSVVSNSGGTRTPRMNSSSAFPPLLLATQ
>comp3952_seq6_orf-11 [organism=Gnathostoma spinigerum] [moltype=protein]
IDFPAMASGFPMIFDVSMLGGTSTLSVRSISTDPASFSALHRYFPPSLNCTPRITNCWPSGEIRILSDR
>comp3952_seq6_orf-12 [organism=Gnathostoma spinigerum] [moltype=protein]
ILTPSRWNFGAPITSNSKSVLSSPASLIAKHVYRPLSVFLAE
>comp3952_seq6_orf-13 [organism=Gnathostoma spinigerum] [moltype=protein]
IFKLVSSTMEIRSPLASCPCRNHLMIGFGLPRIGH
>comp3952_seq6_orf-14 [organism=Gnathostoma spinigerum] [moltype=protein]
FSITRGFWLIVSSICGFLSTITVKSVSDSPA
>comp3952_seq6_orf-15 [organism=Gnathostoma spinigerum] [moltype=protein]
LPASTLCALSIISVSPRGLRIKFFMFLIGRPPRNQVILGAGCPSTLHSSFALSYSLTRISEVSSLNLGFM
>comp3952_seq6_orf-16 [organism=Gnathostoma spinigerum] [moltype=protein]
TSTSKSTVASPASLRASQEYLPASAGFNDNSCRVALSTLGIISPSRFHIIRGEGLPVVLHSNVNEKFSFT
>comp3952_seq6_orf-17 [organism=Gnathostoma spinigerum] [moltype=protein]
NIRSPSTMAGGTRTDNVNVARSSPALFIAMQVYRPASEILVFLK
>comp3952_seq6_orf-18 [organism=Gnathostoma spinigerum] [moltype=protein]
NAALSNFFPFFHHSKVGIGEPLASHKSICSWPWMTLTSPAAEVILGGSAIFKKVSDSALPTLLEASHE
>comp3952_seq6_orf-19 [organism=Gnathostoma spinigerum] [moltype=protein]
TSSDSNKLRPLKNHFIFGGGVPIARHSRSIV
>comp3952_seq6_orf-20 [organism=Gnathostoma spinigerum] [moltype=protein]
TSIEERASPASFTAQHVYLPASLGCALIMCSFSPLVDN
>comp3952_seq6_orf-21 [organism=Gnathostoma spinigerum] [moltype=protein]
LARSSYIRLSSCICGGRSTETMRSFSARPGLFSATHE
>comp3952_seq6_orf-22 [organism=Gnathostoma spinigerum] [moltype=protein]
SLRKNASVSFRKTPFFLHVILGFGVPVTEQSRISGRPTIIDGFKFDISRNLGRSKTATLKVLVVLPASLVTMHTYLAESLKRALRISTRLPSTRTVELS
>comp3952_seq6_orf-23 [organism=Gnathostoma spinigerum] [moltype=protein]
PSLTVRPSTAHDIVMFPVPLITLHGNTAYSPTRISISTFFLSTTGNAVISMRKSRAT
>comp3952_seq6_orf-24 [organism=Gnathostoma spinigerum] [moltype=protein]
DEAESFNVGGTKTLTSNCFLASPAGFFATQV
>comp3952_seq6_orf-25 [organism=Gnathostoma spinigerum] [moltype=protein]
PSFSHFTSTGSVPLTLQNKSRASLISTDKYSICGSWINGIPIT
>comp3952_seq6_orf-26 [organism=Gnathostoma spinigerum] [moltype=protein]
RNVSRSATPTSLVAMQVYLPSSSNAVSVICRSLPPSRILCLSSSARVCPLFNQAIEGVGVPRIGQVKEASRPAFT
>comp3952_seq6_orf-27 [organism=Gnathostoma spinigerum] [moltype=protein]
AGQLSVNKLSAFAPIVDGIPSRSIRGGVITYTITS
>comp3952_seq6_orf-28 [organism=Gnathostoma spinigerum] [moltype=protein]
RPELSISIREILRSLPSTRPVFTFLDTFCAVRGIPSLYQIITGSGLPVVGQLSVIELFIFTVLFLSLSSIMISGGTATSNL
>comp3952_seq6_orf-29 [organism=Gnathostoma spinigerum] [moltype=protein]
AVFIGLIGTLSFSHTIRPSNFLSFISQRKTADSPIITSISSLTLCTNMGRMITSTS
>comp3952_seq6_peptide-30 [organism=Gnathostoma spinigerum] [moltype=protein]
MSGVGFPSVSHDNINELFSITFLAPPSERITGGTETMR
>comp3952_seq6_orf-31 [organism=Gnathostoma spinigerum] [moltype=protein]
TKAVRFSFKYCTLSDSTEPSLYHSTCGGGSAKKSQSSSSASPSSTVTSSTRGPRIFGETRTER
>comp3952_seq6_orf-32 [organism=Gnathostoma spinigerum] [moltype=protein]
KSLVDRPARLVTMHIKVASSFFDTLKRSRRERSKES
>comp3952_seq6_orf-33 [organism=Gnathostoma spinigerum] [moltype=protein]
VPFPYNVIGRPSLSHSISKLFWVASTMHSIITDRP
>comp3952_seq6_orf-34 [organism=Gnathostoma spinigerum] [moltype=protein]
TVSNSVTLCESLIVGGVTTWTTKSREIMPILLLAMQVNLWVRSSTGLTISI
>comp3952_seq6_orf-35 [organism=Gnathostoma spinigerum] [moltype=protein]
HSKGYAVPEFAITFSSYSLTRNRGGSKIVILNFLVDSPAVFRTRQRYNP
>comp3952_seq6_orf-36 [organism=Gnathostoma spinigerum] [moltype=protein]
LLILTLSKYSRLPSNATCEFGGNDSEPFTSHLILGFELPSSTSQLNTASLPIMISISSSGPNCGGARTVSSTSMSMPPALLAVTQVYIPS
>comp3952_seq6_orf-37 [organism=Gnathostoma spinigerum] [moltype=protein]
STFTESINIVLLLGDRRIPFGSKTSLTICPLINQVMFGAGVPLTGQPISIGLPANAVTFCRNLLSSILGGTSTSTWNVFDVSPAAFLATHLKNPESLIFDLRILNFL
>comp3952_seq6_orf-38 [organism=Gnathostoma spinigerum] [moltype=protein]
SEKGCPTTTASVVNVSWSGMLGGEMTSKLMVFVASPAGFDALQV
>comp3952_seq6_orf-39 [organism=Gnathostoma spinigerum] [moltype=protein]
DPASSLITSSITSDPSSFLNIRGATSGISIPFLSHVISGDGSPLEKHRSSI
>comp3952_seq6_orf-40 [organism=Gnathostoma spinigerum] [moltype=protein]
SPSTVVYSVSVVGRISGGSCTTTSVLRWSFPAGFVAVHR
>comp3952_seq6_orf-41 [organism=Gnathostoma spinigerum] [moltype=protein]
KPSFSHVIMGPGIPVALHGSSSDMPATTSMTPGISDTIRGASCTFSI
>comp3952_seq6_orf-42 [organism=Gnathostoma spinigerum] [moltype=protein]
HASTFRWYRPYLLPYTCRFRRNLHQLDVFEEYYLTTQCIHWVAQQAVFLQNSK
>comp3952_seq6_orf-43 [organism=Gnathostoma spinigerum] [moltype=protein]
HRYGDRRQVTPYICRRNFQLVFHFSASLFSVSDDR
>comp3952_seq6_orf-44 [organism=Gnathostoma spinigerum] [moltype=protein]
FQIRQRKHRRDIRPDYLYDTRKHQHQTLLPYARLTRFCK
>comp3952_seq6_peptide-45 [organism=Gnathostoma spinigerum] [moltype=protein]
MRQVTQWTWVFQVSPDKSLLRQNHQKFELDTDMVQHQISLAGETKVSHSDRVYVCCHFQLVCSLCTI
>comp3952_seq6_orf-46 [organism=Gnathostoma spinigerum] [moltype=protein]
RQHRCNNRDHRGSQYQSSMQTNQKKGRTGAQRGVLYLCTNRSRNQFETPQYTSD
>comp3952_seq6_orf-47 [organism=Gnathostoma spinigerum] [moltype=protein]
STAKPRLSFFEPYKISDRLHQLVISLLVRFVGIHRNTRPLHEHVRRTFPMVA
>comp3952_seq6_orf-48 [organism=Gnathostoma spinigerum] [moltype=protein]
TDVDWLARCIALYRNSREDRLCSHYLVALNPSYSPLNRMNDERVGVDESFGYRPTVSHRTHT
>comp3952_seq6_orf-49 [organism=Gnathostoma spinigerum] [moltype=protein]
VHLDVYQPEPAALQFHLVHELRTSSVSFFVQTSSAHN
>comp3952_seq6_orf-50 [organism=Gnathostoma spinigerum] [moltype=protein]
EPFSHRFSQDETLDQNWQQQYSRKFEIRDEYDRHSHRSLQKQPSFASLELG
>comp3952_seq6_orf-51 [organism=Gnathostoma spinigerum] [moltype=protein]
VRYPIFFSLHPVPGSSHRSSNRSYRKRKSTKLYPEGHFGFQHKSQ
>comp3952_seq6_peptide-52 [organism=Gnathostoma spinigerum] [moltype=protein]
MKYRSTGEETEQKANQRNAVDSAPNKILIKYERRNRAKRLFKVAKYPRPTPLYPSD
>comp3952_seq7_orf-1 [organism=Gnathostoma spinigerum] [moltype=protein]
YRPFIIVAVFRIGHGRFLNERHCKECFYLHH
>comp3952_seq7_peptide-2 [organism=Gnathostoma spinigerum] [moltype=protein]
MKRLLDASVASMPLDNVFIVFCLLLKSICVAFCTDHSTIFLISYDGYYDLSGRLSLIRESIKSSVSVSLQKRPNALSDFDVIEVVFPLFLSSHERCSFYLLKSIIHLCSTIFSFFLPSKNGNL
>comp3952_seq7_orf-3 [organism=Gnathostoma spinigerum] [moltype=protein]
VLSSFIFRLLAATLRIFPSVWNVQFMYDTSVLIILII
>comp3952_seq7_orf-4 [organism=Gnathostoma spinigerum] [moltype=protein]
LNEQTGLMKKLLMMVKLADPLNNCMKFNNLMKRMEILNWSIVTKFPSFLCC
>comp3952_seq7_orf-5 [organism=Gnathostoma spinigerum] [moltype=protein]
SISFSRVGTWYFCCWRYSKLKQTVSWLGTFCKYLYLQSLHEKTGVLYFMVSGCLQSCNTAWH
>comp3952_seq7_orf-6 [organism=Gnathostoma spinigerum] [moltype=protein]
HCYLWCISVWFSRRRKLPCSFWHFCCISCSLRRCSCDA
>comp3952_seq7_orf-7 [organism=Gnathostoma spinigerum] [moltype=protein]
FDANVPTIHNDDPSVFGFYRVSLYVALLQSTSIRFRFADYC
>comp3952_seq7_orf-8 [organism=Gnathostoma spinigerum] [moltype=protein]
DQRICHKSKYLSVLYICHIVLPVFTHLLLNSIFSPYGSHSWKKMATYYKYLLITKPLSGLGLDTWRYP
>comp3952_seq7_orf-9 [organism=Gnathostoma spinigerum] [moltype=protein]
YGTSIVICVILRVISLAMIYGTEATHWTGLQIILTRHSKPFTSI
>comp3952_seq7_orf-10 [organism=Gnathostoma spinigerum] [moltype=protein]
HVLIFLSIMLTSLSIPRKSFSHQNAKSCIVM
>comp3952_seq7_orf-11 [organism=Gnathostoma spinigerum] [moltype=protein]
LFLLIGIIHQSSTNYVFLTKTLDVGGNLKLVAVIFRH
>comp3952_seq7_orf-12 [organism=Gnathostoma spinigerum] [moltype=protein]
NLALSQFLVIALVWKVLPQRTRTVASFSLKDYLLDHAAVDFHSVEKPKRPQKTNFCRYSKVLSSYSDDGKLLYKPLPTCRLFAFSSPKPLFNTTVPSDLRRNLRKYDSGEESERSFKGGEDADSQLAEVDLLFGLETAPNEDGNSQSVLKTHHVLRIPVFVYLILFLFLLLCYNRARIRRRFPRMKSIRRVVQAICFFELLPHR
>comp3952_seq7_orf-13 [organism=Gnathostoma spinigerum] [moltype=protein]
DSAQSYSKLTTVHIRVHLFVVRHPLYFIYTTPF
>comp3952_seq7_orf-14 [organism=Gnathostoma spinigerum] [moltype=protein]
ILNLLSFLCDLISFSLPKSHATFYLKTNMVRMTL
>comp3952_seq7_orf-15 [organism=Gnathostoma spinigerum] [moltype=protein]
LVHYKFKEHHNDSVSTFIHLEQMQHIKIILLFYNAAPALCDKYGRCY
>comp3952_seq7_orf-16 [organism=Gnathostoma spinigerum] [moltype=protein]
TANPLDVLLPVHLMSPNRFVRDTQTFQYLCLSLQLILKKNGHQWISLFSVSYRLSANKYLALAYHQR
>comp3952_seq7_orf-17 [organism=Gnathostoma spinigerum] [moltype=protein]
KNPTEYSETCYENVPYSDLEWKRDLVNCSSRRRKKEKNG
>comp3952_seq7_orf-18 [organism=Gnathostoma spinigerum] [moltype=protein]
LKQRKKNTCNSNELLSRTLLPVISVFRLYEEISSKRLHVVLERQANNELL
>comp3952_seq7_orf-19 [organism=Gnathostoma spinigerum] [moltype=protein]
HLYHFLADPDILFSKAEDTPRYLVHLHVPVHMWFLLDCLQHHIRPTRFSVLAH
>comp3952_seq7_orf-20 [organism=Gnathostoma spinigerum] [moltype=protein]
SLHVQRCRYWAFSSRQYSDQEHQSRCMEASRMCPPLW
>comp3952_seq7_orf-21 [organism=Gnathostoma spinigerum] [moltype=protein]
YDRPSTMILQAEEYQLLRTKVRPVVCFSPSLDLAFL
>comp3952_seq7_orf-22 [organism=Gnathostoma spinigerum] [moltype=protein]
KCASVGLLQLQRITFHHQQWTFPSEHHLLQSTPHL
>comp3952_seq7_orf-23 [organism=Gnathostoma spinigerum] [moltype=protein]
SQAEPAHPPSLNPLKFQPRFSPSKRTRRHGHF
>comp3952_seq7_orf-24 [organism=Gnathostoma spinigerum] [moltype=protein]
GVEYPADSLAMIFLHLRQTRSVADHLCSTTKKVEGCQWNDRTT
>comp3952_seq7_orf-25 [organism=Gnathostoma spinigerum] [moltype=protein]
SVYLCFDLVAFQHRLCTTELLESDDHSPYTTAQLDCQLPH
>comp3952_seq7_orf-26 [organism=Gnathostoma spinigerum] [moltype=protein]
NSARILQHDLEPHMNNCRRHSATFAKYVAFCR
>comp3952_seq7_orf-27 [organism=Gnathostoma spinigerum] [moltype=protein]
IPLQLFHLCCSPHNDRSLDHAMLRFLYQNAGYPGPEHNVNQGYL
>comp3952_seq7_orf-28 [organism=Gnathostoma spinigerum] [moltype=protein]
SVFHFASTRLAVVAYRSQDIQSRSIFQRWPADFQ
>comp3952_seq7_orf-29 [organism=Gnathostoma spinigerum] [moltype=protein]
RNMCIDHCLSSWPSESLNWFHQQWKYDRLWRHAHVATI
>comp3952_seq7_orf-30 [organism=Gnathostoma spinigerum] [moltype=protein]
NLFQIRPHNSLQHKNSCQHLLSVLSVSLAFHLVD
>comp3952_seq7_orf-31 [organism=Gnathostoma spinigerum] [moltype=protein]
ISVLCRRPPRSLRLLLLPRCVPHKNTYPHQRVLTITAAELHFQH
>comp3952_seq7_orf-32 [organism=Gnathostoma spinigerum] [moltype=protein]
FEERDYRLSYTPMLMKNFLSLEIYVPHQQWLEEQEQTMLTLLDLHQLYSLPCKCIAQRLRY
>comp3952_seq7_orf-33 [organism=Gnathostoma spinigerum] [moltype=protein]
YSLNELQVESWMFEMLRYPTFSHFSTTLRSALENPWLHTKASAPGLG
>comp3952_seq7_orf-34 [organism=Gnathostoma spinigerum] [moltype=protein]
FLEVLQYSRRCLIQLCLLYWKLHTNNVLLFHVEVQLNEEPFHSQKAERLQTLTSFAR
>comp3952_seq7_orf-35 [organism=Gnathostoma spinigerum] [moltype=protein]
GLHLSNGRKAQLFLVELGREHPLRNGHHLLHSLPNMCTCQHHSGVPSLCAAFRRWLTTECFWMR
>comp3952_seq7_orf-36 [organism=Gnathostoma spinigerum] [moltype=protein]
GPSQLDPVCSQRHTNNGLHHFQMPLRYASADDH
>comp3952_seq7_orf-37 [organism=Gnathostoma spinigerum] [moltype=protein]
GSHEQHDQHHYEHHTCNDHHPIQMHCPPTTTDCCS
>comp3952_seq7_orf-38 [organism=Gnathostoma spinigerum] [moltype=protein]
EGYPVLVFERAETKPSRSTLEVLKLSHQTVFWLLLPDFSQHKYNARNQKF
>comp3952_seq7_orf-39 [organism=Gnathostoma spinigerum] [moltype=protein]
QITYVDVVHEQKSVGNCHSFLPFQFLHADRLSAISLLQVQCH
>comp3952_seq7_orf-40 [organism=Gnathostoma spinigerum] [moltype=protein]
SAPINIPFVDHGLMEYQSLEETFQDLPLQHRWLQCKCIFPHPQMLYQ
>comp3952_seq7_orf-41 [organism=Gnathostoma spinigerum] [moltype=protein]
FAEVFHHREFYVFHLRQEFVHSLTKQLKVLVFPGLDKLKRHHDQRSLERDE
>comp3952_seq7_orf-42 [organism=Gnathostoma spinigerum] [moltype=protein]
LEVGVDHRLDNSVLTSSLLLPPLWMVYLLVRYAAESSHTQ
>comp3952_seq7_orf-43 [organism=Gnathostoma spinigerum] [moltype=protein]
FQGAQLQAICSPLCFRRQHSLQHNYSCLHPKAAQI
>comp3952_seq7_orf-44 [organism=Gnathostoma spinigerum] [moltype=protein]
GRYPLAILFAHQIFYLLFHKEKRPILPLSLQSRL
>comp3952_seq7_orf-45 [organism=Gnathostoma spinigerum] [moltype=protein]
AVLVSLQFHMIILMNYFQLPFSHHLPKELQVGQKQ
>comp3952_seq7_orf-46 [organism=Gnathostoma spinigerum] [moltype=protein]
DESSFSPRQLGFEQHTNTSLGCQSLLMEYVTDVLR
>comp3952_seq7_orf-47 [organism=Gnathostoma spinigerum] [moltype=protein]
PRKDDCQRQMAMPIEQKRFVSHSNTALCRIPLNRLYTTPPVVEDQPKSRSQARVPLLRVQ
>comp3952_seq7_orf-48 [organism=Gnathostoma spinigerum] [moltype=protein]
RRCIYHHDQPLQNRLISFCYSVIDVFLLVVKHH
>comp3952_seq7_orf-49 [organism=Gnathostoma spinigerum] [moltype=protein]
VAVLVRRQAYCDGLFQLDLWQCIDNHHGQIVPFL
>comp3952_seq7_orf-50 [organism=Gnathostoma spinigerum] [moltype=protein]
CDHRQRDSIHYIRNCPLMMAEGHGFRAIHLREERTACNDGFWFAFHIARYVYWSPFDNVKIDLCWCNIRWGHHCNMRQHFAGTGRICCLTRVGSGVICTSSMYSKSII
>comp3952_seq7_orf-51 [organism=Gnathostoma spinigerum] [moltype=protein]
QHSVFTGSRSKQFSFKTPSDLWSWFAADLARNFDWLPQGYGDIITCGFFNFRTFN
>comp3952_seq7_orf-52 [organism=Gnathostoma spinigerum] [moltype=protein]
EICCFFFDTENVTCYTSVTVLIFQLSNIDMETAVR
>comp3952_seq7_orf-53 [organism=Gnathostoma spinigerum] [moltype=protein]
RRRTLNIKSYNIWGRHNRRRSSDVNIDGCCVPASNILCNTCICPGIRVLNALYYKSTAIYVTIVVRSQRSSTSVPSNSRRRTTSNDMTFEDDSTTFAHHLTLLVDFYSWFNSKFGNGNTDVISGRITCTTLVNTSIRLFCPMHD
>comp3952_seq7_orf-54 [organism=Gnathostoma spinigerum] [moltype=protein]
LVFVSDIVLVRIRLYRCPLEEPFHYGSWITS
>comp3952_seq7_orf-55 [organism=Gnathostoma spinigerum] [moltype=protein]
HNGLGFFKYPQINHCFGRTTRSLNSTQIWSSIRFRWLVKQK
>comp3952_seq7_orf-56 [organism=Gnathostoma spinigerum] [moltype=protein]
LITYCSNFRCSFFNFQQCCRRMITVATEDSTGVITAIIGDHSINRPCRRIRKRVEQGPSEEFCTSVPIDREISLRRHSTRQIDRLQSHGCRSLSHIRSRTACINS
>comp3952_seq7_peptide-57 [organism=Gnathostoma spinigerum] [moltype=protein]
MMSEWAWMSHSDIGQRFRTEPILEINGSMSEHTKHMFKTTCRSHSPYARQWVMYSY
>comp3952_seq7_peptide-58 [organism=Gnathostoma spinigerum] [moltype=protein]
MFINRNLPLYSSTSFTNFVHQVYPFSCKRVAHIIENLSHIGFLKMKHLTKTGSSNILESSKSGMSTIATVTGHYKNNRALLLLN
>comp3952_seq7_orf-59 [organism=Gnathostoma spinigerum] [moltype=protein]
FFSLSKYGIQYFSRSILYLDQVIVHRTGRIENESQRSCTRRGILAFSISHSSEYDKPQYSTLNSE
>comp3952_seq8_orf-1 [organism=Gnathostoma spinigerum] [moltype=protein]
YRPFIIVAVFRIGHGRFLNERHCKECFYLHH
>comp3952_seq8_peptide-2 [organism=Gnathostoma spinigerum] [moltype=protein]
MKRLLDASVASMPLDNVFIVFCLLLKSICVAFCTDHSTSMSQNTMLKWLSNIL
>comp3952_seq8_orf-3 [organism=Gnathostoma spinigerum] [moltype=protein]
SNSITNYMAICSLMFHLAAKSEEVVDHLRGICHF
>comp3952_seq8_orf-4 [organism=Gnathostoma spinigerum] [moltype=protein]
YVDIFWLPLLLYFSFTHVCFLLRLLNLTKNFCKFREKLMVSSYYSDLKSLFSFSYFLRRILRSIWTTFTDSRIYQVISFGQFAEKTECIERF
>comp3952_seq8_orf-5 [organism=Gnathostoma spinigerum] [moltype=protein]
LYSSFEQYSSNSWYSSFNHFFRDTRSSKAAERQ
>comp3952_seq8_orf-6 [organism=Gnathostoma spinigerum] [moltype=protein]
QNASQFHLKVVPFHFISSVLTPDYGNPYHLVGLGHGTFVAGVIASSSKQCPGLAPSASIYIYKVFTKKQVSSVFITELFHRSFSLSLGNTFLLIFIR
>comp3952_seq8_orf-7 [organism=Gnathostoma spinigerum] [moltype=protein]
CVKKYCSSLLIVICLTHYMAVLGVLYFMVSGCLQSCNTAWH
>comp3952_seq8_orf-8 [organism=Gnathostoma spinigerum] [moltype=protein]
TVFDFVYLDRLTQSDLDSCLSIGGPDFTDLPFMEKVWELTANGVILISAIGNDGPMFGTLNNPADQMDVIGVGGINSESRIARFSSRGMTTWELPGGYGRLKPDIVTYGASVYGSAVDESCRALSGTSVASPVVSGAVAVMLSGIDDRRLWNPAVVKQVLVKGATRLSNPASMFEQGAGKVDIVRSFNLMRTYRPSITMIPPYLDFTECPYMWPYCSQPLYAFALPITVNVTIMNGLGVSGKITEAPIWEPFMEENGDLLQVSIDYEAVIWPWSGYMAVSLSVSPKGKDFEGTASGRISVSVMVDVYEQKKLSTATFLIRARIIPTPSRRRRIIWDQYRNMRYPPGYLPRDDLRDRGNPLDWTADHPHTTFKALYQHLRSSDYYIEILGEPLTCVDLSQ…
>comp3952_seq8_orf-9 [organism=Gnathostoma spinigerum] [moltype=protein]
RYSRLVNPKHSYVSLHKGAILSADLLNIFLLF
>comp3952_seq8_orf-10 [organism=Gnathostoma spinigerum] [moltype=protein]
KVFEGTVFIDDLSIKYGSGTSFLELPEQTLIVTANLTDVGAEIISGEKSSDLHEVIVFAFYLPAVFDFTSVKYVMASQKCHTYPEAHSNCAIFVRILFFHARGHPLQK
>comp3952_seq8_orf-11 [organism=Gnathostoma spinigerum] [moltype=protein]
ILQISAVFASNCCILEAELSSFGLECLFLSPRFFL
>comp3952_seq8_orf-12 [organism=Gnathostoma spinigerum] [moltype=protein]
IKRPFSFRSGFVAVFGDSTCLEGITTANQNGCIIFFERLLGSDISPPVSSALKSLDHAAVDFHSVEKPKRPQKTNFCRYSKVLSSYSDDGKLLYKPLPTCRLFAFSSPKPLFNTTVPS
>comp3952_seq8_orf-13 [organism=Gnathostoma spinigerum] [moltype=protein]
LKNDGILLLTISNSIVQRFHCILVDNYLRDLRRNLRKYDSGEESERSFKGGEDADSQLAEVDLLFGLETAPNEDGNSQSVLKTHHVLRIPVFVYLILFLFLLLCYNRARIRRRFPRMKSIRRVVQAICFFELLPHR
>comp3952_seq8_orf-14 [organism=Gnathostoma spinigerum] [moltype=protein]
DSAQSYSKLTTVHIRVHLFVVRHPLYFIYTTPF
>comp3952_seq8_orf-15 [organism=Gnathostoma spinigerum] [moltype=protein]
PNSSNFYRKTLKRKEENIFGLKQGKNDWLVIRRVSS
>comp3952_seq8_orf-16 [organism=Gnathostoma spinigerum] [moltype=protein]
KIHIPRNKIYIRLTSMRCFHNVTLRVDPNHLK
>comp3952_seq8_orf-17 [organism=Gnathostoma spinigerum] [moltype=protein]
ILNLLSFLCDLISFSLPKSHATFYLKTNMVRMTL
>comp3952_seq8_orf-18 [organism=Gnathostoma spinigerum] [moltype=protein]
LVHYKFKEHHNDSVSTFIHLEQMQHIKIILLFYNAAPALCDKYGRCY
>comp3952_seq8_orf-19 [organism=Gnathostoma spinigerum] [moltype=protein]
TANPLDVLLPVHLMSPNRFVRDTQTFQYLCLSLQLILKKNGHQWISLFSVSYRLSANKYLALAYHQR
>comp3952_seq8_orf-20 [organism=Gnathostoma spinigerum] [moltype=protein]
KNPTEYSETCYENVPYSDLEWKRDLVNCSSRRRKKEKNG
>comp3952_seq8_orf-21 [organism=Gnathostoma spinigerum] [moltype=protein]
LKQRKKNTCNSNELLSRTLLPVISVFRLYEEISSKRLHVVLERQANNELL
>comp3952_seq8_orf-22 [organism=Gnathostoma spinigerum] [moltype=protein]
HLYHFLADPDILFSKAEDTPRYLVHLHVPVHMWFLLDCLQHHIRPTRFSVLAH
>comp3952_seq8_orf-23 [organism=Gnathostoma spinigerum] [moltype=protein]
RQENLQASDISLHVQRCRYWAFSSRQYSDQEHQSRCMEASRMCPPLW
>comp3952_seq8_orf-24 [organism=Gnathostoma spinigerum] [moltype=protein]
YDRPSTMILQAEEYQLLRTKVRPVVCFSPSLDLAFL
>comp3952_seq8_orf-25 [organism=Gnathostoma spinigerum] [moltype=protein]
KCASVGLLQLQRITFHHQQWTFPSEHHLLQSTPHL
>comp3952_seq8_orf-26 [organism=Gnathostoma spinigerum] [moltype=protein]
SQAEPAHPPSLNPLKFQPRFSPSKRTRRHGHF
>comp3952_seq8_orf-27 [organism=Gnathostoma spinigerum] [moltype=protein]
GVEYPADSLAMIFLHLRQTRSVADHLCSTTKKVEGCQWNDRTT
>comp3952_seq8_orf-28 [organism=Gnathostoma spinigerum] [moltype=protein]
SVYLCFDLVAFQHRLCTTELLESDDHSPYTTAQLDCQLPH
>comp3952_seq8_orf-29 [organism=Gnathostoma spinigerum] [moltype=protein]
NSARILQHDLEPHMNNCRRHSATFAKYVAFCR
>comp3952_seq8_orf-30 [organism=Gnathostoma spinigerum] [moltype=protein]
IPLQLFHLCCSPHNDRSLDHAMLRFLYQNAGYPGPEHNVNQGYL
>comp3952_seq8_orf-31 [organism=Gnathostoma spinigerum] [moltype=protein]
SVFHFASTRLAVVAYRSQDIQSRSIFQRWPADFQ
>comp3952_seq8_orf-32 [organism=Gnathostoma spinigerum] [moltype=protein]
RNMCIDHCLSSWPSESLNWFHQQWKYDRLWRHAHVATI
>comp3952_seq8_orf-33 [organism=Gnathostoma spinigerum] [moltype=protein]
NLFQIRPHNSLQHKNSCQHLLSVLSVSLAFHLVD
>comp3952_seq8_orf-34 [organism=Gnathostoma spinigerum] [moltype=protein]
ISVLCRRPPRSLRLLLLPRCVPHKNTYPHQRVLTITAAELHFQH
>comp3952_seq8_orf-35 [organism=Gnathostoma spinigerum] [moltype=protein]
FEERDYRLSYTPMLMKNFLSLEIYVPHQQWLEEQEQTMLTLLDLHQLYSLPCKCIAQRLRY
>comp3952_seq8_orf-36 [organism=Gnathostoma spinigerum] [moltype=protein]
YSLNELQVESWMFEMLRYPTFSHFSTTLRSALENPWLHTKASAPGLG
>comp3952_seq8_orf-37 [organism=Gnathostoma spinigerum] [moltype=protein]
FLEVLQYSRRCLIQLCLLYWKLHTNNVLLFHVEVQLNEEPFHSQKAERLQTLTSFAR
>comp3952_seq8_orf-38 [organism=Gnathostoma spinigerum] [moltype=protein]
GLHLSNGRKAQLFLVELGREHPLRNGHHLLHSLPNMCTCQHHSGVPSLCAAFRRWLTTECFWMR
>comp3952_seq8_orf-39 [organism=Gnathostoma spinigerum] [moltype=protein]
GPSQLDPVCSQRHTNNGLHHFQMPLRYASADDH
>comp3952_seq8_orf-40 [organism=Gnathostoma spinigerum] [moltype=protein]
GSHEQHDQHHYEHHTCNDHHPIQMHCPPTTTDCCS
>comp3952_seq8_orf-41 [organism=Gnathostoma spinigerum] [moltype=protein]
EGYPVLVFERAETKPSRSTLEVLKLSHQTVFWLLLPDFSQHKYNARNQKF
>comp3952_seq8_orf-42 [organism=Gnathostoma spinigerum] [moltype=protein]
QITYVDVVHEQKSVGNCHSFLPFQFLHADRLSAISLLQVQCH
>comp3952_seq8_orf-43 [organism=Gnathostoma spinigerum] [moltype=protein]
SAPINIPFVDHGLMEYQSLEETFQDLPLQHRWLQCKCIFPHPQMLYQ
>comp3952_seq8_orf-44 [organism=Gnathostoma spinigerum] [moltype=protein]
FAEVFHHREFYVFHLRQEFVHSLTKQLKVLVFPGLDKLKRHHDQRSLERDE
>comp3952_seq8_orf-45 [organism=Gnathostoma spinigerum] [moltype=protein]
LEVGVDHRLDNSVLTSSLLLPPLWMVYLLVRYAAESSHTQ
>comp3952_seq8_orf-46 [organism=Gnathostoma spinigerum] [moltype=protein]
FQGAQLQAICSPLCFRRQHSLQHNYSCLHPKAAQI
>comp3952_seq8_orf-47 [organism=Gnathostoma spinigerum] [moltype=protein]
GRYPLAILFAHQIFYLLFHKEKRPILPLSLQSRL
>comp3952_seq8_orf-48 [organism=Gnathostoma spinigerum] [moltype=protein]
AVLVSLQFHMIILMNYFQLPFSHHLPKELQVGQKQ
>comp3952_seq8_orf-49 [organism=Gnathostoma spinigerum] [moltype=protein]
DESSFSPRQLGFEQHTNTSLGCQSLLMEYVTDVLR
>comp3952_seq8_orf-50 [organism=Gnathostoma spinigerum] [moltype=protein]
PRKDDCQRQMAMPIEQKRFVSHSNTALCRIPLNRLYTTPPVVEDQPKSRSQARVPLLRVQ
>comp3952_seq8_orf-51 [organism=Gnathostoma spinigerum] [moltype=protein]
RRCIYHHDQPLQNRLISFCYSVIDVFLLVVKHH
>comp3952_seq8_orf-52 [organism=Gnathostoma spinigerum] [moltype=protein]
VAVLVRRQAYCDGLFQLDLWQCIDNHHGQIVPFL
>comp3952_seq8_orf-53 [organism=Gnathostoma spinigerum] [moltype=protein]
CDHRQRDSIHYIRNCPLMMAEGHGFRAIHLREERTACNDGFWFAFHIARYVYWSPFDNVKIDLCWCNIRWGHHCNMRQHFAGTGRICCLTRVGSGVICTSSMYSKSII
>comp3952_seq8_orf-54 [organism=Gnathostoma spinigerum] [moltype=protein]
QHSVFTGSRSKQFSFKTPSDLWSWFAADLARNFDWLPQGYGDIITCGFFNFRTFN
>comp3952_seq8_orf-55 [organism=Gnathostoma spinigerum] [moltype=protein]
EICCFFFDTENVTCYTSVTVLIFQLSNIDMETAVR
>comp3952_seq8_orf-56 [organism=Gnathostoma spinigerum] [moltype=protein]
RRRTLNIKSYNIWGRHNRRRSSDVNIDGCCVPASNILCNTCICPGIRVLNALYYKSTAIYVTIVVRSQRSSTSVPSNSRRRTTSNDMTFEDDSTTFAHHLTLLVDFYSWFNSKFGNGNTDVISGRITCTTLVNTSIRLFCPMHD
>comp3952_seq8_orf-57 [organism=Gnathostoma spinigerum] [moltype=protein]
LVFVSDIVLVRIRLYRCPLEEPFHYGSWITS
>comp3952_seq8_orf-58 [organism=Gnathostoma spinigerum] [moltype=protein]
HNGLGFFKYPQINHCFGRTTRSLNSTQIWSSIRFRWLVKQK
>comp3952_seq8_orf-59 [organism=Gnathostoma spinigerum] [moltype=protein]
LITYCSNFRCSFFNFQQCCRRMITVATEDSTGVITAIIGDHSINRPCRRIRKRVEQGPSEEFCTSVPIDREISLRRHSTRQIDRLQSHGCRSLSHIRSRTACINS
>comp3952_seq8_peptide-60 [organism=Gnathostoma spinigerum] [moltype=protein]
MMSEWAWMSHSDIGQRFRTEPILEINGSMSEHTKHMFKTTCRSHSPYARQWVMYSY
>comp3952_seq8_peptide-61 [organism=Gnathostoma spinigerum] [moltype=protein]
MFINRNLPLYSSTSFTNFVHQVYPFSCKRVAHIIENLSHIGFLKMKHLTKTGSSNILESSKSGMSTIATVTGHYKNNRALLLLN
>comp3952_seq8_orf-62 [organism=Gnathostoma spinigerum] [moltype=protein]
FFSLSKYGIQYFSRSILYLDQVIVHRTGRIENESQRSCTRRGILAFSISHSSEYDKPQYSTLNSE
>comp3952_seq9_orf-1 [organism=Gnathostoma spinigerum] [moltype=protein]
TTLQGMFLFASLTDSFSSVASLCQCYLAVTEYLLGLFQIHLKG
>comp3952_seq9_orf-2 [organism=Gnathostoma spinigerum] [moltype=protein]
NFLYYTYIQWLYIMHFVLTLTYFLDVTVRTARNTVDEKTSGRVRGVDAFGQCIYCLLFASQEYLRSVLH
>comp3952_seq9_orf-3 [organism=Gnathostoma spinigerum] [moltype=protein]
RGRRSFERHLPFLIRGYFLATSSALFFLYTCLFLITFVKLNQKLL
>comp3952_seq9_orf-4 [organism=Gnathostoma spinigerum] [moltype=protein]
AILMSLRLLAATLRIFPSVWNVQFMYDTSVLIILII
>comp3952_seq9_orf-5 [organism=Gnathostoma spinigerum] [moltype=protein]
QAQANSVLAWHLLQVFIFTKSSRKNRCLILHGFWMPSIMQYCVALTFSISG
>comp3952_seq9_orf-6 [organism=Gnathostoma spinigerum] [moltype=protein]
RYFNKLRKVHHFVECFSCSVFYICIISLSDTYCITITIYLLG
>comp3952_seq9_orf-7 [organism=Gnathostoma spinigerum] [moltype=protein]
TYQFHLLYHLLTACIVFCFLSTLNNPADQMDVIGVGGINSESRIARFSSRGMTTWELPGGYGRLKPDIVTYGASVYGSAVDESCRALSGTSVASPVVSGAVAVMLSGIDDRRLWNPAVVKQVLVKGATRLSNPASMFEQGAGKVDIVRSFNLMRTYRPSITYK
>comp3952_seq9_orf-8 [organism=Gnathostoma spinigerum] [moltype=protein]
DDPSVFGFYRVSLYVALLQSTSIRFRFADYC
>comp3952_seq9_orf-9 [organism=Gnathostoma spinigerum] [moltype=protein]
CDILRLFVMIALCKQWLFITFRCLIQPFPFYRMQ
>comp3952_seq9_orf-10 [organism=Gnathostoma spinigerum] [moltype=protein]
DQRICHKSKYLSVLYICHIVLPVFTHLLLNSIFSPYGSHSWKKMATYYKYLLITKPLSGLGLDTWRYP
>comp3952_seq9_orf-11 [organism=Gnathostoma spinigerum] [moltype=protein]
ELMRSKSISLVVFVFWDSVKIDSYYISCCCSAEELPSRTERNLLRIMFRLVQSFGKLFV
>comp3952_seq9_orf-12 [organism=Gnathostoma spinigerum] [moltype=protein]
RLRTKEAFYGYILNTSSNNSNSFAKTTYNMGPVS
>comp3952_seq9_orf-13 [organism=Gnathostoma spinigerum] [moltype=protein]
IYKITSVFCFVIFSLSFVFLLFYRRWWQPETGGSNIPALNDLLSLWNMTLGNQVHVIFCMKTAACNDHSPDFSFNIFLGYS
>comp3952_seq9_orf-14 [organism=Gnathostoma spinigerum] [moltype=protein]
RYSRLVNPKHSYVSLHKGAILSADLLNIFLLF
>comp3952_seq9_orf-15 [organism=Gnathostoma spinigerum] [moltype=protein]
KVFEGTVFIDDLSIKYGSGTSFLELPEQTLIVTANLTDVGAEIISGEKSSDLHEVIVFAFYLPAVFDFTSVKYVMASQKCHTYPEAHSNCAIFVRILFFHARGHPLQK
>comp3952_seq9_orf-16 [organism=Gnathostoma spinigerum] [moltype=protein]
ILQISAVFASNCCILEAELSSFGLECLFLSPRFFL
>comp3952_seq9_orf-17 [organism=Gnathostoma spinigerum] [moltype=protein]
IKRPFSFRSGFVAVFGDSTCLEGITTANQNGCIIFFERLLGSDISPPVSSALKSVRTTFNDEEPQYFYFISKDDPMFPTAIFLLP
>comp3952_seq9_orf-18 [organism=Gnathostoma spinigerum] [moltype=protein]
RIFPYTYILQLDHAAVDFHSVEKPKRPQKTNFCRYSKVLSSYSDDGKLLYKPLPTCRLFAFSSPKPLFNTTVPSDLRRNLRKYDSGEESERSFKGGEDADSQLAEVDLLFGLETAPNEDGNSQSVLKTHHVLRIPVFVYLILFLFLLLCYNRARIRRRFPRMKSIRRVVQAICFFELLPHR
>comp3952_seq9_orf-19 [organism=Gnathostoma spinigerum] [moltype=protein]
DSAQSYSKLTTVHIRVHLFVVRHPLYFIYTTPF
>comp3952_seq9_orf-20 [organism=Gnathostoma spinigerum] [moltype=protein]
PNSSNFYRKTLKRKEENIFGLKQGKNDWLVIRRVSS
>comp3952_seq9_orf-21 [organism=Gnathostoma spinigerum] [moltype=protein]
KIHIPRNKIYIRLTSMRCFHNVTLRVDPNHLK
>comp3952_seq9_orf-22 [organism=Gnathostoma spinigerum] [moltype=protein]
RRTATNGYLCFQFLTVFQPINTWHWHTISAAIQMNC
>comp3952_seq9_orf-23 [organism=Gnathostoma spinigerum] [moltype=protein]
FRSFDYTRKSLPRDCTWFSSARQTTNYCSICTISWQILIFCFPRQKILLVIWYISTCRYICGFYWIAFSITFDPHDFLFSRISFDNDSSRTNCLTGNTFCNTMIESLIVSADILDDKRIFKQVIFPFTSNDVDIGHFHPGNTRIRNTSRVAWKRHGCAHLCGNVNLFRMNFRRY
>comp3952_seq9_orf-24 [organism=Gnathostoma spinigerum] [moltype=protein]
NNKVHFFVASPSPIRCLTRVGTRIADFDFVKDGSRLLSLRMRVVGSVCNDTTVLQP
>comp3952_seq9_orf-25 [organism=Gnathostoma spinigerum] [moltype=protein]
YYRLRNTNCFAPKFGRLSAFHHHSTWLFCDSRGNAYKKSMSLSSISGRVDCYTSIHSFIVQLSRMDF
>comp3952_seq9_orf-26 [organism=Gnathostoma spinigerum] [moltype=protein]
TCRIVADLDIRGGNEWRTILEPINLRSWTFHITNEKCSITFCCIDHFYTILGHNWRTDNANCIGFLI
>comp3952_seq9_orf-27 [organism=Gnathostoma spinigerum] [moltype=protein]
ASCFNDFQNLIFRYIVYSTFKSNTIPLPSDHWVWFPKGITLHACHLTLNHLLRSTIRDSWSLDNSYSVE
>comp3952_seq9_orf-28 [organism=Gnathostoma spinigerum] [moltype=protein]
YIVNLKIMTVFTDEHISRRFIDKNVISIPFNFRCWFTARFAQQDESLTSWQSRAHFNIVTIDHRRNQHIHHH
>comp3952_seq9_orf-29 [organism=Gnathostoma spinigerum] [moltype=protein]
YSCTFGRRDQWLTIFVPRQRRLRVASGTTEQRN
>comp3952_seq9_orf-30 [organism=Gnathostoma spinigerum] [moltype=protein]
GSNGFVRLNLNDRWSPDIKVDLIFRSSSCILCNTPPYAGVFWSRRDKFNTLTIVNEAYIFALTW
>comp3952_seq9_orf-31 [organism=Gnathostoma spinigerum] [moltype=protein]
LFNTVFVPPNCWSRMTTHRTPQHNWTANYHIR
>comp3952_seq9_orf-32 [organism=Gnathostoma spinigerum] [moltype=protein]
LSVVRWNQYIRHICRINWSPLLVPYNFRNTG
>comp3952_seq9_orf-33 [organism=Gnathostoma spinigerum] [moltype=protein]
IRWRSHRTFECNYFTFTSSEMLCFRRFQLRRNKNSKNEFLFSFSTFVARHTMIGRSIMQCYVFYTKTLVTLVQNIT
>comp3952_seq9_orf-34 [organism=Gnathostoma spinigerum] [moltype=protein]
IRDICNRYFISRPHDLRLWRTVHRTFKVDRFSSDGQRISNDIRCINARRYKHFKREVNINRSCFILCFASILSSITQLHTADNQLKIR
>comp3952_seq9_orf-35 [organism=Gnathostoma spinigerum] [moltype=protein]
VWRKHRQGPNLAIRRNQNIIRQIDSCITTEPVNFGCRYRFNCTVQCRSLTNDDLIDINTFAMELWCTNHFQLKIRAQLPCLVDSETCVSTTVCLLGRVNL
>comp3952_seq9_orf-36 [organism=Gnathostoma spinigerum] [moltype=protein]
IGFINNGNTIASGVMPMSQPFDDRFRIASDWTLNNYVVILNYTRILVNSLFDLWLP
>comp3952_seq9_orf-37 [organism=Gnathostoma spinigerum] [moltype=protein]
YNHSEICFRFARIILCNTRIAASIYSLCSQYH
>comp3952_seq9_orf-38 [organism=Gnathostoma spinigerum] [moltype=protein]
RFTSWTENKVFHVLDRTPTTQPGNIRCRVSIDFTFKLCFIIFLDSDF
>comp3952_seq9_orf-39 [organism=Gnathostoma spinigerum] [moltype=protein]
FPESRFYVDVHLEVYGCFSCLVACLTRIPTRISGF
>comp3952_seq9_orf-40 [organism=Gnathostoma spinigerum] [moltype=protein]
QLQSCTFNIRNNFSVTFPHNSRRGITGCLTLQC
>comp3952_seq9_orf-41 [organism=Gnathostoma spinigerum] [moltype=protein]
GRHWRTLGFTQKHLLLALDDLNFSCRRSNSWRFCNIQEGV
>comp3952_seq9_orf-42 [organism=Gnathostoma spinigerum] [moltype=protein]
QASPVEKPLYLRWRSTYCTALEVNCLIKDCICRMEGKPSYFWWN
>comp3952_seq9_orf-43 [organism=Gnathostoma spinigerum] [moltype=protein]
GTGITCFIHCPTCVPASITRVCPHYVQLFAAG
>comp3952_seq9_orf-44 [organism=Gnathostoma spinigerum] [moltype=protein]
QLNVSGCGDRHGILEPSDRHRRVTDRTNKCMCLIGTQFIYKIIILHLWRSKYGNDEVLLSSTRFVLSDTRITGCITFRCLFDMHLLMIIEEKRIRIV
>comp3952_seq9_orf-45 [organism=Gnathostoma spinigerum] [moltype=protein]
NSDVKSLGCATSFISHNAYIFSGITQTSIANLNTITIHQNSRT
>comp3952_seq9_orf-46 [organism=Gnathostoma spinigerum] [moltype=protein]
LTITHGSAIDSPRYSDVPRTANNFTWQHRVLPNKDIHFHLLLINDRQRSHFNEEVTSNMTNIITSITRVTTTIRYRCIVHPQRLIVVHKNKFAVGN
>comp3952_seq9_orf-47 [organism=Gnathostoma spinigerum] [moltype=protein]
VTATLSFHFSSYTLTVFQPFHFYRFSAIDIAE
>comp3952_seq9_orf-48 [organism=Gnathostoma spinigerum] [moltype=protein]
WNTNHLKKRFKICHSNIVGCNASVSSLILKCCISNLQKSSTIENFMSFIFGKSLSTL
>comp3952_seq9_orf-49 [organism=Gnathostoma spinigerum] [moltype=protein]
RGITTSVHLNATNKSCTVNVWSLKKCYIEVSSVFTSRIPSNASITTSIILFEV
>comp3952_seq9_orf-50 [organism=Gnathostoma spinigerum] [moltype=protein]
VELRGFTVQRFASLQPCDSRLGSTIGWTTQC
>comp3952_seq9_orf-51 [organism=Gnathostoma spinigerum] [moltype=protein]
QALCFCPHCGWYTFSFDTRRSHHIHNNILIIESGNVFCLTAITSRIVNIYTRDFEITAFDTTRLHFS
>comp3952_seq9_orf-52 [organism=Gnathostoma spinigerum] [moltype=protein]
TIYIYSPILILIEHHDFRGHSYKQFVVHSVFAGNILCNTTIAAFIPRLRRFDVESPSRLSDGIGSIHWVNRDVIL
>comp3952_seq9_orf-53 [organism=Gnathostoma spinigerum] [moltype=protein]
PYYSPIKFFIFYFTKKNGRFSHYHFNLVFNTLYQYGTHDNINIITDFRFSHSIFSSTYITALVVLISSDHFKLLAIR
>comp3952_seq9_orf-54 [organism=Gnathostoma spinigerum] [moltype=protein]
IIFNYLSRTTFRKNYRWDRNNEMKVLSRLANWVSSNTRIRRLVVSLY
>comp3952_seq9_orf-55 [organism=Gnathostoma spinigerum] [moltype=protein]
LTSFVKQLNKTIRCNRDIVFQPCDLNERLSDNWALQGDRFSKQGINCHVYSAILNRWCKNDPNGKRFFGSPSFVNNHAKMIASVRWRCRLNKSGSFLIQILHSVGFH
>comp3952_seq9_orf-56 [organism=Gnathostoma spinigerum] [moltype=protein]
TVFIPLHLWWRISQKVAVKLECLSFEYSNVLHSWSKNLW
>comp3952_seq9_orf-57 [organism=Gnathostoma spinigerum] [moltype=protein]
TRTIQGKLSSIPIQRNRSTFFKPFDIEAILGSFYYALHYN
>comp3952_seq9_orf-58 [organism=Gnathostoma spinigerum] [moltype=protein]
VLDRWWRDNLDDKITRNNANFVAGHASKSVGSVIDRANN
>comp3952_seq9_peptide-59 [organism=Gnathostoma spinigerum] [moltype=protein]
MTILEPLNDWTWSAAHVTFQRICRARIRYNVLLVLFDAEPRWI
>comp3952_seq9_orf-60 [organism=Gnathostoma spinigerum] [moltype=protein]
FRTVHKPSDTRFRTPFFDLTTEYRILANNDFNILVRA
>comp3952_seq9_orf-61 [organism=Gnathostoma spinigerum] [moltype=protein]
LWRSENCELYIDVYATSFVGSDAGVYTIMINLYRID
>comp3952_seq9_orf-62 [organism=Gnathostoma spinigerum] [moltype=protein]
NIIDNLSVNQPGDVRCWCTTNRTTYFYRSAGKCGDFLSKFAFVDFRGY
>comp3952_seq9_orf-63 [organism=Gnathostoma spinigerum] [moltype=protein]
CFSSCIPCHTLEESGIVNFRFENTQLFMITRENDIWIFFNQRTTFRLPSNLRRRI
>comp3952_seq9_orf-64 [organism=Gnathostoma spinigerum] [moltype=protein]
ETSKFNLITINRCVLCECCRKNKWRFLYDDKRTAMVFSSWICGSASIITMVRSFRFFDNQRPTRIDMN
>comp3952_seq9_orf-65 [organism=Gnathostoma spinigerum] [moltype=protein]
HAGNNINDTRNFGHYTGSFLYFQHIGNVIIASEIRYITYVTAR
>comp3952_seq9_orf-66 [organism=Gnathostoma spinigerum] [moltype=protein]
WLKAMDFERSICEKNELHVTMGFGSPFTSQGMFIGVPSTTLKLICAGAI
>comp3952_seq9_orf-67 [organism=Gnathostoma spinigerum] [moltype=protein]
FAPARCIRRVLSDNTVYSLGRAASSFPSKLQVTFGVGLPLTSQGISIGSPKDTAISSLVVFLISGLLISSTVVV
>comp3952_seq9_orf-68 [organism=Gnathostoma spinigerum] [moltype=protein]
RLGGKRSRTGLTKPVTRRFVVFSSTPKMLRAIQV
>comp3952_seq9_orf-69 [organism=Gnathostoma spinigerum] [moltype=protein]
VTSIWRPPSGNTLYLSPKFSTGIPFFSQFIFGVG
>comp3952_seq9_orf-70 [organism=Gnathostoma spinigerum] [moltype=protein]
NRTISGVGTIAGAPPTSILMVAASLPAIFCATHVYAPASES
>comp3952_seq9_orf-71 [organism=Gnathostoma spinigerum] [moltype=protein]
GSDCIGVPLKNHSTTGAGSPVEWHDILNDCP
>comp3952_seq9_orf-72 [organism=Gnathostoma spinigerum] [moltype=protein]
SLCLLSFSISLFPLYHLKVGLSLCVGQWIIPDPPRGIDSLRTAVISGAASLISNSVVEE
>comp3952_seq9_orf-73 [organism=Gnathostoma spinigerum] [moltype=protein]
VIRISANGFAPNPYLKSTVPCPSTRSTCLRRLVVLTRHTPGNGSCILISFILLRSIVPLSFIK
>comp3952_seq9_orf-74 [organism=Gnathostoma spinigerum] [moltype=protein]
FRETGLPFGSTRSMSRPSPSCLSLDSDRVSSLRCLSTGTCRSTVPPRSRTSYIKCILFRANE
>comp3952_seq9_orf-75 [organism=Gnathostoma spinigerum] [moltype=protein]
VSTVSNIFLAPSCTWIKSSFIEPVVSKTKVNEAVPGGAFWLSA
>comp3952_seq9_orf-76 [organism=Gnathostoma spinigerum] [moltype=protein]
DGLLHTALNEISKHWRRNRAEGKSAQRCGFCSE
>comp39530_seq0_orf-1 [organism=Gnathostoma spinigerum] [moltype=protein]
LQSLFESSKFASPHCEHCNTFCSPFVSGPILTADSHCIGALSTDISVGSLFTITSSFFTFTCDSVIEVPSIEEVLGLVSPNNSGCFSSNVKNCSASE
>comp39530_seq0_orf-2 [organism=Gnathostoma spinigerum] [moltype=protein]
SLHKSVWHKQYATSEPSTSTISHSSVRAVSFFGNVL
>comp39530_seq0_orf-3 [organism=Gnathostoma spinigerum] [moltype=protein]
NCVSHSPNSSRLPSPQMKQFSEYTEMVEINEHNVAVNIIFIS
>comp39531_seq0_orf-1 [organism=Gnathostoma spinigerum] [moltype=protein]
SRSAKQKLKALYPVKVICRPTWKISVSCRGLLDETMSRSQ
>comp39532_seq0_orf-1 [organism=Gnathostoma spinigerum] [moltype=protein]
KCQLSQSLQRIIRATREGETVVFGPNNAYLSIHIFST
>comp39533_seq0_orf-1 [organism=Gnathostoma spinigerum] [moltype=protein]
NGKDSECHYINQAKLFFLAEYKGYVYLCFTNRVVLVIRVEQKMYDNVQITSSTFRSYIAHPNKNVYVK
>comp39534_seq0_orf-1 [organism=Gnathostoma spinigerum] [moltype=protein]
YCKRRSLYYGRSFRYFIVIIYVICFNFVASMPFASIQTVRMNRSIKKPYRHR
>comp39535_seq0_orf-1 [organism=Gnathostoma spinigerum] [moltype=protein]
TNRSNFPVSFPLLQPLLNGHFRNNSQIIMTIGSQYSI
>comp39535_seq0_orf-2 [organism=Gnathostoma spinigerum] [moltype=protein]
DLSISIDLSTFINYFSSDWIYEYNSYVIITLHQSHRA
>comp39536_seq0_orf-1 [organism=Gnathostoma spinigerum] [moltype=protein]
PCFVTMDNEISPHNLLFTLWRLIREAVVLRWFGQNAASAIEKLVVDGIVSYLVNSLEDETKTNKFGGLVAVVLAEQLSDALPIELDEKLSVDVKETQQNAIPPRHMIEMIDSLLGKGTVEDAFSNFLLEVRQTGEASLLETLDRIVLQRGTKDWCGRPFNLTDFFIQWTSKAWPISGVPITKSRLHVIVESREKLSTIPFPETSAESIDKHPPIPLFVRSLKGGKE
>comp39537_seq0_orf-1 [organism=Gnathostoma spinigerum] [moltype=protein]
RYLHKFRRLFHASNVLLLHNCQASPNVESERCEHYFLDHFCIPPCRGRPLDVQHSWSFVCHKNRFQFPYFQY
>comp39537_seq0_orf-2 [organism=Gnathostoma spinigerum] [moltype=protein]
FLAIRCRFLARLTGLEIALFVNCRRSVLCFFDIVPVQSTHQLMPVQRQPAV
>comp39538_seq0_orf-1 [organism=Gnathostoma spinigerum] [moltype=protein]
NIYVPYSGQRFFTSELKLLVFPVFHPNVLFV
>comp39538_seq0_orf-2 [organism=Gnathostoma spinigerum] [moltype=protein]
FRRPKVNHPPSGRVFSQYSAALYRNNSRICPAVSLHVL
>comp39539_seq0_orf-1 [organism=Gnathostoma spinigerum] [moltype=protein]
ISKRCRIRSSSVDHGPARILLDLPPEIRSSSYRPLANSNAPRPSSQLSSIAVIIFEG
>comp39539_seq0_orf-2 [organism=Gnathostoma spinigerum] [moltype=protein]
RTVGGLTGLNKYSKARELLEIQQELSYLLFSIR
>comp3953_seq0_orf-1 [organism=Gnathostoma spinigerum] [moltype=protein]
LLYNYRPRLHLFPRDAPYSGIYINNERFTKTVYKTASFTNRT
>comp3953_seq0_orf-2 [organism=Gnathostoma spinigerum] [moltype=protein]
ENHQFQFFSRASASPVSILIHFFIDASENKCFQCSF
>comp3953_seq0_orf-3 [organism=Gnathostoma spinigerum] [moltype=protein]
KTHFDSFILVTILLYLGMRNKILFNVFYVRHSTNLSLRNGKLINHGEATMVVNSFDISIKTEDLSTGARNSQRMRKWSG
>comp3953_seq0_orf-4 [organism=Gnathostoma spinigerum] [moltype=protein]
QLDGLIYSHTSSPFSHIYIFLIVINCIKSDKFLS
>comp3953_seq0_orf-5 [organism=Gnathostoma spinigerum] [moltype=protein]
TQISQTPPLKTNSAESQNLVFPLSSLVGQNSDDLITFTS
>comp3953_seq0_orf-6 [organism=Gnathostoma spinigerum] [moltype=protein]
KVPALAENKRGMTRFPRSGCPTSLTSPILVQLGILLLLLY
>comp3953_seq0_orf-7 [organism=Gnathostoma spinigerum] [moltype=protein]
EPLQNKKNDSVYADYAKTFNSGAHHHQLSKIFVEV
>comp3953_seq0_orf-8 [organism=Gnathostoma spinigerum] [moltype=protein]
NLKLILVVVSLPNGSSRQYRCFGILQRSIMFHHYRVPIIKIKKYDFDEHMHVIRKKWQPFSQITHC
>comp3953_seq0_orf-9 [organism=Gnathostoma spinigerum] [moltype=protein]
NITITSSLHRRFCFPIRYYPSPNISNYKFTMIILNLSLLRWRMII
>comp3953_seq0_peptide-10 [organism=Gnathostoma spinigerum] [moltype=protein]
MYSNLLYISYVRPHLEYSMQLGHNQEKRLLYCLKSSDFFTRFVP
>comp3953_seq0_orf-11 [organism=Gnathostoma spinigerum] [moltype=protein]
RFYSVLDVLSITIFLQRRRVIVIGYLSATFIQLMEPFPSRIINIQNKISSINTTNRNTMKKKQLTRTSKLGAVTRIYFAFSAHFLTFRTPCSSMSRIHIFPVF
>comp3953_seq0_orf-12 [organism=Gnathostoma spinigerum] [moltype=protein]
ICLLKDEYHSFAFTLYKIVHRMRKCISRKQMVT
>comp3953_seq0_orf-13 [organism=Gnathostoma spinigerum] [moltype=protein]
YSAEYFCTLAMIQLSPKVFTRPNEIKSFHKTKL
>comp3953_seq0_orf-14 [organism=Gnathostoma spinigerum] [moltype=protein]
ILLRAFITSTGLLKYQDRLLKIKSLTYVKFTY
>comp3953_seq0_orf-15 [organism=Gnathostoma spinigerum] [moltype=protein]
IRSDQTISDKYKYTPQYNLRRSINISSKTCMFEKLAILNHLFHCFFIAKPIMNTIFLTWSWTSRCVRHAKGECGWIVGHRSL
>comp3953_seq0_orf-16 [organism=Gnathostoma spinigerum] [moltype=protein]
DRTFASTRRAGQHYWTHIKRHYDLCGGDTVSFENICDRIHSIASLTNLNISIHSMRYIPPFVKH
>comp3953_seq0_peptide-17 [organism=Gnathostoma spinigerum] [moltype=protein]
MPNILRHFFFSKLQLRYVIRLFRKITSNTSFSSE
>comp3953_seq1_orf-1 [organism=Gnathostoma spinigerum] [moltype=protein]
LLYNYRPRLHLFPRDAPYSGIYINNERFTKTVYKTASFTNRT
>comp3953_seq1_orf-2 [organism=Gnathostoma spinigerum] [moltype=protein]
ENHQFQFFSRASASQEPPNLAQSQEYTLHLVRTF
>comp3953_seq1_orf-3 [organism=Gnathostoma spinigerum] [moltype=protein]
HFVPLAVLCRGYIFFLFFEHPPQLSSTFHKYFLQNMHVRETRHS
>comp3953_seq1_orf-4 [organism=Gnathostoma spinigerum] [moltype=protein]
RRMRMDSRTSLVVRPNFCQHPTGRTTLLDAH
>comp3953_seq2_orf-1 [organism=Gnathostoma spinigerum] [moltype=protein]
LLYNYRPRLHLFPRDAPYSGIYINNERFTKTVYKTASFTNRT
>comp3953_seq2_orf-2 [organism=Gnathostoma spinigerum] [moltype=protein]
CIDLFQFRPNRSNEFLISSIEIVISNYIIKQSWISSN
>comp3953_seq2_orf-3 [organism=Gnathostoma spinigerum] [moltype=protein]
KFSQLTPEITSTSVRKIKNFHSITKINCEPESRKKTALSSK
>comp3953_seq2_orf-4 [organism=Gnathostoma spinigerum] [moltype=protein]
KTPASKSAFAWLSRLLRESSVSVFLPRKRFSTTNFQKFLSRFRRKS
>comp3953_seq2_orf-5 [organism=Gnathostoma spinigerum] [moltype=protein]
CSTIIEYPLLRLRSMISTSICTLFAKSGNRSRR
>comp3953_seq2_orf-6 [organism=Gnathostoma spinigerum] [moltype=protein]
HIAKTLLSRHRCTEDFVFQFDIILRPTFQIINSQ
>comp3953_seq2_orf-7 [organism=Gnathostoma spinigerum] [moltype=protein]
HFVPLAVLCRGYIFFLFFEHPPQLSSNSLEKIIYLNFINACISDLLSNIRLSNIVLSGVFLYACDDSVKSQSFYSTK
>comp3953_seq2_orf-8 [organism=Gnathostoma spinigerum] [moltype=protein]
GFRTLRNTSILDTIKSIYNFDRFVKIPRQIIKD
>comp3953_seq2_orf-9 [organism=Gnathostoma spinigerum] [moltype=protein]
RRMRMDSRTSLVVRPNFCQHPTGRTTLLDAH
>comp3953_seq3_orf-1 [organism=Gnathostoma spinigerum] [moltype=protein]
LLYNYRPRLHLFPRDAPYSGIYINNERFTKTVYKTASFTNRT
>comp3953_seq3_orf-2 [organism=Gnathostoma spinigerum] [moltype=protein]
LHNQTKLDQQQLKVFSINTGNNINVGTQDQKLSFDNKNKLRT
>comp3953_seq3_orf-3 [organism=Gnathostoma spinigerum] [moltype=protein]
ISLRLAESLVKRIISFSFSPAQALLLMVLQDSTAVSAFSKGQ
>comp3953_seq3_orf-4 [organism=Gnathostoma spinigerum] [moltype=protein]
CSTIIEYPLLRLRSMISTSICTLFAKSGNRSRR
>comp3953_seq3_orf-5 [organism=Gnathostoma spinigerum] [moltype=protein]
HIAKTLLSRHRCTEDFVFQFDIILRPTFQIINSQ
>comp3953_seq3_orf-6 [organism=Gnathostoma spinigerum] [moltype=protein]
EPLFFFHFKLNYLLTIQQLDKYVCSKMNTIPLLSLYIKSSTG
>comp3953_seq3_orf-7 [organism=Gnathostoma spinigerum] [moltype=protein]
SDIARCKTELLPAPDGPDNTIGRTLNDIMICAAVIPFLLKIYATAFIRLHR
>comp3953_seq3_orf-8 [organism=Gnathostoma spinigerum] [moltype=protein]
RISIFQFIRCVIFRHSLNIECQTFCVTSFFPNYSSGM
>comp3953_seq4_orf-1 [organism=Gnathostoma spinigerum] [moltype=protein]
LLYNYRPRLHLFPRDAPYSGIYINNERFTKTVYKTASFTNRT
>comp3953_seq4_orf-2 [organism=Gnathostoma spinigerum] [moltype=protein]
LHNQTKLDQQQLKVFSINTGNNINVGTQDQKLSFDNKNKLRT
>comp3953_seq4_orf-3 [organism=Gnathostoma spinigerum] [moltype=protein]
FISSLMHQRTNVFNVHSSKKTLYLSYKRIINCLFTGEFKFSMTTTK
>comp3953_seq4_orf-4 [organism=Gnathostoma spinigerum] [moltype=protein]
VQAPGTAKECENGVGRDIWHRYLFYIITLTMIKD
>comp3953_seq4_orf-5 [organism=Gnathostoma spinigerum] [moltype=protein]
VSNAEVNSPKMFNELKSISCKLRYPRLHLSKLTQRSHKISSFHYPL
>comp3953_seq4_orf-6 [organism=Gnathostoma spinigerum] [moltype=protein]
QVLFLYSLEFYFFSYIEIPPLQHTHFHFCLFFFL
>comp3953_seq4_orf-7 [organism=Gnathostoma spinigerum] [moltype=protein]
HVFPAGRNLFKIKKMTVYMLIMQKLSIQVLTTTNFQKFLSRFRRKS
>comp3953_seq4_orf-8 [organism=Gnathostoma spinigerum] [moltype=protein]
CSTIIEYPLLRLRSMISTSICTLFAKSGNRSRR
>comp3953_seq4_orf-9 [organism=Gnathostoma spinigerum] [moltype=protein]
HIAKTLLSRHRCTEDFVFQFDIILRPTFQIINSQ
>comp3953_seq4_orf-10 [organism=Gnathostoma spinigerum] [moltype=protein]
EPLFFFHFKLNYLLTIQQLDKYVCSKMNTIPLLSLYIKSSTG
>comp3953_seq4_orf-11 [organism=Gnathostoma spinigerum] [moltype=protein]
SDIARCKTELLPAPDGPDNTIGRTLNDIMICAAVIPFLLKIYATAFIRLHR
>comp3953_seq4_orf-12 [organism=Gnathostoma spinigerum] [moltype=protein]
RISIFQFIRCVIFRHSLNIECQTFCVTSFFPNYSSGM
>comp39540_seq0_orf-1 [organism=Gnathostoma spinigerum] [moltype=protein]
GTCLYKILMAFTYFHKCVGIGIILLAVLCLLN
>comp39540_seq0_orf-2 [organism=Gnathostoma spinigerum] [moltype=protein]
ESVGLRNDRDVMLHHIEIAKRKQQSSKQRKYTPIFSRKLRENKGLSAFLG
>comp39540_seq0_orf-3 [organism=Gnathostoma spinigerum] [moltype=protein]
HFHSFTIHERKQNQKETISKLYRFGGRETRL
>comp39541_seq0_orf-1 [organism=Gnathostoma spinigerum] [moltype=protein]
IQNLTEICSIGKILKKFDVLFPNIFVLAAELQRRSERMSNLPSDRECTHSDSSDKSKQTTFTCRPR
>comp39542_seq0_orf-1 [organism=Gnathostoma spinigerum] [moltype=protein]
RLSYNLGVAECSYIQSHPHTKSSYTVLHAIQTRGQLKNTTEQV
>comp39542_seq0_peptide-2 [organism=Gnathostoma spinigerum] [moltype=protein]
MFEMRIYPRHCQPLSNSCFSFELMNALFLMW
>comp39542_seq0_orf-3 [organism=Gnathostoma spinigerum] [moltype=protein]
SQTNISSESSLISSFLSCFSCALLIPSAFLQRVAPVADPQCK
>comp39543_seq0_orf-1 [organism=Gnathostoma spinigerum] [moltype=protein]
VQLGIRIWNLNRSESGEKLISTLYDIKIIFYLFITQM
>comp39545_seq0_orf-1 [organism=Gnathostoma spinigerum] [moltype=protein]
QAFVNVLSRCLNSKHKLIELSTPSWCRGKEQGEH
>comp39546_seq0_orf-1 [organism=Gnathostoma spinigerum] [moltype=protein]
LHATDKQRDHRNIQKKKGRKRNKTHKGEVKK
>comp39546_seq0_orf-2 [organism=Gnathostoma spinigerum] [moltype=protein]
YRCIIGNEEIEPPNQSTITKCCCMFHHLIVIVIDSYKTREEMSKLMLSNKK
>comp3954_seq0_orf-1 [organism=Gnathostoma spinigerum] [moltype=protein]
RGMASNMWKVATTVNKYNYLIYLIDGAYNNTNLI
>comp3954_seq0_orf-2 [organism=Gnathostoma spinigerum] [moltype=protein]
TLRERPNNEKKRQKPLKRRMGKSTIKKKFQKKFSRKDIVSRIK
>comp3954_seq0_orf-3 [organism=Gnathostoma spinigerum] [moltype=protein]
IKYFAIKNYRRDFAIFFFFFYFFEIFTRNLFNSVLWFVVGEVSTMENRAETSE
>comp3954_seq0_orf-4 [organism=Gnathostoma spinigerum] [moltype=protein]
KERQVRVGSHQHNRSTNRKHPNERVEVALLCTR
>comp3954_seq0_orf-5 [organism=Gnathostoma spinigerum] [moltype=protein]
PTSSPDSSNAINRVVLQQKSHVKEGRIYCTNVLRSVF
>comp3954_seq1_orf-1 [organism=Gnathostoma spinigerum] [moltype=protein]
KKKTETTKKKNGKIDDKKEIPKKVLQKRYREPNKMNKIFCNKKLSERFCDFFFFFLFFRDFY
>comp3954_seq1_orf-2 [organism=Gnathostoma spinigerum] [moltype=protein]
LGINAVVFSFRMASTTSFEHRLTDIKGTSAEVGRIFFSRIIGVRTKYG
>comp3954_seq1_orf-3 [organism=Gnathostoma spinigerum] [moltype=protein]
IVVKRILLRPFSRISTAKHSMRTLTAAFVGQ
>comp3954_seq1_orf-4 [organism=Gnathostoma spinigerum] [moltype=protein]
IPAIEDIVTICPRFLRSIGCRNARITLMVPITLTLSAWLS
>comp3954_seq1_orf-5 [organism=Gnathostoma spinigerum] [moltype=protein]
LSVNSSTRAICKTAALHMSTSTIPNVFSISTAHCFNCSTEVISHFHECALPPRSLIPSATSFAPISFISSIAKCAP
>comp3954_seq1_orf-6 [organism=Gnathostoma spinigerum] [moltype=protein]
SMAKRSATAFPMPDPPPVITTVCFLTDFFTGFIQRHKSSGIATKITCKRRPNILHKRSPIGILDIASNL
>comp3954_seq2_orf-1 [organism=Gnathostoma spinigerum] [moltype=protein]
LGINAVVFSFRMASTTSFEHRLTDIKGTSAEVGRIFFSRIIGVRTKYG
>comp3954_seq2_orf-2 [organism=Gnathostoma spinigerum] [moltype=protein]
IVVKRILLRPFSRISTAKHSMRTLTAAFVGQ
>comp3954_seq2_orf-3 [organism=Gnathostoma spinigerum] [moltype=protein]
IPAIEDIVTICPRFLRSIGCRNARITLMVPITLTLSAWLS
>comp3954_seq2_orf-4 [organism=Gnathostoma spinigerum] [moltype=protein]
LSVNSSTRAICKTAALHMSTSTIPNVFSISTAHCFNCSTEVISHFHECALPPRSLIPSATSFAPISFISSIAKCAP
>comp3954_seq2_orf-5 [organism=Gnathostoma spinigerum] [moltype=protein]
SMAKRSATAFPMPDPPPVITTVCFLTDFFTGFIQRHKSSGIATKITCKRRPNILHKRSPIGILDIASNL
>comp39550_seq0_orf-1 [organism=Gnathostoma spinigerum] [moltype=protein]
LKRSTLKTPSTLERPYLPTRKACRSPGNLFTFFFDYNKIG
>comp39551_seq0_orf-1 [organism=Gnathostoma spinigerum] [moltype=protein]
LYSFLRASCSSRSPLISFSISPVFAVLIAISPLRSRMTLTNSGSLNENCQKPLPNNS
>comp39551_seq0_orf-2 [organism=Gnathostoma spinigerum] [moltype=protein]
LFVVVVSDAYYIPACYDFSVIMSVFNSCHNLKQPK
>comp39552_seq0_orf-1 [organism=Gnathostoma spinigerum] [moltype=protein]
SNSMPCLHNKHFRFSRSYGLAFSGIGASSSLHDLGGLF
>comp39552_seq0_orf-2 [organism=Gnathostoma spinigerum] [moltype=protein]
ETDADADEVTDDEALQRHAIFKCFTNFSFETDSIVDAGKMYRRNWRIETDFSYNNSERKKQKRMIITTIRLYFFLE
>comp39552_seq0_orf-3 [organism=Gnathostoma spinigerum] [moltype=protein]
LEVGKRDEKYGNNKTGEKILQCTNCGGVHKNEIVRQINTYVSNVGVYLTYLRTSQLKRSSENDDQVGWRTHQN
>comp39554_seq0_orf-1 [organism=Gnathostoma spinigerum] [moltype=protein]
RKVSTKLNALRISGHVTPKRNIKKTATPTSCHLNIGVAYSQSMLNMPTKSKVKVNYNPFLLPVLACYLSVQRLCPKAID
>comp39556_seq0_orf-1 [organism=Gnathostoma spinigerum] [moltype=protein]
HKHCSWKYEVNFTSSLVFLQRTGGAEHVYFMIYQ
>comp39556_seq0_orf-2 [organism=Gnathostoma spinigerum] [moltype=protein]
ARSKPIHLVEQPNSSVFLFGEGQNLSAVRTLRCCTSVSESMS
>comp39557_seq0_orf-1 [organism=Gnathostoma spinigerum] [moltype=protein]
ITHSFFSQEHLLHYVTCSEFLLINANRRNLKVILCILVFSQIVLYKLLLFSFPK
>comp39557_seq0_orf-2 [organism=Gnathostoma spinigerum] [moltype=protein]
FLFEKSLKPCRHFFFAKYKRWFSRAHENGSDKWYPTCVRACFY
>comp39557_seq1_orf-1 [organism=Gnathostoma spinigerum] [moltype=protein]
ITHSFFSQEHLLHYVTCSEFLLINANRRNLKVILCILVFSQIVLYKLLLFSFPK
>comp39557_seq1_orf-2 [organism=Gnathostoma spinigerum] [moltype=protein]
KPDNQIVIEDMNLFQVFFVTYFLCCGMRISTSTDFLP
>comp39557_seq1_peptide-3 [organism=Gnathostoma spinigerum] [moltype=protein]
MVPYMCSRLFLLNPNVLRSSLQLLTQSSPYCMRLNQITMHGAR
>comp39557_seq1_orf-4 [organism=Gnathostoma spinigerum] [moltype=protein]
PQREPSTADSVALNLTAVFMANQAIMLVENTNTRGA
>comp39558_seq0_orf-1 [organism=Gnathostoma spinigerum] [moltype=protein]
KISSDNNAMFRVSKLDIAVIGNQMLLAYMAVCKDRHHNCWSQIIFVGVIAVFSHSVVALCGMFSRISDVSNTAYRALKSLAPIS
>comp39559_seq0_orf-1 [organism=Gnathostoma spinigerum] [moltype=protein]
QFIFVNSLLFQYFTTFTFPDGCSKIVKNIMLVCKSRSKFTEQ
>comp3955_seq0_orf-1 [organism=Gnathostoma spinigerum] [moltype=protein]
SRIRMLSMYISSKNADFLELLSSISLPGLLP
>comp3955_seq0_orf-2 [organism=Gnathostoma spinigerum] [moltype=protein]
KFPVGLCIVLITGYRLVDHSIDMCYLRQEVSQVLCLGH
>comp3955_seq0_orf-3 [organism=Gnathostoma spinigerum] [moltype=protein]
VQLKPDERCICFCCTFNSSLKAFTRVSWKLPTFTTF
>comp3955_seq1_orf-1 [organism=Gnathostoma spinigerum] [moltype=protein]
TFIVNFFTGSSSLISFFFQLFTFLRVEVLRPFFIQEIFLLSL
>comp3955_seq1_orf-2 [organism=Gnathostoma spinigerum] [moltype=protein]
YVLSSARSFSGSLLRSLIENCIGLWFLMEYSIKRIKKS
>comp3955_seq1_orf-3 [organism=Gnathostoma spinigerum] [moltype=protein]
DRLFEMWEFIRYRSSCRLLVENTGCGLGLASYVC
>comp39560_seq0_orf-1 [organism=Gnathostoma spinigerum] [moltype=protein]
AGSSLSQRLMIFERCTCGDRFCFPLMLTSVQMTVVDHFMMLHLKQHVSICWHFVRNKTIAL
>comp39560_seq1_orf-1 [organism=Gnathostoma spinigerum] [moltype=protein]
AGSSLSQRLMIFERCTCGDRFCFPLMSRSVQMTVVDHFMMLHLKQHVSICWHFVRNKTIAL
>comp39561_seq0_orf-1 [organism=Gnathostoma spinigerum] [moltype=protein]
RQGVSKAYVFFPLVLSGVTSSCIVRPLLQRQLVGVRALRTSAVLRRSTK
>comp39561_seq0_orf-2 [organism=Gnathostoma spinigerum] [moltype=protein]
KAYINMIASVENSCNSSGLHMFDKRCKNESMSIE
>comp39564_seq0_orf-1 [organism=Gnathostoma spinigerum] [moltype=protein]
RFTWSDLDALETKIQRSLSVIHAVLSSPSDHPQNLRSSRVALQNPLLCR
>comp39564_seq0_orf-2 [organism=Gnathostoma spinigerum] [moltype=protein]
VLSHENESFDMYPNGGHLCITTTFCLHPTLRVHRKLHFTVIYISETKCIR
>comp39566_seq0_orf-1 [organism=Gnathostoma spinigerum] [moltype=protein]
RQLIYITRKKQFTKKHNCTSAQCSQKNMKNNTK
>comp39567_seq0_orf-1 [organism=Gnathostoma spinigerum] [moltype=protein]
GRTFIWQFILRMRRIEEVFFRKKQLFGNSHLFEIFLPMCSHSRGI
>comp39567_seq0_orf-2 [organism=Gnathostoma spinigerum] [moltype=protein]
FEVEIRLSVSKTVIFLWVGNLLITQHEREFFKRYMNG
>comp39568_seq0_orf-1 [organism=Gnathostoma spinigerum] [moltype=protein]
FDIHFNYAVFCPLFHVYSQLIRLLIHTPRAQSNCARVRKKVGKLHKIIEDPRN
>comp39568_seq0_orf-2 [organism=Gnathostoma spinigerum] [moltype=protein]
EDHFLLSLSHKQTVQGGLVNRKKLSEKNSCYIRPKVTTRNP
>comp39568_seq1_orf-1 [organism=Gnathostoma spinigerum] [moltype=protein]
FDIHFNYAVFCPLFHVYSQLIRLLIHTPRAQSNCARVRKKVGKLHKIIEDPRN
>comp39568_seq1_orf-2 [organism=Gnathostoma spinigerum] [moltype=protein]
QQFHSQMKRRKKTKMQMRRSLPSKFVTQTNCARRFSQQEEII
>comp3956_seq0_orf-1 [organism=Gnathostoma spinigerum] [moltype=protein]
PRIHGHCKLGRYQFRWTKKYYKNIYCNYINIPLCVNRLFLWTPD
>comp3956_seq0_orf-2 [organism=Gnathostoma spinigerum] [moltype=protein]
NGKCSKRKQLWFEYLDRIRSTIKSYCNTTSSTPDVNVSQASSTFYARSRKCLAEPLLSSPFNRFHHRQ
>comp3956_seq0_orf-3 [organism=Gnathostoma spinigerum] [moltype=protein]
ALRRNHPDKVLLAIQQTEAFLSPKLQLLQFFLPARSVYMIPYSLQLQWYCLW
>comp3956_seq0_orf-4 [organism=Gnathostoma spinigerum] [moltype=protein]
SQHSFLSAGQPLRHYQNDVKLSAGRDFLEPDMRLIGLPVIIVQDRELG
>comp3956_seq0_orf-5 [organism=Gnathostoma spinigerum] [moltype=protein]
YGSKHQATSSFLRTLSKGRTTQRIILRPIFQSILRCFQKLISSPDHLHPNSISKI
>comp3956_seq0_orf-6 [organism=Gnathostoma spinigerum] [moltype=protein]
VGSYPQMPDLYFRGYDSDFLPAAFQSLRSRLIS
>comp3956_seq0_orf-7 [organism=Gnathostoma spinigerum] [moltype=protein]
HRQAGTMPNDPWRDNSEASVIFNPEVVLLNKRGLLPASNQIVSNTCKSHPTLAAAMRPLTLSNNACIFFSPPGLYIF
>comp3956_seq0_orf-8 [organism=Gnathostoma spinigerum] [moltype=protein]
NISLCSGLSHLRLIFYDTTDFQITSGARKDCNELLVLKLQITDEAVIRRNIAFCTIRAKYIIMPENH
>comp3956_seq1_orf-1 [organism=Gnathostoma spinigerum] [moltype=protein]
PRIHGHCKLGRYQFRWTKKYYKNIYCNYINIPLCVNRLFLWTPD
>comp3956_seq1_orf-2 [organism=Gnathostoma spinigerum] [moltype=protein]
NGKCSKRKQLWFEYLDRIRSTIKSYCNTTSSTPDVNVSQASSTFYARSRKCLAEPLLSSPFNRFHHRQ
>comp3956_seq1_orf-3 [organism=Gnathostoma spinigerum] [moltype=protein]
ALRRNHPDKVLLAIQQTEAFLSPKLQLLQFFLPARSVYMIPYSLQLQWYCLW
>comp3956_seq1_orf-4 [organism=Gnathostoma spinigerum] [moltype=protein]
SQHSFLSAGQPLRHYQNDVKLSAGRDFLEPDMRLIGLPVIIVQDRELG
>comp3956_seq1_orf-5 [organism=Gnathostoma spinigerum] [moltype=protein]
YGSKHQATSSFLRTLSKGRTTQRIILRPIFQSILRCFQKLISSPDHLHPNSISKI
>comp3956_seq1_orf-6 [organism=Gnathostoma spinigerum] [moltype=protein]
VGSYPQMPDLYFRGYDSDFLPAAFQSLRSRLIS
>comp3956_seq1_orf-7 [organism=Gnathostoma spinigerum] [moltype=protein]
DYWCVLQGSWILSLLNFCAMLVVIMLHDIFRKTHLRHHF
>comp3956_seq1_orf-8 [organism=Gnathostoma spinigerum] [moltype=protein]
TLIYGAFQYLPPVNDEERVDNLVLSHHQKWPHFHSE
>comp3956_seq1_orf-9 [organism=Gnathostoma spinigerum] [moltype=protein]
HRQAGTMPNDPWRDNSEASVIFNPEVVLLNKRGLLPASNQIVSNTCKSHPTLAAAMRPLTLSNNACIFFSPPGLYIF
>comp3956_seq1_orf-10 [organism=Gnathostoma spinigerum] [moltype=protein]
NISLCSGLSHLRLIFYDTTDFQITSGARKDCNELLVLKLQITDEAVIRRNIAFCTIRAKYIIMPENH
>comp3956_seq2_orf-1 [organism=Gnathostoma spinigerum] [moltype=protein]
TRVRKEGIRHLVIGYMIVQLHFVANSSLNGIFPLFLDFHNCRLLAL
>comp3956_seq2_orf-2 [organism=Gnathostoma spinigerum] [moltype=protein]
SISTWTDSDGSIGYELVNNIIFILNRILSSQFWSSQNSTLFSPPGLYIF
>comp39571_seq0_orf-1 [organism=Gnathostoma spinigerum] [moltype=protein]
VNVDGTSRIRRHVRLTVLRANQRSFGMPNKFIHLIFQNNRKSSSLTRECVRVLFWDQCEGRNDPRVRLQYLALLCRERTN
>comp39571_seq0_orf-2 [organism=Gnathostoma spinigerum] [moltype=protein]
SRIRKFQRVGGQKPDGTAEDNHDFVRPQSEF
>comp39572_seq0_orf-1 [organism=Gnathostoma spinigerum] [moltype=protein]
ELFFSYFELSSSSFFCDHIGVVLIPNEEGDLY
>comp39573_seq0_orf-1 [organism=Gnathostoma spinigerum] [moltype=protein]
FVNYYSVTFMRQLIAGDSPKTSQQLFSMILYV
>comp39573_seq0_orf-2 [organism=Gnathostoma spinigerum] [moltype=protein]
TSHTSNKLQSLFWNTSEYSARSRTPKFLAKTHDVSDLIP
>comp39574_seq0_orf-1 [organism=Gnathostoma spinigerum] [moltype=protein]
SVSCSKNQPKTKERIYLERCNKGCIHQHCMNMNLNHIWKLTKK
>comp39576_seq0_orf-1 [organism=Gnathostoma spinigerum] [moltype=protein]
LSCSVKFTTRAHMNTLDDRYQETGYSFQHQKCCACESLV
>comp39576_seq0_orf-2 [organism=Gnathostoma spinigerum] [moltype=protein]
SKYFRLLQHFEFLNRNIGNFSVQHLSNRNNFF
>comp39578_seq0_orf-1 [organism=Gnathostoma spinigerum] [moltype=protein]
GRWQTGNSKQQSFVNEGLNELMEAYALSGCTKSSCNVERTKKKHCRKK
>comp39579_seq0_orf-1 [organism=Gnathostoma spinigerum] [moltype=protein]
WLTSCIAPASLKLIRTWKPTKTIRHKHQKAILRL
>comp39579_seq0_orf-2 [organism=Gnathostoma spinigerum] [moltype=protein]
LNLTVPHIIGCNHRKPLNCNMTKNHRHLGSICKICGLVL
>comp3957_seq0_orf-1 [organism=Gnathostoma spinigerum] [moltype=protein]
SYTFSLNNEQLSAIVSRTCSPLLVATEFVRFSQIVNEIYWKFCY
>comp3957_seq0_orf-2 [organism=Gnathostoma spinigerum] [moltype=protein]
LHRIACGIKTIRRSCSVIFISSCFSFVLLVIIKVSKRISTAT
>comp3957_seq0_orf-3 [organism=Gnathostoma spinigerum] [moltype=protein]
HVSPTTPKISYNLRRSHRNNRTSEQTSPTPVSRRQLQSDGSFTTHHCKSYGLLD
>comp3957_seq0_orf-4 [organism=Gnathostoma spinigerum] [moltype=protein]
ILYELEHLFDIIQVACMKGTELNQTVSASQTLGGFDPPQEL
>comp3957_seq0_orf-5 [organism=Gnathostoma spinigerum] [moltype=protein]
SSCSIFSILTVSAILSLRARIKSRRTGRTAYISTLANG
>comp3957_seq0_orf-6 [organism=Gnathostoma spinigerum] [moltype=protein]
SAISLSSSSRSLNAFLTSLIVTEVEAAFSVISDIVIVMKFSRYGQQHEKRWATKCQTEKSHFRKRHVCCIFVLSLQHS
>comp3957_seq0_orf-7 [organism=Gnathostoma spinigerum] [moltype=protein]
IINYQYEYSTKMPTPAMGETLQRTTVAVSSKNKIRIFCKNGSEPRLSKAVRAVSETLWIPNLFTETSSILSSFLNHQNIKHAVW
>comp3957_seq0_orf-8 [organism=Gnathostoma spinigerum] [moltype=protein]
RQQKRISTVNKARSLSEGTFWAFSISRIICIKTEVRIRRVL
>comp3957_seq0_orf-9 [organism=Gnathostoma spinigerum] [moltype=protein]
SLRCQEMFSLPNYDSGFLTSWPARTSKQRKHYRHGCEHSSAKSAIDLSIFKTFDLIFSPSFANPKHITIN
>comp3957_seq0_orf-10 [organism=Gnathostoma spinigerum] [moltype=protein]
KQQKAYKDGGTVDNNDNHSNDSSNNNNHNKISNNSNSDNDNNDNETM
>comp3957_seq1_orf-1 [organism=Gnathostoma spinigerum] [moltype=protein]
SYTFSLNNEQLSAIVSRTCSPLLVATEFVRFSQIVNEIYWKFCY
>comp3957_seq1_orf-2 [organism=Gnathostoma spinigerum] [moltype=protein]
LHRIACGIKTIRRSCSVIFISSCFSFVLLVIIKVSKRISTAT
>comp3957_seq1_orf-3 [organism=Gnathostoma spinigerum] [moltype=protein]
HVSPTTPKISYNLRRSHRNNRTSEQTSPTPVSRRQLQSDGSFTTHHCKSYGLLD
>comp3957_seq1_orf-4 [organism=Gnathostoma spinigerum] [moltype=protein]
ILYELEHLFDIIQVACMKGTELNQTVSASQTSVIGWRIRRNNTNSSKNFITCAMNDWLLNCRISSITWWFRSSTRTVKFMQHLLNFNSKCDSIIACTN
>comp3957_seq1_orf-5 [organism=Gnathostoma spinigerum] [moltype=protein]
IPSNRSHCIYIHIGQWIIFFVHERSVKRYTVTGKNSFVVGD
>comp3957_seq1_orf-6 [organism=Gnathostoma spinigerum] [moltype=protein]
KKMGNQVPNRKKPFPKTSRLLHFRTFSPTLLSFSQRIFRNNVSIRFFR
>comp3957_seq1_orf-7 [organism=Gnathostoma spinigerum] [moltype=protein]
TRSVVNTHERVRGKLPNMSVRGKLPKMKTAEKDFNCE
>comp3957_seq1_orf-8 [organism=Gnathostoma spinigerum] [moltype=protein]
NTKSFIKTIYENSRDEVHVVKTFELTEQSVLNRV
>comp3957_seq1_orf-9 [organism=Gnathostoma spinigerum] [moltype=protein]
LRIPYLLASKNFKAEETLQTRLRTFISKVCH
>comp3957_seq2_orf-1 [organism=Gnathostoma spinigerum] [moltype=protein]
SYTFSLNNEQLSAIVSRTCSPLLVATEFVRFSQIVNEIYWKFCY
>comp3957_seq2_orf-2 [organism=Gnathostoma spinigerum] [moltype=protein]
LHRIACGIKTIRRSCSVIFISSCFSFVLLVIIKVSKRISTAT
>comp3957_seq2_orf-3 [organism=Gnathostoma spinigerum] [moltype=protein]
HVSPTTPKISYNLRRSHRNNRTSEQTSPTPVSRRQLQSDGSFTTHHCKSYGLLD
>comp3957_seq2_orf-4 [organism=Gnathostoma spinigerum] [moltype=protein]
ILYELEHLFDIIQVACMKGTELNQTVSASQTEITALSAGEYGETTPILAKTSLLVR
>comp3957_seq2_orf-5 [organism=Gnathostoma spinigerum] [moltype=protein]
SSCSIFSILTVSAILSLRARIKSRRTGRTAYISTLANG
>comp3957_seq2_orf-6 [organism=Gnathostoma spinigerum] [moltype=protein]
SAISLSSSSRSLNAFLTSLIVTEVEAAFSVISDIVIVMKFSRYGQQHEKRWATKCQTEKSHFRKRHVCCIFVLSLQHS
>comp3957_seq2_orf-7 [organism=Gnathostoma spinigerum] [moltype=protein]
IINYQYEYSTKMPTPAMGETLQRTTVAVSSKNKIRIFCKNGSEPRLSKAVRAVSETLWIPNLFTETSSILSSFLNHQNIKHAVW
>comp3957_seq2_orf-8 [organism=Gnathostoma spinigerum] [moltype=protein]
RQQKRISTVNKARSLSEGTFWAFSISRIICIKTEVRIRRVL
>comp3957_seq2_orf-9 [organism=Gnathostoma spinigerum] [moltype=protein]
SLRCQEMFSLPNYDSGFLTSWPARTSKQRKHYRHGCEHSSAKSAIDLSIFKTFDLIFSPSFANPKHITIN
>comp3957_seq2_orf-10 [organism=Gnathostoma spinigerum] [moltype=protein]
KQQKAYKDGGTVDNNDNHSNDSSNNNNHNKISNNSNSDNDNNDNETM
>comp3957_seq3_orf-1 [organism=Gnathostoma spinigerum] [moltype=protein]
SYTFSLNNEQLSAIVSRTCSPLLVATEFVRFSQIVNEIYWKFCY
>comp3957_seq3_orf-2 [organism=Gnathostoma spinigerum] [moltype=protein]
LHRIACGIKTIRRSCSVIFISSCFSFVLLVIIKVSKRISTAT
>comp3957_seq3_orf-3 [organism=Gnathostoma spinigerum] [moltype=protein]
HVSPTTPKISYNLRRSHRNNRTSEQTSPTPVSRRQLQSDGSFTTHHCKSYGLLD
>comp3957_seq3_orf-4 [organism=Gnathostoma spinigerum] [moltype=protein]
ILYELEHLFDIIQVACMKGTELNQTVSASQTSVIGWRIRRNNTNSSKNFITCAMNDWLLNCRISSITEISTKNKVIMLDSIKLTEPGMVIKTDFETRT
>comp3957_seq3_orf-5 [organism=Gnathostoma spinigerum] [moltype=protein]
NKTRKACSLVFLFHDYIHSSALYGYALMSKKREFRKS
>comp3957_seq3_orf-6 [organism=Gnathostoma spinigerum] [moltype=protein]
YSLNYRYFRFQRKIRINTVDLANPRRTEIITNQSDQVGRHHVQCKTTFDKYT
>comp3957_seq3_orf-7 [organism=Gnathostoma spinigerum] [moltype=protein]
PWWFRSSTRTVKFMQHLLNFNSKCDSIIACTN
>comp3957_seq3_orf-8 [organism=Gnathostoma spinigerum] [moltype=protein]
IPSNRSHCIYIHIGQWIIFFVHERSVKRYTVTGKNSFVVGD
>comp3957_seq3_orf-9 [organism=Gnathostoma spinigerum] [moltype=protein]
KKMGNQVPNRKKPFPKTSRLLHFRTFSPTLLSFSQRIFRNNVSIRFFR
>comp3957_seq3_orf-10 [organism=Gnathostoma spinigerum] [moltype=protein]
TRSVVNTHERVRGKLPNMSVRGKLPKMKTAEKDFNCE
>comp3957_seq3_orf-11 [organism=Gnathostoma spinigerum] [moltype=protein]
NTKSFIKTIYENSRDEVHVVKTFELTEQSVLNRV
>comp3957_seq3_orf-12 [organism=Gnathostoma spinigerum] [moltype=protein]
LRIPYLLASKNFKAEETLQTRLRTFISKVCH
>comp3957_seq4_orf-1 [organism=Gnathostoma spinigerum] [moltype=protein]
ETPKTALFSSFNHLNASKIPFQNIIPHRSWKQLQPYLPHEKRSFNAINSQLPLFSYKQQRT
>comp39580_seq0_orf-1 [organism=Gnathostoma spinigerum] [moltype=protein]
LEPIKVSHSYFIAFPYLQGNNSKMISPKSCEHSFTITLPVLVSNFVPIYVDEKILFYLLMNSSILVDVIFSDCCNSL
>comp39581_seq0_orf-1 [organism=Gnathostoma spinigerum] [moltype=protein]
ILLHQHILSCILLHQYILNIMSICFIIIRLNIVQKLYYLMTENRVNRQKCGHLVQICILGSTPTTDKK
>comp39582_seq0_orf-1 [organism=Gnathostoma spinigerum] [moltype=protein]
CRLQEIFLSLNGNRKEGKSWLKNGKEKALPKAVSKKG
>comp39583_seq0_orf-1 [organism=Gnathostoma spinigerum] [moltype=protein]
QCCTLSGLISIKQSSCHDMCLKNNKYWKFRPTCG
>comp39583_seq0_orf-2 [organism=Gnathostoma spinigerum] [moltype=protein]
SKSVSNSTAKLCKQHVLKNVTKSRHSLLSKSFASLNFQIVLQRVTA
>comp39585_seq0_orf-1 [organism=Gnathostoma spinigerum] [moltype=protein]
VRNSKNTEILIFIGKERRKSLLSAFFERKNESERHQDQKNRRLLKAVNFSGYRKCKQV
>comp39587_seq0_orf-1 [organism=Gnathostoma spinigerum] [moltype=protein]
ALNISRIGCLRVSRGCRIPHSRKPVSEEISEPV
>comp39587_seq0_orf-2 [organism=Gnathostoma spinigerum] [moltype=protein]
SIFLGTQYMSYHFITCSSVLPRSDRNAIEAVPVFLFTCVFG
>comp39589_seq0_orf-1 [organism=Gnathostoma spinigerum] [moltype=protein]
EPWSLLSLHFSPGTLHEKLEQEQSFENWTPLNFYA
>comp3958_seq0_orf-1 [organism=Gnathostoma spinigerum] [moltype=protein]
TVFFHLIRACLYRFLLYTLGQLCHFRFSSLNSCNTMNTRNLGTSGIIESSQNLGFSKKKYNAAKRHKTKL
>comp3958_seq0_orf-2 [organism=Gnathostoma spinigerum] [moltype=protein]
EYLITKNISRNKRTASLQRFRLFIFLWIDNRIRQKFIFRSCYSLYIVVMLRLATIPRP
>comp3958_seq0_orf-3 [organism=Gnathostoma spinigerum] [moltype=protein]
RSVKSSRKLSKTITKPTNLPLTHLPVHYDTGLTSFRKGAQSLMTFCRKLRKKSKQEPPMPTKAGITYQKPFHKIKKT
>comp3958_seq0_orf-4 [organism=Gnathostoma spinigerum] [moltype=protein]
RTTINGECFHNCDCSPAFMSTDLLAKHIHLKTT
>comp3958_seq0_orf-5 [organism=Gnathostoma spinigerum] [moltype=protein]
LVKAIPHVSWVISCRRKTSFSVGFGSVYARSSQFEVCCPTGRPIIWSMPSVAIAILSTSKGCTRMRANRWGLTMSWVIESWRRETSGRSTSHHIILIGLAGIRRSWKPINQGTSSSKISSSSSAKTLPTCTISTSITTMTVRESRRHLTKVWLWCKRTAN
>comp3958_seq0_orf-6 [organism=Gnathostoma spinigerum] [moltype=protein]
GTVRCGCGHPHSRWHCVRSPRNGHYWLLGEGHIGSGAHRGVDINGT
>comp3958_seq0_orf-7 [organism=Gnathostoma spinigerum] [moltype=protein]
RIEIIGYAVVWNQRISMFRIPKFRIFFTFQALTDSPVNLNAFLCHLHNMLHFFHDAVCGLAFSHCHISTCSR
>comp3958_seq0_orf-8 [organism=Gnathostoma spinigerum] [moltype=protein]
NHANSKRIAHFRESHTNIVFRTIRRNPSQPQRTRSN
>comp3958_seq0_orf-9 [organism=Gnathostoma spinigerum] [moltype=protein]
PFRSSIGSISIMPFSISSIISVTFSSTASFFTIVAIVTVPRFLFLRTLLGSVNLLLLKSWNERCSS
>comp3958_seq0_orf-10 [organism=Gnathostoma spinigerum] [moltype=protein]
LSASFIVRTLLFITIIELSRQQIPNVPLSLRVELTTFSKFVIHQFMNLFQKRMI
>comp3958_seq0_orf-11 [organism=Gnathostoma spinigerum] [moltype=protein]
HVQRFSFTYATIHRIITRLSCNRRFSSLRIKRWSPWDSKPFFITSFWCFFPVIPRHICFITFYHLFYLSDIRFKPVLLPTIF
>comp3958_seq0_orf-12 [organism=Gnathostoma spinigerum] [moltype=protein]
NTNNNRLLKTFAVQDVSEGCRHIDSKSRSKNVFFFEVML
>comp3958_seq0_orf-13 [organism=Gnathostoma spinigerum] [moltype=protein]
LTNDGVNAIKTSDFILGFALRQKPFNAEYDMLVILDCFHCRFGDTNYFVFADRCSHIIQRSQFHIKSFDNFCVHLYKQSRFDSDESRSTEIPRTTPDGSTMHSQ
>comp3958_seq1_orf-1 [organism=Gnathostoma spinigerum] [moltype=protein]
TVFFHLIRACLYRFLLYTLGQLCHFRFSSLNSCNTMNTRNLGTSGIIESSQNLGFSKKKYNAAKRHKTKL
>comp3958_seq1_orf-2 [organism=Gnathostoma spinigerum] [moltype=protein]
EYLITKNISRNKRTASLQRFRLFIFLWIDNRIRQKFIFRSCYSLQTEFRHLCRALFD
>comp3958_seq1_orf-3 [organism=Gnathostoma spinigerum] [moltype=protein]
LQISSKASTQQRSSFHQSEVSCNPHLTRQGHSSCFLGDFLSQEDQFQRRIRLGLRQKQPV
>comp3958_seq1_orf-4 [organism=Gnathostoma spinigerum] [moltype=protein]
SLLSHWTSYHLVDAVCSHRHSLHEQRVHPYESEQMGADYVVGY
>comp3958_seq1_orf-5 [organism=Gnathostoma spinigerum] [moltype=protein]
SGHLFLENLLLVLGQNSAHLYHLHLDNHHDRS
>comp3958_seq1_orf-6 [organism=Gnathostoma spinigerum] [moltype=protein]
TNCQLGDRPLWLWASSFSVALRSEPQEWALLAVG
>comp3958_seq1_orf-7 [organism=Gnathostoma spinigerum] [moltype=protein]
WNLKLPYFLLKLLASQSLAIVVNLHSKQRVRREGMC
>comp3958_seq1_orf-8 [organism=Gnathostoma spinigerum] [moltype=protein]
EQVRVQEVGRTVLQEGKETAAHQVEEAAYLAALVAYYRERKKFHR
>comp3958_seq1_orf-9 [organism=Gnathostoma spinigerum] [moltype=protein]
GWQVVSSHLSIRHQLTDRDHRVCGRVESENIHVPNPKIPHIFHLSGPDRFPS
>comp3958_seq1_orf-10 [organism=Gnathostoma spinigerum] [moltype=protein]
EDRPLPRKPYEYRFPNNSKESVPTTTYKKQLRHVLPLLAKADPFSCVLFLDPCAILIYHAPDVFHCSHFVCGPSLNHCHFCHNDCQ
>comp3958_seq1_orf-11 [organism=Gnathostoma spinigerum] [moltype=protein]
IDCDDVVNFPSHLDHDLYLLSLTFPFFYRFDLDHAFLYLFYHLCHVLFDRFFLYDRRDRNCPEILVLANVAGKRKLVAVEELE
>comp3958_seq1_orf-12 [organism=Gnathostoma spinigerum] [moltype=protein]
LTAVQKHRPNEVEVCPSRRALGRSPISAVEITAEVNSVGKLGLEDEWW
>comp3958_seq1_orf-13 [organism=Gnathostoma spinigerum] [moltype=protein]
PMSQVLQYFQVRAAPKELANHFRRSQLWPVVQLALLLELKPIIFQCVFS
>comp3958_seq1_orf-14 [organism=Gnathostoma spinigerum] [moltype=protein]
SVVSLVQLVVDQFVTFGLLHRQNSPLHHYNRTLETADSQCSLVS
>comp3958_seq1_orf-15 [organism=Gnathostoma spinigerum] [moltype=protein]
IFHQNPNPSEITCSAFLFHLCHHPPHHHSALV
>comp3958_seq1_orf-16 [organism=Gnathostoma spinigerum] [moltype=protein]
QAFFHHFFLVFLPCYTSTYLLHHLLPSFLLERHPFQARVAPDNILARFQSVLDQTRHDSSRDLEHEQQSASQDVCSSRR
>comp3958_seq1_orf-17 [organism=Gnathostoma spinigerum] [moltype=protein]
WSQCNKDQRFYTRICTSTKTFQRRIRHACNT
>comp3958_seq2_orf-1 [organism=Gnathostoma spinigerum] [moltype=protein]
TVFFHLIRACLYRFLLYTLGQLCHFRFSSLNSCNTMNTRNLGTSGIIESSQNLGFSKKKYNAAKRHKTKL
>comp3958_seq2_orf-2 [organism=Gnathostoma spinigerum] [moltype=protein]
EYLITKNISRNKRTASLQRFRLFIFLWIDNRIRQKFIFRSCYSLYIVVMLRLATIPRP
>comp3958_seq2_orf-3 [organism=Gnathostoma spinigerum] [moltype=protein]
RSVKSSRKLSKTITKPTNLPLTHLPVHYDTGLTSFRKGAQSLMTFCRKLRKKSKQEPPMPTKAGITYQKPFHKIKKT
>comp3958_seq2_orf-4 [organism=Gnathostoma spinigerum] [moltype=protein]
RTTINGECFHNCDCSPAFMSTDLLAKHIHLKTT
>comp3958_seq2_orf-5 [organism=Gnathostoma spinigerum] [moltype=protein]
LVKAIPHVSWVISCRRKTSFSVGFGSVYARSSQFEVCCPTGRPIIWSMPSVAIAILSTSKGCTRMRANRWGLTMSWVIESWRRETSGRSTSHLYNILY
>comp3958_seq2_orf-6 [organism=Gnathostoma spinigerum] [moltype=protein]
LGWLGYGALGNRLIRAPLPRKSPPRPRPKLCPPVPSPPR
>comp3958_seq2_orf-7 [organism=Gnathostoma spinigerum] [moltype=protein]
PKSGCGVNELPIRGPSAVVVGILILGGIAFGAPGMGIIGCWVKDTLEVELTEALTLMELETTVLFVEVVGVTVACDCSEFALKAEGTTGGNVLGTGKSPGGGKNGPPGGKGNGCTPSGGSCIPGGISGLLQRAEEVSSLVSLPTRPLSS
>comp3958_seq2_orf-8 [organism=Gnathostoma spinigerum] [moltype=protein]
SPMRLAGSVVTSKYPPSINGSRSSGMRSCGIREYPCSESQNSAYFSPFRP
>comp3958_seq2_orf-9 [organism=Gnathostoma spinigerum] [moltype=protein]
PIPQLTLTLFFATCITCCIFSMTRYAALRSLIVT
>comp3958_seq2_orf-10 [organism=Gnathostoma spinigerum] [moltype=protein]
AHARDEITLTLRGSPTSEKAIRISFSEQFEGIRPNHNVQEAIKTCPSFTGQGRPIFLRSLS
>comp3958_seq2_orf-11 [organism=Gnathostoma spinigerum] [moltype=protein]
SLCDLDLSCPRCLSLLTLRLRSFLESLPLLS
>comp3958_seq2_orf-12 [organism=Gnathostoma spinigerum] [moltype=protein]
RLSVIDRLRRRREFSLPSRSRSLSLVLDLSVLLSVRSRSCLSLSLLSSLSRSLRPLLSLRSSRS
>comp3958_seq2_orf-13 [organism=Gnathostoma spinigerum] [moltype=protein]
RAGMRGAVVDCCSETPPKRGGGMPIEKGIGAFANICC
>comp3958_seq2_orf-14 [organism=Gnathostoma spinigerum] [moltype=protein]
LTDVTGTPIFSGAGCAEGISEPLPTFPTVACCAACTAA
>comp3958_seq2_orf-15 [organism=Gnathostoma spinigerum] [moltype=protein]
VKADNLSVCILVISAFVSGSLSTASAIPIICCFVSSIGCGSICNFRPPSSSELSSSSL
>comp3958_seq2_orf-16 [organism=Gnathostoma spinigerum] [moltype=protein]
DNMFSVSLSLMPPSTASSLGSRVTGDFRVSESSGGVLGIASLFSSLLFGVSSLLYLDISASSPFTIFST
>comp3958_seq2_orf-17 [organism=Gnathostoma spinigerum] [moltype=protein]
LFQRFRTRTTIGFSRRLQFKTLARVVDILIANRGAKTSFSLK
>comp3958_seq2_orf-18 [organism=Gnathostoma spinigerum] [moltype=protein]
YLIAFIAALVILTILFLLIGARISYSEASSTLKALTTSASIFINSPDSTVTSQGQRKFQEQLQMAALCTVNNSKNDKLKIPSSNL
>comp3958_seq3_orf-1 [organism=Gnathostoma spinigerum] [moltype=protein]
TVFFHLIRACLYRFLLYTLGQLCHFRFSSLNSCNTMNTRNLGTSGIIESSQNLGFSKKKYNAAKRHKTKL
>comp3958_seq3_orf-2 [organism=Gnathostoma spinigerum] [moltype=protein]
EYLITKNISRNKRTASLQRFRLFIFLWIDNRIRQKFIFRSCYSLQTEFRHLCRALFD
>comp3958_seq3_orf-3 [organism=Gnathostoma spinigerum] [moltype=protein]
LQISSKASTQQRSSFHQSEVSCNPHLTRQGHSSCFLGDFLSQEDQFQRRIRLGLRQKQPV
>comp3958_seq3_orf-4 [organism=Gnathostoma spinigerum] [moltype=protein]
SLLSHWTSYHLVDAVCSHRHSLHEQRVHPYESEQMGADYVVGY
>comp3958_seq3_orf-5 [organism=Gnathostoma spinigerum] [moltype=protein]
HIILIGLAGIRRSWKPINQGTSSSKISSSSSAKTLPTCTISTSITTMTVRESRRHLTKVWLWCKRTAN
>comp3958_seq3_orf-6 [organism=Gnathostoma spinigerum] [moltype=protein]
GTVRCGCGHPHSRWHCVRSPRNGHYWLLGEGHIGSGAHRGVDINGT
>comp3958_seq3_orf-7 [organism=Gnathostoma spinigerum] [moltype=protein]
RIEIIGYAVVWNQRISMFRIPKFRIFFTFQALTDSPVNLNAFLCHLHNMLHFFHDAVCGLAFSHCHISTCSR
>comp3958_seq3_orf-8 [organism=Gnathostoma spinigerum] [moltype=protein]
NHANSKRIAHFRESHTNIVFRTIRRNPSQPQRTRSN
>comp3958_seq3_orf-9 [organism=Gnathostoma spinigerum] [moltype=protein]
PFRSSIGSISIMPFSISSIISVTFSSTASFFTIVAIVTVPRFLFLRTLLGSVNLLLLKSWNERCSS
>comp3958_seq3_orf-10 [organism=Gnathostoma spinigerum] [moltype=protein]
LSASFIVRTLLFITIIELSRQQIPNVPLSLRVELTTFSKFVIHQFMNLFQKRMI
>comp3958_seq3_orf-11 [organism=Gnathostoma spinigerum] [moltype=protein]
HVQRFSFTYATIHRIITRLSCNRRFSSLRIKRWSPWDSKPFFITSFWCFFPVIPRHICFITFYHLFYLSDIRFKPVLLPTIF
>comp3958_seq3_orf-12 [organism=Gnathostoma spinigerum] [moltype=protein]
NTNNNRLLKTFAVQDVSEGCRHIDSKSRSKNVFFFEVML
>comp3958_seq3_orf-13 [organism=Gnathostoma spinigerum] [moltype=protein]
LTNDGVNAIKTSDFILGFALRQKPFNAEYDMLVILDCFHCRFGDTNYFVFADRCSHIIQRSQFHIKSFDNFCVHLYKQSRFDSDESRSTEIPRTTPDGSTMHSQ
>comp3958_seq4_orf-1 [organism=Gnathostoma spinigerum] [moltype=protein]
TVFFHLIRACLYRFLLYTLGQLCHFRFSSLNSCNTMNTRNLGTSGIIESSQNLGFSKKKYNAAKRHKTKL
>comp3958_seq4_orf-2 [organism=Gnathostoma spinigerum] [moltype=protein]
EYLITKNISRNKRTASLQRFRLFIFLWIDNRIRQKFIFRSCYSLSQEDQFQRRIRLGLRQKQPV
>comp3958_seq4_orf-3 [organism=Gnathostoma spinigerum] [moltype=protein]
SLLSHWTSYHLVDAVCSHRHSLHEQRVHPYESEQMGADYVVGY
>comp3958_seq4_orf-4 [organism=Gnathostoma spinigerum] [moltype=protein]
SGHLFLENLLLVLGQNSAHLYHLHLDNHHDRS
>comp3958_seq4_orf-5 [organism=Gnathostoma spinigerum] [moltype=protein]
TNCQLGDRPLWLWASSFSVALRSEPQEWALLAVG
>comp3958_seq4_orf-6 [organism=Gnathostoma spinigerum] [moltype=protein]
WNLKLPYFLLKLLASQSLAIVVNLHSKQRVRREGMC
>comp3958_seq4_orf-7 [organism=Gnathostoma spinigerum] [moltype=protein]
EQVRVQEVGRTVLQEGKETAAHQVEEAAYLAALVAYYRERKKFHR
>comp3958_seq4_orf-8 [organism=Gnathostoma spinigerum] [moltype=protein]
GWQVVSSHLSIRHQLTDRDHRVCGRVESENIHVPNPKIPHIFHLSGPDRFPS
>comp3958_seq4_orf-9 [organism=Gnathostoma spinigerum] [moltype=protein]
EDRPLPRKPYEYRFPNNSKESVPTTTYKKQLRHVLPLLAKADPFSCVLFLDPCAILIYHAPDVFHCSHFVCGPSLNHCHFCHNDCQ
>comp3958_seq4_orf-10 [organism=Gnathostoma spinigerum] [moltype=protein]
IDCDDVVNFPSHLDHDLYLLSLTFPFFYRFDLDHAFLYLFYHLCHVLFDRFFLYDRRDRNCPEILVLANVAGKRKLVAVEELE
>comp3958_seq4_orf-11 [organism=Gnathostoma spinigerum] [moltype=protein]
LTAVQKHRPNEVEVCPSRRALGRSPISAVEITAEVNSVGKLGLEDEWW
>comp3958_seq4_orf-12 [organism=Gnathostoma spinigerum] [moltype=protein]
PMSQVLQYFQVRAAPKELANHFRRSQLWPVVQLALLLELKPIIFQCVFS
>comp3958_seq4_orf-13 [organism=Gnathostoma spinigerum] [moltype=protein]
SVVSLVQLVVDQFVTFGLLHRQNSPLHHYNRTLETADSQCSLVS
>comp3958_seq4_orf-14 [organism=Gnathostoma spinigerum] [moltype=protein]
IFHQNPNPSEITCSAFLFHLCHHPPHHHSALV
>comp3958_seq4_orf-15 [organism=Gnathostoma spinigerum] [moltype=protein]
QAFFHHFFLVFLPCYTSTYLLHHLLPSFLLERHPFQARVAPDNILARFQSVLDQTRHDSSRDLEHEQQSASQDVCSSRR
>comp3958_seq4_orf-16 [organism=Gnathostoma spinigerum] [moltype=protein]
WSQCNKDQRFYTRICTSTKTFQRRIRHACNT
>comp3958_seq5_orf-1 [organism=Gnathostoma spinigerum] [moltype=protein]
TVFFSSNQSVFIQVFVVHVGTVMPLSIFIIKQL
>comp3958_seq5_orf-2 [organism=Gnathostoma spinigerum] [moltype=protein]
HNEHPESRDEWNYRIKPKSGIFEEEVQRREEA
>comp3958_seq5_orf-3 [organism=Gnathostoma spinigerum] [moltype=protein]
SFTETKKKRITEMRYKIHEYLRIFNNQKYFKK
>comp3958_seq5_orf-4 [organism=Gnathostoma spinigerum] [moltype=protein]
SHSPEVHLPLLLQPLYRRYAAIGNYSPPVMTFPHTRPHALWKSPPHYLSHPDEPLSMRHLQTEFRHLCRALFD
>comp3958_seq5_orf-5 [organism=Gnathostoma spinigerum] [moltype=protein]
LQISSKASTQQRSSFHQSEVSCNPHLTRQGHSSCFLGDFLSQEDQFQRRIRLGLRQKQPV
>comp3958_seq5_orf-6 [organism=Gnathostoma spinigerum] [moltype=protein]
SLLSHWTSYHLVDAVCSHRHSLHEQRVHPYESEQMGADYVVGY
>comp3958_seq5_orf-7 [organism=Gnathostoma spinigerum] [moltype=protein]
SGHLFLENLLLVLGQNSAHLYHLHLDNHHDRS
>comp3958_seq5_orf-8 [organism=Gnathostoma spinigerum] [moltype=protein]
TNCQLGDRPLWLWASSFSVALRSEPQEWALLAVG
>comp3958_seq5_orf-9 [organism=Gnathostoma spinigerum] [moltype=protein]
WNLKLPYFLLKLLASQSLAIVVNLHSKQRVRREGMC
>comp3958_seq5_orf-10 [organism=Gnathostoma spinigerum] [moltype=protein]
EQVRVQEVGRTVLQEGKETAAHQVEEAAYLAALVAYYRERKKFHR
>comp3958_seq5_orf-11 [organism=Gnathostoma spinigerum] [moltype=protein]
GWQVVSSHLSIRHQLTDRDHRVCGRVESENIHVPNPKIPHIFHLSGPDRFPS
>comp3958_seq5_orf-12 [organism=Gnathostoma spinigerum] [moltype=protein]
EDRPLPRKPYEYRFPNNSKESVPTTTYKKQLRHVLPLLAKADPFSCVLFLDPCAILIYHAPDVFHCSHFVCGPSLNHCHFCHNDCQ
>comp3958_seq5_orf-13 [organism=Gnathostoma spinigerum] [moltype=protein]
IDCDDVVNFPSHLDHDLYLLSLTFPFFYRFDLDHAFLYLFYHLCHVLFDRFFLYDRRDRNCPEILVLANVAGKRKLVAVEELE
>comp3958_seq5_orf-14 [organism=Gnathostoma spinigerum] [moltype=protein]
LTAVQKHRPNEVEVCPSRRALGRSPISAVEITAEVNSVGKLGLEDEWW
>comp3958_seq5_orf-15 [organism=Gnathostoma spinigerum] [moltype=protein]
PMSQVLQYFQVRAAPKELANHFRRSQLWPVVQLALLLELKPIIFQCVFS
>comp3958_seq5_orf-16 [organism=Gnathostoma spinigerum] [moltype=protein]
SVVSLVQLVVDQFVTFGLLHRQNSPLHHYNRTLETADSQCSLVS
>comp3958_seq5_orf-17 [organism=Gnathostoma spinigerum] [moltype=protein]
IFHQNPNPSEITCSAFLFHLCHHPPHHHSALV
>comp3958_seq5_orf-18 [organism=Gnathostoma spinigerum] [moltype=protein]
QAFFHHFFLVFLPCYTSTYLLHHLLPSFLLERHPFQARVAPDNILARFQSVLDQTRHDSSRDLEHEQQSASQDVCSSRR
>comp3958_seq5_orf-19 [organism=Gnathostoma spinigerum] [moltype=protein]
WSQCNKDQRFYTRICTSTKTFQRRIRHACNT
>comp39590_seq0_orf-1 [organism=Gnathostoma spinigerum] [moltype=protein]
VTAYLNRTTAQEIISQGLCTRISLFCQRQSR
>comp39590_seq0_orf-2 [organism=Gnathostoma spinigerum] [moltype=protein]
SDNVHLTTSLKGTTKRYAKEMEVGAVSFAFQ
>comp39591_seq0_orf-1 [organism=Gnathostoma spinigerum] [moltype=protein]
AQWVGASTRQQYTKKLRILNEFQVRQQRRMQPKLHSL
>comp39591_seq0_orf-2 [organism=Gnathostoma spinigerum] [moltype=protein]
EKIVQLCFANVYIYIYKTKNRQRHIGDLTDAM
>comp39591_seq0_orf-3 [organism=Gnathostoma spinigerum] [moltype=protein]
YLDFIITLTVSHLAAFQRLVPIRKTRTSLQMAFCTPCRGKNGTFEVSEKKMVRLYIY
>comp39592_seq0_orf-1 [organism=Gnathostoma spinigerum] [moltype=protein]
NENGLCTFPVTSYISVVAKHSFNTAISHVQKKYAYNFKELNHL
>comp39592_seq0_orf-2 [organism=Gnathostoma spinigerum] [moltype=protein]
LSVNETARTHSSCQIKKNKQNSEQWPTEFVGDNDKSSCNYVYCCKFSCTVRNQYANEQQPDIDSNKKKVNNQVNDRT
>comp39593_seq0_orf-1 [organism=Gnathostoma spinigerum] [moltype=protein]
KFRFALFISCGVRCQPVEHHENNVCSTLSISNQFFAS
>comp39594_seq0_orf-1 [organism=Gnathostoma spinigerum] [moltype=protein]
FLSDVIQWKSKLFCKAVIKRAMITFVCKKTG
>comp39595_seq0_orf-1 [organism=Gnathostoma spinigerum] [moltype=protein]
TSQRLFLQCSSRPSCNSQILFPYFYIFSDVSSIICHFYNRKSVTNGLYDSGTDHLSVCC
>comp39597_seq0_orf-1 [organism=Gnathostoma spinigerum] [moltype=protein]
GAFPLAFCDSYIHTYMKRCPVTSSVKVVEIPISGNVLF
>comp39598_seq0_orf-1 [organism=Gnathostoma spinigerum] [moltype=protein]
YAVFSKQNNHLTGKFISKSTASRVDRFSPIKTYKPKSAAQARSVKEYPSSVGHC
>comp39599_seq0_orf-1 [organism=Gnathostoma spinigerum] [moltype=protein]
EGDKQRERERQREQEGGRERGKMHYEDNTILGDEDSMLHTEISYLQGSNSDDQVSVIYCFFLIL
>comp39599_seq0_orf-2 [organism=Gnathostoma spinigerum] [moltype=protein]
GHSVTSDYPYETNTSDPVVAIARFSYRFVQETSSTLSCWTDVQTAGIQLGR
>comp39599_seq0_orf-3 [organism=Gnathostoma spinigerum] [moltype=protein]
RHTTTSCNSYNVQNDVELWSGTCWVGATLISEPPLGYD
>comp39599_seq0_orf-4 [organism=Gnathostoma spinigerum] [moltype=protein]
GLRLDISFYFYVRLPHQKMTFPAVILRFPSGKFKTTYKCK
>comp3959_seq0_orf-1 [organism=Gnathostoma spinigerum] [moltype=protein]
FLVLLESGLGKELLRNSPEYSMILQLGRRSCSRKCGRLKERPP
>comp3959_seq0_orf-2 [organism=Gnathostoma spinigerum] [moltype=protein]
IFFLLSHSALGNDVKISSAKPQYFALYFCLL
>comp3959_seq1_orf-1 [organism=Gnathostoma spinigerum] [moltype=protein]
FLVLLESGLGKELLRNSPEYSMILQVYFQPHRYCCVISLVIELFIL
>comp3959_seq1_orf-2 [organism=Gnathostoma spinigerum] [moltype=protein]
IFFLLSHSALGNDVKISSAKPQYFALYFCLL
>comp395_seq0_orf-1 [organism=Gnathostoma spinigerum] [moltype=protein]
GVLIGYLFIDISICPRFLCIGVYLVLVTVVYLFVFSKYL
>comp39600_seq0_orf-1 [organism=Gnathostoma spinigerum] [moltype=protein]
FRILVEKIVNASKSPARSVLAYDLNIKGRKMQNTLFKLLTLEK
>comp39601_seq0_orf-1 [organism=Gnathostoma spinigerum] [moltype=protein]
SYIWPSVRRTCLSYQTQEMKIIREMKNFQNKSKKKKRKVTQM
>comp39602_seq0_orf-1 [organism=Gnathostoma spinigerum] [moltype=protein]
LCSILFKISLFTTISPTLLLSSLRNALSVEFIGGSALISSIASVELISSSNLNSTRGSTSNEMNE
>comp39602_seq0_orf-2 [organism=Gnathostoma spinigerum] [moltype=protein]
QSGKSSSASVNGFALIITVAIFMSFSSCCGTLSDPS
>comp39603_seq0_orf-1 [organism=Gnathostoma spinigerum] [moltype=protein]
PGVVGPTEADIDFDIIRNDNDTFTVKYTPCGAGSYTIMVLFADQATPTSPIRVKVEPSHDASKVKAEGPGLNRTGVELGKPTHFTVNAKTAGKGKLDVQFSGLAKGDAVRDVDIIDHHDNTYTVKYTPVQQGPVGVSVTYGGDHIPKSPFSVGVSPSLDLSKIKVSGLVDKVDVGKDQEFTVKSKGAGGQGKVASKIVSPSGAAVPCKVEPGLGADNSVVRFVPREEGPYEVEVTYDGVPVPGSPFPVEAVAPTKPSKVKAFGPGLQGGNAGSPARFTIDTKGAGTGGLGLTVEGPCEAQLECLDNGDGTCSVSYVPTEPGDYNINILFADTHIPGSPFKAHVVPCFDASKVKCSGPGLERATAGEVGQFQVDCSSAGSAELTIEICSEAGLPAEVYIQ…
>comp39607_seq0_orf-1 [organism=Gnathostoma spinigerum] [moltype=protein]
FDLIFKNISSTVRRNKCKGTGVTSRNEDVLSLIMKFKEVMNTTAVRITYS
>comp39607_seq0_orf-2 [organism=Gnathostoma spinigerum] [moltype=protein]
ILISPQLVRTSKRSLTQHSSPFIAIYRLKCCCF
>comp39607_seq1_orf-1 [organism=Gnathostoma spinigerum] [moltype=protein]
FDLIFKNISSTVRRNKCKGTGVTSRNEDVLSLIMKFKEVMNTTAVRIICS
>comp39607_seq1_orf-2 [organism=Gnathostoma spinigerum] [moltype=protein]
ILISPQLVRTSKRSLTQHSSPFIAIYRLKCCCF
>comp39608_seq0_orf-1 [organism=Gnathostoma spinigerum] [moltype=protein]
NQVPPFDIRVTEAQKWQKAYYNSNAVDLDIIVYKQVK
>comp39608_seq0_orf-2 [organism=Gnathostoma spinigerum] [moltype=protein]
NIFQHILRAPYHCLNKAVEHGSGIPRQHCNK
>comp39608_seq0_peptide-3 [organism=Gnathostoma spinigerum] [moltype=protein]
MFFFLLSFDNVIHLQLYQITNRICKSSFTVRSTGRAFIISSNM
>comp39609_seq0_orf-1 [organism=Gnathostoma spinigerum] [moltype=protein]
ASLRKFARNRQAMQFCSRLRFPWTVFLSHGW
>comp39609_seq0_orf-2 [organism=Gnathostoma spinigerum] [moltype=protein]
RRDWFDYKDRSSVISWYMHQLLSADQMRPRQQSQRRQR
>comp3960_seq0_orf-1 [organism=Gnathostoma spinigerum] [moltype=protein]
IYIYIYIYRCILRTAHCGCSHFFHTSPVFGISVHSIFLFVVIFCF
>comp3960_seq0_orf-2 [organism=Gnathostoma spinigerum] [moltype=protein]
FVVSCSLVTTRLTRISMFIISIVECLELGISVPGTENTNVLVMSCIGYFLFHIFSHYPHL
>comp3960_seq0_orf-3 [organism=Gnathostoma spinigerum] [moltype=protein]
LLVVIRCKWFFDIVFSCSYRAIIVSCHSFFL
>comp3960_seq0_orf-4 [organism=Gnathostoma spinigerum] [moltype=protein]
RSPSLLILIKTSFLHQQYSCWVSLICSFSALKQYLTDRSKIISRHFLVALVMSVV
>comp3960_seq1_orf-1 [organism=Gnathostoma spinigerum] [moltype=protein]
IYIYIYIYRCILRTAHCGCSHFFHTSPVFGISVHSIFLFVVIFCF
>comp3960_seq1_orf-2 [organism=Gnathostoma spinigerum] [moltype=protein]
GTTCRLRMNVDRECCNLPSIPIVHIEIITLSLYQMPSMTYLWSSHTFTIL
>comp39610_seq0_orf-1 [organism=Gnathostoma spinigerum] [moltype=protein]
KGILDTSDCLKASYHSREIPRERKKGYKSPGLQYPLE
>comp39610_seq0_orf-2 [organism=Gnathostoma spinigerum] [moltype=protein]
VIFQLLYCCLPHKRRTLNKSPSNLNIVEDMLILE
>comp39611_seq0_orf-1 [organism=Gnathostoma spinigerum] [moltype=protein]
HGISKHTRKARSSFKIIFDHDAGGLQERHKELP
>comp39611_seq0_orf-2 [organism=Gnathostoma spinigerum] [moltype=protein]
RTSRSLQEESQKSLKEFQENTIKQLKELKMEIEAIKKEHMETTLDIENQKKRQGAVDTSFTNRIQEMEERISGAEDSIEIIDSTVKDNVKRKKLLVQNIQEIQDSMRRSNLRIIGIEESEDSQLKGPVNIFNKIIEENFPNLKKEIPIDIQEAYRTPNRLDQKRNTSRHIIVKTPNAQNKERILKAVREKGQVTYKGRPIRITPDFSPETMKARRSWTDVIQTLREHKCQPRLLYPAKLSINIDGETKIFHDKTKFTQYLSTNPALQRIINGKAQHKEASYTLEEARN
>comp39613_seq0_orf-1 [organism=Gnathostoma spinigerum] [moltype=protein]
REDNGSVTQDSSEILNIIHVAVRLLKLLRKTIRSA
>comp39613_seq0_orf-2 [organism=Gnathostoma spinigerum] [moltype=protein]
LWRIDNFIRKKKGFQQKASFQYQTESAGTNK
>comp39613_seq1_orf-1 [organism=Gnathostoma spinigerum] [moltype=protein]
REDNGSVTQDSSEILNIIHVAVRLLKLLRKTIRSA
>comp39613_seq1_orf-2 [organism=Gnathostoma spinigerum] [moltype=protein]
LWRIDNFIRKKKGFQQKASFQYQTESAGTNK
>comp39615_seq0_orf-1 [organism=Gnathostoma spinigerum] [moltype=protein]
VNSVIDLVNIFSGGFVQIRIVTGTSYLYSGLPMRVEISPRARRVQANIKNALVPCYPSYSGPWSCNNLRLTSS
>comp39616_seq0_orf-1 [organism=Gnathostoma spinigerum] [moltype=protein]
VAFHFSLYVYSYLLSTVRSSWRTNCPRHCSMMHGNVRTKRMRYCRSL
>comp39617_seq0_orf-1 [organism=Gnathostoma spinigerum] [moltype=protein]
STEVMRSLSTSPTLGKCFPLQNKENLKFCSNL
>comp39617_seq0_orf-2 [organism=Gnathostoma spinigerum] [moltype=protein]
VIFCSSLFSCKFYLCVPHCNQLTVHPKYLAHG
>comp39617_seq0_orf-3 [organism=Gnathostoma spinigerum] [moltype=protein]
NPHALQLCLLKIIPYRSLNEQFPNVIPPMLTYSEEHWLLRSFIGFSVFLSY
>comp39619_seq0_orf-1 [organism=Gnathostoma spinigerum] [moltype=protein]
[truncated: 424,163+ more rows]
